# Supplementary material for: Synthesis, crystal structure and Hirshfeld analysis of N-ethyl-2-{3-methyl-2-[(2Z)-pent-2-en-1-yl]cyclo­pent-2-en-1-yl­idene}hydrazinecarbo­thio­amide
Source: Acta Crystallogr E Crystallogr Commun. 2024 Apr 9;80(Pt 5):452–8. doi: 10.1107/S2056989024002913 (PMC11074572; doi:10.1107/S2056989024002913)
Supplement: Supplementary file 1 [file e-80-00452-sup1.cif]

##############################################################################
#                                                                            #
# This CIF contains the data in a paper accepted for publication in          #
# Acta Crystallographica Section E. It conforms to the requirements of       #
# Notes for Authors for Acta Crystallographica Section E, and has been       #
# peer reviewed under the auspices of the IUCr Commission on Journals.       #
#                                                                            #
# Full details of the Crystallographic Information File format               #
# are given in the paper "The Crystallographic Information File (CIF):       #
# a New Standard Archive File for Crystallography" by S. R. Hall, F. H.      #
# Allen and I. D. Brown [Acta Cryst. (1991), A47, 655-685].                  #
#                                                                            #
# The current version of the core CIF dictionary is obtainable from          #
# ftp://ftp.iucr.org/pub/cif_core.dic.                                       #
#                                                                            #
# Software is freely available for graphical display of the structure(s)     #
# in this CIF. For information consult the CIF software page                 #
# http://www.iucr.org/resources/cif/software.                                #
#                                                                            #
# This file may be used for bona fide research purposes within the           #
# scientific community so long as proper attribution is given to the journal # 
# article from which it was obtained.                                        #
#                                                                            #
##############################################################################
data_I
_audit_creation_method     SHELXL-2018/3
_journal_date_recd_electronic     2024-03-20
_journal_date_accepted     2024-04-02
_journal_name_full     'Acta Crystallographica, Section E'
_journal_year     2024
_journal_volume     80
_journal_issue      1
_journal_page_first     0
_journal_page_last     0
_journal_paper_category     GO
_journal_paper_doi     10.1107/S2056989024002913
_journal_coeditor_code     YZ2054
_publ_contact_author_name     'Adriano Bof de Oliveira'
_publ_contact_author_address
;Departamento de Qu\'imica
Universidade Federal de Sergipe
Av. Marcelo Deda Chagas s/n, Campus Universit\'ario
49107-230 S\~ao Crist\'ov\~ao-SE, Brazil
;
_publ_contact_author_email     adriano@daad-alumni.de
_publ_section_title
;\
Synthesis, crystal structure and Hirshfeld analysis of
<i>N</i>-ethyl-2-{3-methyl-2-[(2<i>Z</i>)-pent-2-en-1-yl]cyclopent-2-en-\
1-ylidene}hydrazinecarbothioamide
;
loop_
    _publ_author_name
    _publ_author_address
    'Oliveira, Adriano Bof de'
;Departamento de Qu\'imica
Universidade Federal de Sergipe
Av. Marcelo Deda Chagas s/n, Campus Universit\'ario
49107-230 S\~ao Crist\'ov\~ao-SE, Brazil
;
    'Beck, Johannes'
;Institut f\"ur Anorganische Chemie
Rheinische Friedrich-Wilhelms-Universit\"at Bonn
Gerhard-Domagk-Strasse 1
D-53121 Bonn, Germany
;
    'Daniels, J\"org'
;Institut f\"ur Anorganische Chemie
Rheinische Friedrich-Wilhelms-Universit\"at Bonn
Gerhard-Domagk-Strasse 1
D-53121 Bonn, Germany
;
_publ_section_synopsis
;
The synthesis, crystal structure and Hirshfeld analysis of <i>cis</i>-jasmone
4-ethylthiosemicarbazone are reported. The crystallographically independent
molecule shows disorder over the jasmone carbon chain and, in the crystal, the
molecules are linked by H...S and H...N interactions into mono-periodic
hydrogen-bonded ribbons parallel to the <i>b</i>-axis.
;
_chemical_name_systematic
;\
<i>N</i>-Ethyl-2-{3-methyl-2-[(2<i>Z</i>)-pent-2-en-1-yl]cyclopent-2-en-1-\
ylidene}hydrazinecarbothioamide
;
_chemical_name_common     'cis-Jasmone 4-ethylthiosemicarbazone'
_chemical_formula_moiety     'C14 H23 N3 S'
_chemical_formula_sum     'C14 H23 N3 S'
_chemical_formula_weight     265.41
_chemical_melting_point     ?
_chemical_absolute_configuration     ?
_space_group_crystal_system     triclinic
_space_group_name_H-M_alt     'P -1'
_space_group_name_Hall     '-P 1'
loop_
    _space_group_symop_operation_xyz
    'x, y, z'
    '-x, -y, -z'
_cell_length_a     7.4584(2)
_cell_length_b     7.7429(3)
_cell_length_c     13.2461(3)
_cell_angle_alpha     103.025(2)
_cell_angle_beta     98.735(2)
_cell_angle_gamma     90.769(2)
_cell_volume     735.73(4)
_cell_formula_units_Z     2
_cell_measurement_reflns_used     27549
_cell_measurement_theta_min     2.91
_cell_measurement_theta_max     27.48
_cell_measurement_temperature     123
_exptl_crystal_description     fragment
_exptl_crystal_colour     colourless
_exptl_crystal_size_max     0.300
_exptl_crystal_size_mid     0.200
_exptl_crystal_size_min     0.050
_exptl_crystal_density_diffrn     1.198
_exptl_crystal_density_meas     ?
_exptl_crystal_density_method     ?
_exptl_crystal_F_000     288
_exptl_absorpt_coefficient_mu     0.208
_exptl_absorpt_correction_type     analytical
_exptl_absorpt_process_details
;
(using the de Meulenaer &
Tompa algorithm; Alcock, 1970)
;
_exptl_absorpt_correction_T_min     0.9435
_exptl_absorpt_correction_T_max     0.9895
_diffrn_ambient_temperature     123
_diffrn_source     'sealed X-ray tube'
_diffrn_radiation_type     MoK\a
_diffrn_radiation_wavelength     0.71073
_diffrn_radiation_monochromator     'horizontally mounted graphite crystal'
_diffrn_measurement_device_type     'Enraf--Nonius FR590 Kappa CCD'
_diffrn_measurement_method     'CCD rotation images, thick slices, \k-goniostat'
_diffrn_detector_area_resol_mean     9
_diffrn_reflns_number     13116
_diffrn_reflns_av_R_equivalents     0.0473
_diffrn_reflns_av_unetI/netI     0.0335
_diffrn_reflns_theta_min     2.967
_diffrn_reflns_theta_max     27.507
_diffrn_reflns_theta_full     25.242
_diffrn_measured_fraction_theta_max     0.986
_diffrn_measured_fraction_theta_full     0.993
_diffrn_reflns_limit_h_min     -9
_diffrn_reflns_limit_h_max     9
_diffrn_reflns_limit_k_min     -10
_diffrn_reflns_limit_k_max     10
_diffrn_reflns_limit_l_min     -17
_diffrn_reflns_limit_l_max     17
_diffrn_radiation_probe     x-ray
_refine_special_details     ?
_reflns_number_total     3325
_reflns_number_gt     2810
_reflns_threshold_expression     'I > 2\s(I)'
_refine_ls_structure_factor_coef     Fsqd
_refine_ls_matrix_type     full
_refine_ls_R_factor_all     0.0447
_refine_ls_R_factor_gt     0.0341
_refine_ls_wR_factor_gt     0.0787
_refine_ls_wR_factor_ref     0.0845
_refine_ls_goodness_of_fit_ref     1.019
_refine_ls_restrained_S_all     1.019
_refine_ls_number_reflns     3325
_refine_ls_number_parameters     275
_refine_ls_number_restraints     0
_refine_ls_hydrogen_treatment     mixed
_refine_ls_weighting_scheme     calc
_refine_ls_weighting_details
              'w=1/[\s^2^(Fo^2^)+(0.0336P)^2^+0.2782P] where P=(Fo^2^+2Fc^2^)/3'
_atom_sites_solution_hydrogens     mixed
_atom_sites_solution_primary     direct
_atom_sites_solution_secondary     difmap
_refine_ls_shift/su_max     0.000
_refine_ls_shift/su_mean     0.000
_refine_diff_density_max     0.285
_refine_diff_density_min     -0.211
_refine_ls_extinction_method     none
_refine_ls_extinction_coef     .
loop_
    _atom_type_symbol
    _atom_type_description
    _atom_type_scat_dispersion_real
    _atom_type_scat_dispersion_imag
    _atom_type_scat_source
    C C 0.0033 0.0016 'International Tables Vol C Tables 4.2.6.8 and 6.1.1.4'
    H H 0.0000 0.0000 'International Tables Vol C Tables 4.2.6.8 and 6.1.1.4'
    N N 0.0061 0.0033 'International Tables Vol C Tables 4.2.6.8 and 6.1.1.4'
    S S 0.1246 0.1234 'International Tables Vol C Tables 4.2.6.8 and 6.1.1.4'
_computing_data_collection
;
COLLECT (Nonius, 1998)
;
_computing_cell_refinement
;
HKL and Scalepack (Otwinowski & Minor, 1997)
;
_computing_data_reduction
;
HKL, Denzo and Scalepack (Otwinowski & Minor, 1997)
;
_computing_structure_solution
;
SIR-92 (Altomare <i>et al.</i>,  1994)
;
_computing_structure_refinement
;
<i>SHELXL2018/3</i> (Sheldrick, 2015)
;
_computing_molecular_graphics
;
DIAMOND (Brandenburg, 2006), CrystalExplorer (Wolff <i>et al.</i>,
2012)
;
_computing_publication_material
;
WinGX (Farrugia, 2012), publCIF (Westrip, 2010) and
enCIFer (Allen <i>et al.</i>,
2004)
;
loop_
    _atom_site_type_symbol
    _atom_site_label
    _atom_site_fract_x
    _atom_site_fract_y
    _atom_site_fract_z
    _atom_site_U_iso_or_equiv
    _atom_site_adp_type
    _atom_site_calc_flag
    _atom_site_occupancy
    _atom_site_disorder_assembly
    _atom_site_disorder_group
    C C1 0.87223(16) 0.34727(16) 0.71554(9) 0.0198(3) Uani d 1 . .
    C C2 0.95725(17) 0.17051(17) 0.68820(10) 0.0224(3) Uani d 1 . .
    C C3 1.14804(18) 0.20144(18) 0.75527(11) 0.0243(3) Uani d 1 . .
    C C4 1.16282(17) 0.39689(17) 0.80623(10) 0.0217(3) Uani d 1 . .
    C C5 1.00677(16) 0.47688(17) 0.78541(9) 0.0207(3) Uani d 1 . .
    C C6 0.96603(18) 0.66839(18) 0.82233(11) 0.0246(3) Uani d 1 . .
    C C7 0.8584(2) 0.69971(19) 0.91194(11) 0.0304(3) Uani d 1 . .
    C C8 0.7226(2) 0.8050(2) 0.92470(12) 0.0328(3) Uani d 1 . .
    C C9A 0.6346(2) 0.9092(3) 0.84930(14) 0.0342(5) Uani d 0.911(5) A 1
    C C10A 0.6880(4) 1.1062(3) 0.8879(2) 0.0465(6) Uani d 0.911(5) A 1
    H H9A 0.500(3) 0.894(3) 0.8412(16) 0.050(6) Uiso d 0.911(5) A 1
    H H9B 0.666(2) 0.859(2) 0.7779(15) 0.036(5) Uiso d 0.911(5) A 1
    H H10A 0.823(3) 1.124(3) 0.8960(16) 0.048(6) Uiso d 0.911(5) A 1
    H H10B 0.625(3) 1.173(3) 0.837(2) 0.065(7) Uiso d 0.911(5) A 1
    H H10C 0.655(3) 1.149(3) 0.959(2) 0.063(7) Uiso d 0.911(5) A 1
    C C9B 0.778(3) 1.006(2) 0.9103(13) 0.033(5) Uani d 0.089(5) A 2
    H H9C 0.794526 1.092924 0.976673 0.039 Uiso calc 0.089(5) A 2
    H H9D 0.886258 1.005830 0.878229 0.039 Uiso calc 0.089(5) A 2
    C C10B 0.614(3) 1.036(3) 0.839(2) 0.042(6) Uani d 0.089(5) A 2
    H H10D 0.595042 0.941005 0.777614 0.064 Uiso calc 0.089(5) A 2
    H H10E 0.630332 1.146535 0.819865 0.064 Uiso calc 0.089(5) A 2
    H H10F 0.510340 1.040027 0.874748 0.064 Uiso calc 0.089(5) A 2
    C C11 1.33750(18) 0.4800(2) 0.87064(12) 0.0284(3) Uani d 1 . .
    C C12 0.43231(16) 0.31557(17) 0.57148(10) 0.0203(3) Uani d 1 . .
    C C13 0.22713(17) 0.56201(18) 0.56951(11) 0.0226(3) Uani d 1 . .
    C C14 0.2314(2) 0.75737(19) 0.62214(12) 0.0279(3) Uani d 1 . .
    H H2 0.627(2) 0.157(2) 0.5899(13) 0.037(5) Uiso d 1 . .
    H H3 0.477(2) 0.548(2) 0.6476(12) 0.026(4) Uiso d 1 . .
    H H2A 0.883(2) 0.072(2) 0.7024(12) 0.029(4) Uiso d 1 . .
    H H2B 0.967(2) 0.139(2) 0.6138(13) 0.028(4) Uiso d 1 . .
    H H3A 1.243(2) 0.167(2) 0.7122(12) 0.030(4) Uiso d 1 . .
    H H3B 1.163(2) 0.132(2) 0.8094(12) 0.029(4) Uiso d 1 . .
    H H6A 0.900(2) 0.712(2) 0.7621(12) 0.028(4) Uiso d 1 . .
    H H6B 1.081(2) 0.739(2) 0.8457(12) 0.033(4) Uiso d 1 . .
    H H7 0.899(3) 0.636(3) 0.9680(15) 0.054(5) Uiso d 1 . .
    H H8 0.670(2) 0.817(2) 0.9901(14) 0.040(5) Uiso d 1 . .
    H H11A 1.438(3) 0.449(2) 0.8318(14) 0.045(5) Uiso d 1 . .
    H H11B 1.335(2) 0.609(3) 0.8935(14) 0.046(5) Uiso d 1 . .
    H H11C 1.366(3) 0.434(3) 0.9314(15) 0.051(5) Uiso d 1 . .
    H H13A 0.127(2) 0.4975(19) 0.5857(11) 0.021(3) Uiso d 1 . .
    H H13B 0.211(2) 0.5436(19) 0.4940(12) 0.024(4) Uiso d 1 . .
    H H14A 0.244(2) 0.775(2) 0.6981(13) 0.032(4) Uiso d 1 . .
    H H14B 0.332(2) 0.821(2) 0.6068(13) 0.035(4) Uiso d 1 . .
    H H14C 0.118(2) 0.805(2) 0.5956(13) 0.038(4) Uiso d 1 . .
    N N1 0.71169(14) 0.39345(14) 0.68391(8) 0.0214(2) Uani d 1 . .
    N N2 0.59457(14) 0.26386(15) 0.61441(9) 0.0222(2) Uani d 1 . .
    N N3 0.39593(14) 0.48485(15) 0.60530(9) 0.0217(2) Uani d 1 . .
    S S1 0.28777(4) 0.16924(4) 0.48084(3) 0.02554(11) Uani d 1 . .
loop_
    _atom_site_aniso_label
    _atom_site_aniso_U_11
    _atom_site_aniso_U_22
    _atom_site_aniso_U_33
    _atom_site_aniso_U_12
    _atom_site_aniso_U_13
    _atom_site_aniso_U_23
    C1 0.0176(6) 0.0227(6) 0.0190(6) -0.0003(5) 0.0017(5) 0.0055(5)
    C2 0.0184(6) 0.0233(6) 0.0231(7) -0.0006(5) -0.0009(5) 0.0031(5)
    C3 0.0187(6) 0.0257(7) 0.0261(7) 0.0019(5) -0.0009(5) 0.0039(5)
    C4 0.0192(6) 0.0255(6) 0.0196(6) -0.0020(5) 0.0005(5) 0.0052(5)
    C5 0.0199(6) 0.0226(6) 0.0189(6) -0.0021(5) 0.0019(5) 0.0047(5)
    C6 0.0225(6) 0.0222(6) 0.0277(7) -0.0017(5) 0.0010(5) 0.0048(5)
    C7 0.0354(8) 0.0288(7) 0.0275(7) 0.0040(6) 0.0050(6) 0.0075(6)
    C8 0.0354(8) 0.0311(8) 0.0325(8) 0.0031(6) 0.0095(6) 0.0058(6)
    C9A 0.0276(9) 0.0372(12) 0.0351(10) 0.0066(7) 0.0011(7) 0.0050(8)
    C10A 0.0618(16) 0.0311(12) 0.0514(15) 0.0110(11) 0.0225(12) 0.0099(10)
    C9B 0.046(10) 0.017(8) 0.032(9) 0.012(7) 0.010(7) -0.003(6)
    C10B 0.048(13) 0.037(14) 0.054(14) 0.011(11) 0.043(12) 0.010(11)
    C11 0.0203(7) 0.0318(8) 0.0291(8) -0.0025(6) -0.0040(6) 0.0041(6)
    C12 0.0163(6) 0.0234(6) 0.0217(6) -0.0009(5) 0.0021(5) 0.0068(5)
    C13 0.0173(6) 0.0263(7) 0.0236(7) 0.0016(5) -0.0003(5) 0.0070(5)
    C14 0.0239(7) 0.0276(7) 0.0306(8) 0.0051(6) 0.0024(6) 0.0043(6)
    N1 0.0184(5) 0.0227(5) 0.0212(5) -0.0025(4) -0.0009(4) 0.0042(4)
    N2 0.0169(5) 0.0204(6) 0.0258(6) -0.0002(4) -0.0027(4) 0.0023(4)
    N3 0.0161(5) 0.0222(5) 0.0234(6) -0.0003(4) -0.0028(4) 0.0021(4)
    S1 0.01824(16) 0.02307(18) 0.03029(19) -0.00124(12) -0.00422(12) 0.00120(13)
_geom_special_details
;
 All esds (except the esd in the dihedral angle between two l.s. planes)
 are estimated using the full covariance matrix.  The cell esds are taken
 into account individually in the estimation of esds in distances, angles
 and torsion angles; correlations between esds in cell parameters are only
 used when they are defined by crystal symmetry.  An approximate (isotropic)
 treatment of cell esds is used for estimating esds involving l.s. planes.
;
loop_
    _geom_bond_atom_site_label_1
    _geom_bond_atom_site_label_2
    _geom_bond_site_symmetry_2
    _geom_bond_distance
    _geom_bond_publ_flag
    C1 N1 . 1.2899(16) ?
    C1 C5 . 1.4639(17) ?
    C1 C2 . 1.5086(18) ?
    C2 C3 . 1.5436(17) ?
    C2 H2A . 1.003(16) ?
    C2 H2B . 0.974(16) ?
    C3 C4 . 1.5068(18) ?
    C3 H3A . 0.977(16) ?
    C3 H3B . 0.980(16) ?
    C4 C5 . 1.3465(17) ?
    C4 C11 . 1.4939(18) ?
    C5 C6 . 1.5035(18) ?
    C6 C7 . 1.509(2) ?
    C6 H6A . 0.998(16) ?
    C6 H6B . 0.980(17) ?
    C7 C8 . 1.316(2) ?
    C7 H7 . 0.99(2) ?
    C8 C9A . 1.502(2) ?
    C8 C9B . 1.661(17) ?
    C8 H8 . 0.992(18) ?
    C9A C10A . 1.522(3) ?
    C9A H9A . 0.99(2) ?
    C9A H9B . 1.00(2) ?
    C10A H10A . 1.00(2) ?
    C10A H10B . 1.01(3) ?
    C10A H10C . 0.99(2) ?
    C9B C10B . 1.48(3) ?
    C9B H9C . 0.9700 ?
    C9B H9D . 0.9700 ?
    C10B H10D . 0.9600 ?
    C10B H10E . 0.9600 ?
    C10B H10F . 0.9600 ?
    C11 H11A . 0.973(19) ?
    C11 H11B . 0.98(2) ?
    C11 H11C . 0.95(2) ?
    C12 N3 . 1.3319(17) ?
    C12 N2 . 1.3620(16) ?
    C12 S1 . 1.6877(13) ?
    C13 N3 . 1.4606(16) ?
    C13 C14 . 1.5139(19) ?
    C13 H13A . 0.971(15) ?
    C13 H13B . 0.966(15) ?
    C14 H14A . 0.975(17) ?
    C14 H14B . 0.963(17) ?
    C14 H14C . 0.973(18) ?
    N1 N2 . 1.3904(15) ?
    N2 H2 . 0.873(18) ?
    N3 H3 . 0.828(16) ?
loop_
    _geom_angle_atom_site_label_1
    _geom_angle_atom_site_label_2
    _geom_angle_atom_site_label_3
    _geom_angle_site_symmetry_1
    _geom_angle_site_symmetry_3
    _geom_angle
    _geom_angle_publ_flag
    N1 C1 C5 . . 120.80(11) ?
    N1 C1 C2 . . 129.87(11) ?
    C5 C1 C2 . . 109.28(10) ?
    C1 C2 C3 . . 103.99(10) ?
    C1 C2 H2A . . 111.9(9) ?
    C3 C2 H2A . . 113.2(9) ?
    C1 C2 H2B . . 110.7(9) ?
    C3 C2 H2B . . 110.4(9) ?
    H2A C2 H2B . . 106.7(12) ?
    C4 C3 C2 . . 104.68(10) ?
    C4 C3 H3A . . 112.1(9) ?
    C2 C3 H3A . . 111.3(9) ?
    C4 C3 H3B . . 109.8(9) ?
    C2 C3 H3B . . 112.2(9) ?
    H3A C3 H3B . . 106.8(13) ?
    C5 C4 C11 . . 127.60(12) ?
    C5 C4 C3 . . 112.28(11) ?
    C11 C4 C3 . . 120.11(11) ?
    C4 C5 C1 . . 109.42(11) ?
    C4 C5 C6 . . 128.51(12) ?
    C1 C5 C6 . . 122.06(11) ?
    C5 C6 C7 . . 113.14(11) ?
    C5 C6 H6A . . 109.4(9) ?
    C7 C6 H6A . . 110.4(9) ?
    C5 C6 H6B . . 108.9(9) ?
    C7 C6 H6B . . 108.3(9) ?
    H6A C6 H6B . . 106.6(13) ?
    C8 C7 C6 . . 127.15(14) ?
    C8 C7 H7 . . 117.6(11) ?
    C6 C7 H7 . . 115.2(11) ?
    C7 C8 C9A . . 126.93(15) ?
    C7 C8 C9B . . 110.7(6) ?
    C7 C8 H8 . . 117.8(10) ?
    C9A C8 H8 . . 115.3(10) ?
    C9B C8 H8 . . 109.2(11) ?
    C8 C9A C10A . . 111.28(16) ?
    C8 C9A H9A . . 110.1(12) ?
    C10A C9A H9A . . 108.3(13) ?
    C8 C9A H9B . . 109.3(11) ?
    C10A C9A H9B . . 112.1(11) ?
    H9A C9A H9B . . 105.6(16) ?
    C9A C10A H10A . . 109.6(13) ?
    C9A C10A H10B . . 109.5(16) ?
    H10A C10A H10B . . 111(2) ?
    C9A C10A H10C . . 109.0(14) ?
    H10A C10A H10C . . 106.4(18) ?
    H10B C10A H10C . . 111(2) ?
    C10B C9B C8 . . 100.0(14) ?
    C10B C9B H9C . . 111.8 ?
    C8 C9B H9C . . 111.8 ?
    C10B C9B H9D . . 111.8 ?
    C8 C9B H9D . . 111.8 ?
    H9C C9B H9D . . 109.5 ?
    C9B C10B H10D . . 109.5 ?
    C9B C10B H10E . . 109.5 ?
    H10D C10B H10E . . 109.5 ?
    C9B C10B H10F . . 109.5 ?
    H10D C10B H10F . . 109.5 ?
    H10E C10B H10F . . 109.5 ?
    C4 C11 H11A . . 110.2(11) ?
    C4 C11 H11B . . 112.8(11) ?
    H11A C11 H11B . . 110.0(15) ?
    C4 C11 H11C . . 110.6(12) ?
    H11A C11 H11C . . 105.0(15) ?
    H11B C11 H11C . . 107.9(15) ?
    N3 C12 N2 . . 116.44(11) ?
    N3 C12 S1 . . 122.95(10) ?
    N2 C12 S1 . . 120.61(10) ?
    N3 C13 C14 . . 110.15(11) ?
    N3 C13 H13A . . 108.2(8) ?
    C14 C13 H13A . . 111.2(9) ?
    N3 C13 H13B . . 109.0(9) ?
    C14 C13 H13B . . 111.4(9) ?
    H13A C13 H13B . . 106.7(12) ?
    C13 C14 H14A . . 111.1(9) ?
    C13 C14 H14B . . 111.1(10) ?
    H14A C14 H14B . . 107.7(14) ?
    C13 C14 H14C . . 108.0(10) ?
    H14A C14 H14C . . 109.8(14) ?
    H14B C14 H14C . . 109.1(14) ?
    C1 N1 N2 . . 117.11(11) ?
    C12 N2 N1 . . 117.59(11) ?
    C12 N2 H2 . . 118.7(11) ?
    N1 N2 H2 . . 122.9(11) ?
    C12 N3 C13 . . 123.81(11) ?
    C12 N3 H3 . . 116.1(11) ?
    C13 N3 H3 . . 120.0(11) ?
loop_
    _geom_torsion_atom_site_label_1
    _geom_torsion_atom_site_label_2
    _geom_torsion_atom_site_label_3
    _geom_torsion_atom_site_label_4
    _geom_torsion_site_symmetry_1
    _geom_torsion_site_symmetry_2
    _geom_torsion_site_symmetry_3
    _geom_torsion_site_symmetry_4
    _geom_torsion
    _geom_torsion_publ_flag
    N1 C1 C2 C3 . . . . -177.86(13) ?
    C5 C1 C2 C3 . . . . 4.82(14) ?
    C1 C2 C3 C4 . . . . -5.70(13) ?
    C2 C3 C4 C5 . . . . 5.04(15) ?
    C2 C3 C4 C11 . . . . -174.65(12) ?
    C11 C4 C5 C1 . . . . 177.60(13) ?
    C3 C4 C5 C1 . . . . -2.06(15) ?
    C11 C4 C5 C6 . . . . -1.1(2) ?
    C3 C4 C5 C6 . . . . 179.29(12) ?
    N1 C1 C5 C4 . . . . -179.51(11) ?
    C2 C1 C5 C4 . . . . -1.91(14) ?
    N1 C1 C5 C6 . . . . -0.76(18) ?
    C2 C1 C5 C6 . . . . 176.84(11) ?
    C4 C5 C6 C7 . . . . -101.67(16) ?
    C1 C5 C6 C7 . . . . 79.84(15) ?
    C5 C6 C7 C8 . . . . -138.74(16) ?
    C6 C7 C8 C9A . . . . 4.5(3) ?
    C6 C7 C8 C9B . . . . -50.1(6) ?
    C7 C8 C9A C10A . . . . -106.5(2) ?
    C7 C8 C9B C10B . . . . 132.7(10) ?
    C5 C1 N1 N2 . . . . 177.52(10) ?
    C2 C1 N1 N2 . . . . 0.47(19) ?
    N3 C12 N2 N1 . . . . -4.03(17) ?
    S1 C12 N2 N1 . . . . 176.25(9) ?
    C1 N1 N2 C12 . . . . -172.87(11) ?
    N2 C12 N3 C13 . . . . -178.66(11) ?
    S1 C12 N3 C13 . . . . 1.04(18) ?
    C14 C13 N3 C12 . . . . -179.07(12) ?
loop_
    _geom_hbond_atom_site_label_D
    _geom_hbond_atom_site_label_H
    _geom_hbond_atom_site_label_A
    _geom_hbond_site_symmetry_A
    _geom_hbond_distance_DH
    _geom_hbond_distance_HA
    _geom_hbond_distance_DA
    _geom_hbond_angle_DHA
    _geom_hbond_publ_flag
    N2 H2 S1 2_656 0.873(18) 2.608(18) 3.4808(12) 177.6(15) yes
    N3 H3 N1 1 0.828(16) 2.187(15) 2.6008(15) 111.0(13) yes
    C2 H2A S1 2_656 1.003(16) 2.822(15) 3.3535(13) 113.7(10) yes
    C13 H13B N1 2_666 0.966(15) 2.655(15) 3.5466(17) 153.5(12) yes
_shelx_space_group_comment
;
The symmetry employed for this shelxl refinement is uniquely defined
by the following loop, which should always be used as a source of
symmetry information in preference to the above space-group names.
They are only intended as comments.
;
_shelx_estimated_absorpt_T_min     0.940
_shelx_estimated_absorpt_T_max     0.990
_shelx_hkl_file
;
   0   0   2   53.26    2.08   6-0.55009 0.56782 0.80571-0.78004 0.05578 0.05578
   0   0   2   55.86    2.08 207 0.25519-0.23745-0.92465 0.95032 0.05578 0.05578
   0   0   2   64.65    2.86 416 0.51871-0.50097 0.85110-0.82543 0.05578 0.05578
   0   0   2   63.88    2.90 505-0.83291 0.85065 0.50724-0.48157 0.05578 0.05578
   0   0  -2   56.18    1.98  27-0.25511 0.23737 0.92467-0.95034-0.05578-0.05578
   0   0   3 1257.96   43.00 212 0.17266-0.14605-0.93550 0.97401 0.08367 0.08367
   0   0   3 1409.53   43.91 360-0.61504 0.64164 0.75707-0.71857 0.08367 0.08367
   0   0   3 1460.72   45.48 414 0.51913-0.49253 0.85763-0.81913 0.08367 0.08367
   0   0   3 1446.55   47.56 504-0.82950 0.85610 0.50833-0.46982 0.08367 0.08367
   0   0  -3 1441.22   45.71  32-0.17257 0.14597 0.93552-0.97402-0.08367-0.08367
   0   0  -3 1510.79   48.11 424 0.51043-0.53704 0.80853-0.84703-0.08367-0.08367
   0   0   4  750.80   24.97 218 0.08627-0.05079-0.93807 0.98941 0.11156 0.11156
   0   0   4  772.95   25.73 355-0.67613 0.71161 0.70015-0.64881 0.11156 0.11156
   0   0   4  881.96   28.79 412 0.51915-0.48367 0.86349-0.81215 0.11156 0.11156
   0   0   4  776.01   26.64 502-0.82540 0.86087 0.50901-0.45767 0.11156 0.11156
   0   0  -4  770.36   25.80  38-0.08618 0.05071 0.93807-0.98941-0.11156-0.11156
   0   0  -4  874.96   28.04 425 0.50754-0.54302 0.79802-0.84936-0.11156-0.11156
   0   0   5   39.49    1.77 223-0.00438 0.04873-0.93148 0.99566 0.13946 0.13946
   0   0   5   46.86    3.03 411 0.51875-0.47440 0.86868-0.80450 0.13946 0.13946
   0   0   5   44.76    3.40 500-0.82061 0.86495 0.50927-0.44510 0.13946 0.13946
   0   0  -5   46.35    1.97  43 0.00447-0.04882 0.93148-0.99565-0.13946-0.13946
   0   0  -5   44.97    2.72 427 0.50424-0.54858 0.78684-0.85101-0.13946-0.13946
   0   0   6   16.50    1.04 229-0.09992 0.15313-0.91439 0.99140 0.16735 0.16735
   0   0   6   19.59    2.60 409 0.51792-0.46471 0.87318-0.79617 0.16735 0.16735
   0   0   6   20.49    2.78 499-0.81513 0.86834 0.50912-0.43211 0.16735 0.16735
   0   0  -6   20.45    1.35  49 0.10002-0.15323 0.91438-0.99139-0.16735-0.16735
   0   0  -6   22.29    2.71 429 0.50051-0.55373 0.77497-0.85199-0.16735-0.16735
   0   0   7   15.75    1.14 236-0.20136 0.26344-0.88461 0.97446 0.19524 0.19524
   0   0   7   16.25    1.23 336-0.83095 0.89303 0.46823-0.37839 0.19524 0.19524
   0   0   7   14.43    2.70 408 0.51667-0.45459 0.87699-0.78715 0.19524 0.19524
   0   0   7   12.75    2.88 497-0.80894 0.87102 0.50855-0.41870 0.19524 0.19524
   0   0  -7   11.81    1.14  56 0.20147-0.26355 0.88459-0.97443-0.19524-0.19524
   0   0  -7   27.56    1.54 156 0.83100-0.89308-0.46814 0.37829-0.19524-0.19524
   0   0  -7   14.94    2.70 430 0.49636-0.55844 0.76242-0.85227-0.19524-0.19524
   0   0   8   -1.23    0.82 329-0.86934 0.94029 0.36252-0.25984 0.22313 0.22313
   0   0   8    0.52    2.48 406 0.51499-0.44404 0.88011-0.77742 0.22313 0.22313
   0   0   8    3.39    2.67 495-0.80204 0.87299 0.50754-0.40486 0.22313 0.22313
   0   0  -8   -1.76    0.93  63 0.31057-0.38152 0.83835-0.94103-0.22313-0.22313
   0   0  -8    0.41    0.92 149 0.86938-0.94033-0.36241 0.25973-0.22313-0.22313
   0   0  -8   -0.41    2.59 432 0.49178-0.56273 0.74917-0.85185-0.22313-0.22313
   0   0   9  174.68    6.77 321-0.89662 0.97644 0.23294-0.11742 0.25102 0.25102
   0   0   9  207.13    8.88 404 0.51287-0.43305 0.88250-0.76699 0.25102 0.25102
   0   0   9  195.21    9.64 494-0.79440 0.87422 0.50609-0.39057 0.25102 0.25102
   0   0   9  179.09    8.94 510 0.32411-0.24429-0.83779 0.95331 0.25102 0.25102
   0   0  -9  212.15    9.18 434 0.48675-0.56657 0.73520-0.85071-0.25102-0.25102
   0   0  10  575.72   18.15 310-0.90372 0.99241 0.06000 0.06836 0.27891 0.27891
   0   0  10  601.96   26.77 403 0.51029-0.42160 0.88417-0.75582 0.27891 0.27891
   0   0  10  529.77   20.90 492-0.78602 0.87471 0.50420-0.37584 0.27891 0.27891
   0   0  10  522.16   21.76 512 0.31288-0.22419-0.82847 0.95682 0.27891 0.27891
   0   0 -10  608.93   22.65 435 0.48127-0.56996 0.72050-0.84885-0.27891-0.27891
   0   0  11   59.29    5.34 401 0.50725-0.40970 0.88509-0.74390 0.30680 0.30680
   0   0  11   59.96    5.42 490-0.77688 0.87443 0.50184-0.36065 0.30680 0.30680
   0   0  11   57.19    5.02 514 0.30119-0.20364-0.81818 0.95937 0.30680 0.30680
   0   0 -11   68.32    5.55 437 0.47534-0.57289 0.70505-0.84624-0.30680-0.30680
   0   0  12    1.64    3.69 399 0.50374-0.39732 0.88524-0.73122 0.33469 0.33469
   0   0  12    1.84    3.88 489-0.76695 0.87337 0.49901-0.34499 0.33469 0.33469
   0   0  12   -4.09    3.68 516 0.28905-0.18262-0.80688 0.96090 0.33469 0.33469
   0   0 -12   -2.46    3.59 439 0.46892-0.57535 0.68883-0.84285-0.33469-0.33469
   0   0  13   59.86    6.13 364-0.85260 0.96790 0.20370-0.03684 0.36258 0.36258
   0   0  13   60.73    5.73 518 0.27642-0.16113-0.79453 0.96139 0.36259 0.36259
   0   0 -13   61.24    5.84 440 0.46202-0.57731 0.67182-0.83868-0.36259-0.36259
   0   0  14    7.96    4.59 366-0.83567 0.95984 0.21784-0.03815 0.39048 0.39048
   0   0  14    5.62    3.98 520 0.26329-0.13913-0.78110 0.96079 0.39048 0.39048
   0   0 -14    1.74    2.97 442 0.45461-0.57877 0.65399-0.83369-0.39048-0.39048
   0   0  15    0.10    5.20 368-0.81765 0.95068 0.23196-0.03943 0.41837 0.41837
   0   0  15   -4.18    4.18 522 0.24963-0.11660-0.76652 0.95905 0.41837 0.41837
   0   0 -15    7.35    4.90 444 0.44667-0.57970 0.63531-0.82784-0.41837-0.41837
   0   0  16   15.89    4.58 370-0.79848 0.94038 0.24606-0.04070 0.44626 0.44626
   0   0  16   16.72    4.59 524 0.23541-0.09352-0.75074 0.95610 0.44626 0.44626
   0   1 -16   32.98    5.51 440 0.46312-0.60035 0.67452-0.78555-0.35825-0.51256
   0  -1  16   35.66    6.22 371-0.79146 0.92869 0.25102-0.13998 0.45607 0.41474
   0  -1  16   33.46    5.61 517 0.28457-0.14733-0.80256 0.91360 0.34472 0.52610
   0  -1  15   90.04    8.06 369-0.81067 0.93904 0.23720-0.13900 0.42872 0.38631
   0  -1  15   84.66    8.07 514 0.29988-0.17152-0.81698 0.91518 0.30988 0.50515
   0   1 -14   50.80    5.74 436 0.47938-0.59888 0.71552-0.80089-0.28804-0.47121
   0  -1  14   41.65    5.21 367-0.82872 0.94821 0.22340-0.13804 0.40145 0.35779
   0  -1  14   54.80    6.24 512 0.31480-0.19531-0.83011 0.91548 0.27420 0.48505
   0   1 -13  230.96   11.59 434 0.48668-0.59730 0.73500-0.80752-0.25141-0.45206
   0  -1  13  207.22   11.34 365-0.84563 0.95626 0.20963-0.13710 0.37428 0.32918
   0  -1  13  215.49   11.98 510 0.32940-0.21877-0.84197 0.91450 0.23749 0.46597
   0   1 -12    3.91    1.44  56 0.20027-0.30203 0.88501-0.94470-0.19492-0.45276
   0   1 -12   -1.95    3.29 431 0.49343-0.59518 0.75387-0.81356-0.21340-0.43428
   0  -1  12    0.10    1.13 236-0.20015 0.30191-0.88504 0.94473 0.19492 0.45277
   0  -1  12    1.13    3.68 485-0.74527 0.84702 0.49209-0.43240 0.38898 0.25870
   0   1 -11    8.75    1.44  46 0.03975-0.13264 0.92638-0.97324-0.14994-0.44197
   0   1 -11   16.29    2.99 429 0.49962-0.59250 0.77220-0.81906-0.17364-0.41826
   0  -1  11    8.24    1.34 226-0.03966 0.13255-0.92638 0.97324 0.14993 0.44197
   0  -1  11   17.82    4.20 487-0.75385 0.84673 0.49494-0.44808 0.36844 0.22346
   0   1 -10 1173.23   39.15  37-0.10211 0.01809 0.93826-0.97228-0.10652-0.42960
   0   1 -10 1264.68   42.52 426 0.50521-0.58923 0.79006-0.82409-0.13158-0.40454
   0  -1  10 1154.27   38.12 217 0.10219-0.01817-0.93825 0.97227 0.10652 0.42960
   0  -1  10 1191.09   39.71 311-0.90424 0.98825 0.07181-0.03778 0.27733 0.25879
   0  -1  10 1152.85   45.21 488-0.76143 0.84545 0.49734-0.46332 0.34928 0.18683
   0   1  -9   89.50    4.23  28-0.23203 0.15688 0.92856-0.94974-0.06371-0.41663
   0   1  -9  105.31    5.30 424 0.51016-0.58531 0.80751-0.82870-0.08645-0.39388
   0  -1   9   92.59    4.02 208 0.23211-0.15696-0.92854 0.94973 0.06371 0.41663
   0  -1   9   93.31    5.65 489-0.76794 0.84309 0.49931-0.47812 0.33199 0.14834
   0   1  -8    9.60    1.44  20-0.35281 0.28652 0.90038-0.90873-0.02107-0.40348
   0   1  -8    8.97    1.98 421 0.51433-0.58061 0.82459-0.83294-0.03709-0.38746
   0  -1   8    8.87    1.44 200 0.35287-0.28659-0.90035 0.90871 0.02108 0.40348
   0  -1   8    9.87    1.44 319-0.89954 0.96582 0.20879-0.20044 0.25553 0.16902
   0  -1   8    4.83    2.67 490-0.77325 0.83953 0.50084-0.49249 0.31726 0.10729
   0   1  -7   23.92    1.86  12-0.46551 0.40810 0.85480-0.85032 0.02157-0.39035
   0   1  -7   29.64    3.03 418 0.51749-0.57490 0.84129-0.83681 0.01831-0.38708
   0  -1   7   26.39    2.06 192 0.46557-0.40816-0.85477 0.85029-0.02157 0.39034
   0  -1   7   26.77    1.85 322-0.89331 0.95072 0.25543-0.25991 0.24663 0.12214
   0  -1   7   24.60    3.19 490-0.77709 0.83451 0.50190-0.50638 0.30617 0.06260
   0   1  -6  223.30    8.13   4-0.57015 0.52160 0.79181-0.77450 0.06423-0.37722
   0  -1   6  238.73    8.95 184 0.57019-0.52165-0.79178 0.77446-0.06422 0.37721
   0  -1   6  228.41    8.86 324-0.88754 0.93609 0.28769-0.30500 0.24002 0.07297
   0  -1   6  227.77   10.10 491-0.77900 0.82755 0.50241-0.51973 0.30053 0.01245
   0   1  -5  840.65   28.80 145 0.88418-0.92386-0.30396 0.33411-0.23650-0.02070
   0   1  -5  780.67   27.74 356-0.66573 0.62605 0.71075-0.68060 0.10668-0.36389
   0   1  -5  881.41   28.36 410 0.51814-0.55781 0.87226-0.84211 0.16130-0.41851
   0   1  -5  808.42   30.18 506-0.83478 0.79511 0.50631-0.47615 0.03754-0.29474
   0  -1   5  802.45   27.43 176 0.66576-0.62609-0.71072 0.68056-0.10667 0.36387
   0  -1   5  821.35   28.07 325-0.88416 0.92384 0.30401-0.33416 0.23652 0.02069
   0  -1   5  805.22   31.10 491-0.77799 0.81767 0.50214-0.53230 0.30353-0.04632
   0   1  -4    3.08    1.23 347-0.75020 0.71939 0.61075-0.56776 0.14840-0.34982
   0   1  -4    4.51    1.74 403 0.51176-0.54256 0.88335-0.84036 0.26365-0.46507
   0   1  -4    2.16    1.85 502-0.82637 0.79556 0.50889-0.46590 0.10534-0.30677
   0  -1   4    0.31    1.23 167 0.75022-0.71942-0.61071 0.56772-0.14839 0.34981
   0  -1   4    4.02    1.24 325-0.88477 0.91557 0.30119-0.34418 0.23713-0.03571
   0  -1   4    3.08    1.75 489-0.77179 0.80260 0.50042-0.54341 0.32136-0.11994
   0   1  -3 1205.06   39.35 143 0.89018-0.91212-0.27379 0.32962-0.24289 0.09725
   0   1  -3 1187.25   38.67 338-0.82033 0.79839 0.49138-0.43555 0.18842-0.33407
   0   1  -3 1142.68   38.96 497-0.80827 0.78634 0.50846-0.45264 0.19806-0.34370
   0  -1   3 1178.43   37.85 158 0.82035-0.79841-0.49134 0.43552-0.18841 0.33405
   0  -1   3 1137.89   38.53 323-0.89017 0.91211 0.27383-0.32965 0.24291-0.09726
   0  -1   3 1129.51   39.94 487-0.75418 0.77612 0.49505-0.55087 0.36760-0.22196
   0   1  -2 2675.02  113.86 140 0.89901-0.91208-0.21366 0.28232-0.25461 0.16475
   0   1  -2 4113.45  114.33 329-0.87182 0.85875 0.35382-0.28516 0.22521-0.31507
   0   1  -2 4077.80  113.45 488-0.76238 0.74931 0.49763-0.42897 0.34680-0.43666
   0  -1   2 4289.92  132.58 149 0.87183-0.85876-0.35380 0.28514-0.22519 0.31505
   0  -1   2 4097.28  133.50 320-0.89900 0.91207 0.21369-0.28235 0.25463-0.16477
   0   1   1 1821.96   56.23 111 0.83622-0.82268 0.25643-0.14926-0.30428 0.38177
   0   1   1 1680.55   55.66 300-0.88301 0.89655-0.09842 0.20559 0.29579-0.21831
   0  -1  -1 1721.19   54.84 120 0.88303-0.89656 0.09841-0.20557-0.29577 0.21828
   0   1   2  161.21    5.68 293-0.84952 0.87193-0.21967 0.33967 0.30310-0.16983
   0   1   2  160.47    5.71 444 0.44640-0.42400 0.63469-0.51469-0.41928 0.55255
   0   1   2  149.54    5.79 539 0.12361-0.10121-0.60832 0.72832 0.63172-0.49845
   0  -1  -2  172.67    5.88 113 0.84955-0.87195 0.21964-0.33964-0.30307 0.16980
   0  -1  -2  135.50    6.00 527 0.21041-0.23281-0.72157 0.60157 0.49273-0.62600
   0   1   3 2363.96   71.28  77 0.51035-0.47908 0.70875-0.57591-0.26754 0.45660
   0   1   3 2234.25   71.35 435 0.48202-0.45074 0.72246-0.58962-0.27527 0.46432
   0   1   3 2062.37   70.43 530 0.19157-0.16030-0.69851 0.83134 0.52570-0.33665
   0  -1  -3 2340.02   68.83 107 0.81525-0.84653 0.30720-0.44004-0.30513 0.11608
   0  -1  -3 1967.59   69.93 515 0.29327-0.32455-0.81088 0.67804 0.32511-0.51416
   0   1   4  993.03   30.12  60 0.26136-0.22122 0.86111-0.71544-0.21083 0.45567
   0   1   4  928.21   29.75 284-0.79062 0.83076-0.35903 0.50470 0.30499-0.06016
   0   1   4  916.25   30.33 429 0.49966-0.45952 0.77235-0.62668-0.17331 0.41814
   0   1   4  814.86   31.06 525 0.22519-0.18505-0.73902 0.88469 0.46564-0.22081
   0  -1  -4  984.37   31.21 104 0.79066-0.83080 0.35898-0.50465-0.30497 0.06014
   0  -1  -4  938.24   33.11 444 0.44589-0.48603 0.63349-0.77916-0.42102 0.17619
   0   1   5 1493.73   48.60 424 0.50931-0.46030 0.80437-0.64586-0.09493 0.39555
   0   1   5 1338.04   45.27 523 0.24198-0.19297-0.75810 0.91661 0.43351-0.13289
   0  -1  -5 1484.54   46.97 103 0.78123-0.83024 0.37712-0.53563-0.30466 0.00404
   0  -1  -5 1475.57   47.35 442 0.45283-0.50184 0.64978-0.80829-0.39688 0.09626
   0   1   6  172.86    6.09  27-0.24669 0.30457 0.92617-0.75483-0.05869 0.41509
   0   1   6  191.61    8.87 421 0.51478-0.45690 0.82667-0.65533-0.03064 0.38704
   0   1   6  173.97    7.10 505-0.83252 0.89040 0.50740-0.33606 0.05934 0.29706
   0   1   6  177.75    7.22 522 0.24962-0.19174-0.76651 0.93785 0.41838-0.06198
   0  -1  -6  192.95    6.76 104 0.78816-0.84604 0.36388-0.53522-0.30490-0.05150
   0  -1  -6  188.22    6.81 207 0.24679-0.30467-0.92614 0.75480 0.05868-0.41508
   0  -1  -6  197.14    7.72 442 0.45549-0.51337 0.65609-0.82743-0.38726 0.03086
   0   1   7  389.61   13.20  12-0.46648 0.53322 0.85433-0.67015 0.02195 0.39023
   0   1   7  406.93   13.37 287-0.81029 0.87704-0.31821 0.50239 0.30521 0.10697
   0   1   7  441.37   17.74 417 0.51775-0.45100 0.84304-0.65886 0.02468 0.38750
   0   1   7  398.38   16.86 502-0.82636 0.89311 0.50889-0.32472 0.10540 0.30678
   0   1   7  370.35   14.78 522 0.25177-0.18502-0.76884 0.95302 0.41407-0.00189
   0  -1  -7  369.19   12.99 192 0.46658-0.53333-0.85427 0.67009-0.02197-0.39022
   0  -1  -7  424.54   14.09 442 0.45559-0.52234 0.65633-0.84051-0.38689-0.02529
   0   1   8 1046.35   35.55 357-0.65747 0.73309 0.71888-0.52186 0.10285 0.36512
   0   1   8 1254.60   46.04 415 0.51903-0.44341 0.85544-0.65843 0.07398 0.39398
   0   1   8 1137.77   39.94 500-0.81917 0.89478 0.50927-0.31226 0.14715 0.32081
   0   1   8 1097.67   37.56 522 0.25032-0.17470-0.76727 0.96428 0.41699 0.05097
   0  -1  -8 1059.41   35.76 177 0.65758-0.73320-0.71877 0.52176-0.10287-0.36509
   0  -1  -8 1227.11   38.86 442 0.45398-0.52960 0.65251-0.84953-0.39273-0.07523
   0   1   9  422.81   17.81 412 0.51908-0.43460 0.86495-0.65510 0.11907 0.40468
   0   1   9  424.04   18.66 498-0.81107 0.89556 0.50878-0.29894 0.18599 0.33776
   0   1   9  367.73   15.76 522 0.24633-0.16185-0.76291 0.97276 0.42493 0.09881
   0  -1  -9  436.79   15.94 443 0.45113-0.53562 0.64576-0.85561-0.40292-0.12082
   0   1  10  212.02   12.69 410 0.51815-0.42479 0.87223-0.64955 0.16109 0.41843
   0   1  10  213.65   11.57 495-0.80213 0.89549 0.50755-0.28487 0.22276 0.35677
   0   1  10  210.31    9.87 523 0.24045-0.14710-0.75640 0.97908 0.43650 0.14303
   0  -1 -10  234.36   10.52 444 0.44728-0.54064 0.63675-0.85943-0.41627-0.16326
   0   1  11    1.75    3.50 407 0.51637-0.41415 0.87767-0.64216 0.20083 0.43448
   0   1  11    1.84    3.68 493-0.79237 0.89459 0.50566-0.27014 0.25802 0.37729
   0   1  11   -0.31    2.67 524 0.23307-0.13084-0.74807 0.98359 0.45076 0.18455
   0   1  12  125.40    7.48 525 0.22443-0.11334-0.73814 0.98649 0.46706 0.22403
   0   1  13   18.69    4.70 365-0.85186 0.97182 0.20434 0.05685 0.36385 0.38303
   0   1  13    8.70    3.58 527 0.21471-0.09475-0.72671 0.98790 0.48496 0.26192
   0   1  14    5.00    5.10 366-0.83503 0.96386 0.21836 0.05566 0.39150 0.41115
   0   1  14    5.11    4.29 528 0.20402-0.07519-0.71385 0.98787 0.50410 0.29855
   0   1  15  162.25   12.74 368-0.81710 0.95480 0.23238 0.05448 0.41919 0.43925
   0   1  15  190.94   12.86 530 0.19242-0.05472-0.69956 0.98642 0.52426 0.33418
   0   1  16    4.79    5.70 370-0.79802 0.94459 0.24639 0.05330 0.44691 0.46731
   0   1  16   -6.12    4.28 531 0.17995-0.03339-0.68384 0.98353 0.54522 0.36900
   0   2 -16   -0.82    5.01 435 0.48319-0.61576 0.72558-0.74229-0.26941-0.57969
   0  -2  16   -8.97    4.99 372-0.77504 0.90761 0.26219-0.24549 0.47821 0.37090
   0  -2  16    7.66    5.21 510 0.32635-0.19379-0.83958 0.85628 0.24532 0.60379
   0   2 -15  267.71    9.65  56 0.20983-0.33352 0.88158-0.88545-0.19745-0.59587
   0   2 -15  251.14   14.36 432 0.49096-0.61466 0.74686-0.75073-0.22783-0.56550
   0  -2  15  212.09   12.55 370-0.79410 0.91779 0.24917-0.24530 0.45241 0.34092
   0   2 -14   36.58    2.57  45 0.02472-0.13955 0.92873-0.91976-0.14550-0.59205
   0   2 -14   31.77    5.24 430 0.49801-0.61284 0.76734-0.75838-0.18448-0.55306
   0  -2  14   33.25    2.66 290-0.83089 0.94572-0.27001 0.26104 0.30463 0.43292
   0  -2  14   33.70    5.00 369-0.81189 0.92671 0.23630-0.24527 0.42694 0.31060
   0   2 -13   54.70    3.50  35-0.12350 0.01755 0.93804-0.91624-0.09967-0.58209
   0  -2  13   46.27    3.08 215 0.12358-0.01762-0.93803 0.91623 0.09968 0.58208
   0  -2  13   35.58    4.50 367-0.82843 0.93439 0.22362-0.24543 0.40189 0.27987
   0   2 -12  489.57   16.67  27-0.25138 0.15429 0.92534-0.89071-0.05707-0.56891
   0   2 -12  447.22   20.61 424 0.50974-0.60683 0.80593-0.77130-0.09072-0.53525
   0  -2  12  420.85   15.23 207 0.25145-0.15436-0.92533 0.89069 0.05708 0.56890
   0  -2  12  406.93   19.55 365-0.84375 0.94084 0.21121-0.24585 0.37740 0.24858
   0  -2  12  380.68   18.12 481-0.71517 0.81226 0.48127-0.51591 0.45351 0.17247
   0   2 -11    8.85    2.06  19-0.36461 0.27639 0.89654-0.84907-0.01674-0.55345
   0   2 -11    8.92    1.74 126 0.89716-0.98539 0.01472 0.03275-0.28787-0.28233
   0   2 -11    2.50    2.91 421 0.51419-0.60241 0.82395-0.77648-0.03906-0.53113
   0  -2  11    8.75    1.96 199 0.36467-0.27645-0.89652 0.84904 0.01675 0.55344
   0  -2  11    6.25    3.49 482-0.72136 0.80958 0.48359-0.53106 0.44108 0.12911
   0   2 -10  229.33    9.47  12-0.46573 0.38638 0.85470-0.79439 0.02166-0.53607
   0   2 -10  252.22    8.93 129 0.90261-0.98197-0.04115 0.10146-0.28132-0.23309
   0   2 -10  242.60   10.41 418 0.51743-0.59678 0.84093-0.78062 0.01700-0.53142
   0  -2  10  219.14    9.36 192 0.46578-0.38643-0.85467 0.79436-0.02165 0.53606
   0  -2  10  230.97    9.03 309-0.90261 0.98196 0.04121-0.10152 0.28134 0.23307
   0  -2  10  204.88   11.50 482-0.72598 0.80533 0.48529-0.54560 0.43153 0.08288
   0   2  -9  498.58   18.69   5-0.55594 0.48545 0.80175-0.72861 0.05823-0.51686
   0   2  -9  550.57   17.68 132 0.90467-0.97516-0.08592 0.15906-0.27534-0.18329
   0   2  -9  502.59   19.99 414 0.51909-0.58957 0.85654-0.78340 0.07882-0.53745
   0  -2   9  506.39   19.00 185 0.55598-0.48549-0.80173 0.72858-0.05822 0.51685
   0  -2   9  473.52   18.81 483-0.72870 0.79918 0.48628-0.55942 0.42580 0.03283
   0   2  -8  116.28    5.25 134 0.90485-0.96647-0.12004 0.20601-0.27034-0.13250
   0   2  -8  111.31    5.23 358-0.63570 0.57408 0.73919-0.65321 0.09290-0.49575
   0   2  -8  118.67    5.67 410 0.51853-0.58015 0.87017-0.78420 0.14828-0.55113
   0  -2   8   96.65    5.13 178 0.63573-0.57412-0.73916 0.65318-0.09289 0.49574
   0  -2   8   93.46    5.45 483-0.72897 0.79059 0.48638-0.57236 0.42522-0.02237
   0   2  -7 1360.85   46.47 135 0.90427-0.95702-0.14341 0.24223-0.26670-0.08037
   0   2  -7 1354.11   43.77 352-0.70511 0.65236 0.66834-0.56952 0.12551-0.47257
   0   2  -7 1395.09   46.01 406 0.51465-0.56739 0.88058-0.78177 0.22805-0.57512
   0   2  -7 1356.32   45.74 506-0.83380 0.78106 0.50684-0.40802 0.04748-0.39454
   0  -2   7 1336.99   45.10 172 0.70514-0.65239-0.66831 0.56949-0.12549 0.47256
   0  -2   7 1348.90   44.51 315-0.90426 0.95700 0.14345-0.24227 0.26671 0.08035
   0  -2   7 1278.47   50.60 482-0.72583 0.77857 0.48523-0.58405 0.43185-0.08478
   0   2  -6   17.01    1.84 346-0.76405 0.72017 0.59060-0.47895 0.15580-0.44708
   0   2  -6   17.45    2.45 400 0.50541-0.54929 0.88527-0.77362 0.32190-0.61319
   0   2  -6   18.78    2.57 502-0.82568 0.78180 0.50898-0.39733 0.10979-0.40108
   0  -2   6   16.19    1.95 166 0.76407-0.72020-0.59057 0.47892-0.15578 0.44707
   0  -2   6   19.81    2.27 316-0.90373 0.94761 0.15550-0.26715 0.26476 0.02652
   0  -2   6   16.49    2.46 481-0.71750 0.76137 0.48215-0.59380 0.44889-0.15760
   0   2  -5  498.29   18.54 339-0.81236 0.77735 0.50758-0.38310 0.18349-0.41899
   0   2  -5  535.86   18.54 498-0.81145 0.77644 0.50882-0.38434 0.18432-0.41983
   0  -2   5  523.80   18.74 159 0.81238-0.77737-0.50756 0.38307-0.18347 0.41897
   0  -2   5  475.95   17.57 479-0.70051 0.73552 0.47562-0.60010 0.48157-0.24607
   0   2  -4  766.62   25.55 135 0.90436-0.93050-0.14095 0.27827-0.26709 0.08737
   0   2  -4  715.27   25.40 333-0.84998 0.82384 0.42125-0.28393 0.20826-0.38798
   0   2  -4  722.82   24.82 492-0.78617 0.76004 0.50423-0.36691 0.27843-0.45815
   0  -2   4  751.82   25.81 153 0.85000-0.82386-0.42122 0.28390-0.20824 0.38796
   0  -2   4  726.13   24.42 315-0.90435 0.93049 0.14097-0.27829 0.26711-0.08739
   0  -2   4  697.27   26.79 475-0.66742 0.69356 0.46215-0.59947 0.53867-0.35895
   0   2  -3  269.55    9.88 133 0.90492-0.92219-0.11097 0.26112-0.27171 0.14777
   0   2  -3  261.10    9.94 327-0.87712 0.85985 0.33392-0.18377 0.22984-0.35378
   0   2  -3  236.89    9.26 484-0.73808 0.72081 0.48962-0.33947 0.40537-0.52931
   0  -2   3  280.15   10.76 147 0.87713-0.85986-0.33390 0.18375-0.22982 0.35376
   0  -2   3  268.42    9.47 313-0.90491 0.92218 0.11099-0.26114 0.27173-0.14780
   0  -2   3  241.17    9.10 367-0.83316 0.85043 0.21987-0.37002 0.39448-0.27054
   0  -2   3  247.36   10.26 468-0.60061 0.61788 0.43277-0.58293 0.63450-0.51056
   0   2  -2 1223.59   40.89 130 0.90388-0.91228-0.06303 0.22602-0.27848 0.21033
   0   2  -2 1203.38   40.29 322-0.89442 0.88601 0.24832-0.08533 0.24804-0.31619
   0   2  -2 1177.54   38.75 472-0.63587 0.62747 0.44859-0.28560 0.58670-0.65485
   0  -2   2 1264.89   39.37 142 0.89443-0.88603-0.24831 0.08532-0.24802 0.31617
   0  -2   2 1151.17   39.76 310-0.90387 0.91227 0.06305-0.22604 0.27851-0.21035
   0  -2   2 1110.69   39.18 456-0.45569 0.46410 0.36259-0.52558 0.78504-0.71689
   0   2  -1 1541.37   48.93 126 0.89835-0.89788 0.00494 0.17088-0.28680 0.27442
   0   2  -1 1472.30   48.65 317-0.90306 0.90353 0.16744 0.00839 0.26278-0.27515
   0   2  -1 1409.64   47.34 451-0.40093 0.40139 0.33445-0.15863 0.82763-0.84001
   0  -2   1 1530.82   49.68 137 0.90307-0.90354-0.16743-0.00839-0.26275 0.27513
   0  -2   1 1472.75   49.03 306-0.89834 0.89787-0.00494-0.17089 0.28682-0.27445
   0   2   0 1371.06   43.54 121 0.88388-0.87455 0.09433 0.09433-0.29544 0.33885
   0   2   0 1292.43   43.89 312-0.90482 0.91415 0.09433 0.09433 0.27417-0.23076
   0  -2   0 1375.79   45.95 132 0.90483-0.91416-0.09433-0.09433-0.27415 0.23074
   0  -2   0 1291.36   43.23 301-0.88387 0.87453-0.09433-0.09433 0.29546-0.33887
   0   2   1   33.57    2.25 114 0.85448-0.83628 0.20484-0.00334-0.30245 0.40164
   0   2   1   36.87    2.37 308-0.90192 0.92012 0.03188 0.16961 0.28250-0.18331
   0  -2  -1   39.55    2.37 128 0.90193-0.92014-0.03189-0.16961-0.28248 0.18329
   0  -2  -1   36.23    2.25 294-0.85447 0.83626-0.20485 0.00335 0.30248-0.40167
   0   2   2    8.90    1.43 106 0.80320-0.77613 0.33346-0.11913-0.30518 0.46016
   0   2   2   10.84    1.45 305-0.89681 0.92388-0.01743 0.23176 0.28819-0.13321
   0  -2  -2   14.97    1.65 125 0.89682-0.92389 0.01741-0.23175-0.28816 0.13318
   0  -2  -2   11.77    1.33 286-0.80318 0.77611-0.33347 0.11914 0.30521-0.46018
   0  -2  -2   14.18    1.92 543 0.08709-0.11416-0.55575 0.34142 0.68109-0.83606
   0   2   3  219.10    8.07 303-0.89180 0.92774-0.05166 0.27882 0.29166-0.08091
   0   2   3  211.35    7.72 551 0.02549 0.01045-0.46113 0.68829 0.75329-0.54253
   0  -2  -3  233.80    8.80 123 0.89182-0.92776 0.05163-0.27880-0.29163 0.08088
   0  -2  -3  193.94    8.12 531 0.18245-0.21839-0.68701 0.45985 0.54109-0.75184
   0   2   4   -0.31    0.92  86 0.61030-0.56549 0.61531-0.37531-0.28553 0.55206
   0   2   4   -3.57    2.04 439 0.46684-0.42203 0.68366-0.44366-0.34332 0.60985
   0   2   4    2.24    1.83 544 0.07775-0.03294-0.54188 0.78189 0.69291-0.42637
   0  -2  -4    2.49    1.45 122 0.88877-0.93358 0.06924-0.30924-0.29328 0.02674
   0  -2  -4    3.27    1.13 266-0.61026 0.56545-0.61533 0.37533 0.28555-0.55208
   0  -2  -4    1.22    1.83 522 0.25134-0.29615-0.76837 0.52837 0.41494-0.68148
   0   2   5   44.15    2.66  74 0.46258-0.40890 0.74584-0.49300-0.25783 0.58015
   0   2   5   50.00    3.69 434 0.48681-0.43313 0.73535-0.48251-0.25073 0.57305
   0   2   5   45.70    3.26 540 0.11239-0.05871-0.59246 0.84530 0.64742-0.32510
   0  -2  -5   54.67    2.70 122 0.88884-0.94252 0.06884-0.32168-0.29324-0.02908
   0  -2  -5   43.55    3.37 514 0.30121-0.35489-0.81819 0.56535 0.30677-0.62909
   0   2   6  117.36    4.92  61 0.28250-0.21995 0.85173-0.58605-0.21617 0.59428
   0   2   6  122.51    5.87 429 0.49988-0.43733 0.77301-0.50734-0.17180 0.54991
   0   2   6  118.47    5.83 537 0.13479-0.07224-0.62386 0.88953 0.61559-0.23748
   0   2   7   17.57    1.44  48 0.07505-0.00363 0.91986-0.64135-0.16021 0.59409
   0   2   7   16.60    1.44 306-0.89827 0.96969-0.00550 0.28401 0.28688 0.14700
   0   2   7   16.87    3.00 425 0.50848-0.43706 0.80134-0.52283-0.10295 0.53683
   0   2   7   10.79    2.67 506-0.83459 0.90601 0.50642-0.22791 0.03954 0.39434
   0   2   7   15.70    2.46 535 0.14871-0.07729-0.64283 0.92133 0.59481-0.16092
   0   2   8    2.06    0.93  33-0.15450 0.23479 0.93678-0.64544-0.08962 0.57928
   0   2   8    0.82    1.13 311-0.90406 0.98435 0.06741 0.22394 0.27792 0.21175
   0   2   8    1.46    2.70 421 0.51401-0.43372 0.82313-0.53179-0.04157 0.53124
   0   2   8    6.26    2.87 503-0.82843 0.90871 0.50856-0.21722 0.09142 0.39825
   0   2   8   -1.96    2.26 534 0.15661-0.07633-0.65341 0.94475 0.58266-0.09299
   0  -2  -8    2.47    0.93 131 0.90407-0.98436-0.06749-0.22385-0.27788-0.21178
   0   2   9   43.47    2.16  17-0.40590 0.49505 0.88145-0.57728-0.00136 0.54681
   0   2   9   41.44    2.15 318-0.90155 0.99070 0.18791 0.11627 0.25926 0.28619
   0   2   9   50.01    4.17 418 0.51731-0.42815 0.84013-0.53595 0.01417 0.53128
   0   2   9   41.84    4.41 500-0.82078 0.90994 0.50927-0.20509 0.13850 0.40695
   0   2   9   52.61    4.33 534 0.16012-0.07097-0.65807 0.96225 0.57717-0.03172
   0  -2  -9   41.82    2.06 197 0.40603-0.49518-0.88140 0.57722 0.00134-0.54679
   0   2  10   90.34    6.22 415 0.51890-0.42088 0.85347-0.53646 0.06557 0.53566
   0   2  10   89.62    6.45 498-0.81194 0.90996 0.50887-0.19186 0.18212 0.41911
   0   2  10   90.99    5.98 534 0.16031-0.06229-0.65832 0.97533 0.57687 0.02436
   0   2  11  442.63   21.28 495-0.80203 0.90892 0.50754-0.17769 0.22317 0.43385
   0   2  11  425.00   18.12 534 0.15790-0.05101-0.65513 0.98498 0.58064 0.07637
   0   2  12   36.67    4.42 535 0.15339-0.03763-0.64912 0.99180 0.58764 0.12516
   0   2  13   37.46    6.02 365-0.84472 0.96935 0.21040 0.14512 0.37580 0.39278
   0   2  13   38.65    4.72 536 0.14712-0.02249-0.64069 0.99620 0.59722 0.17136
   0   2  14  161.95   11.63 367-0.82800 0.96149 0.22397 0.14439 0.40257 0.42179
   0   2  14  175.42   12.49 537 0.13933-0.00584-0.63010 0.99845 0.60889 0.21547
   0   2  15   22.42    6.11 369-0.81016 0.95252 0.23758 0.14361 0.42948 0.45067
   0   2  15   24.42    5.11 538 0.13020 0.01217-0.61751 0.99869 0.62228 0.25787
   0   3 -16   18.89    2.87  41-0.02819-0.09971 0.93494-0.85731-0.12957-0.69784
   0   3 -16   12.43    5.34 429 0.49833-0.62622 0.76828-0.69065-0.18241-0.64499
   0  -3  16    4.28    4.69 375-0.74595 0.87385 0.28073-0.35836 0.51502 0.31238
   0   3 -15   33.19    3.39  32-0.16968 0.05065 0.93575-0.84528-0.08463-0.68699
   0   3 -15   29.49    5.46 427 0.50488-0.62391 0.78897-0.69850-0.13427-0.63735
   0  -3  15   18.89    4.49 373-0.76429 0.88332 0.26922-0.35969 0.49216 0.27946
   0   3 -14   28.27    3.50  24-0.28870 0.17854 0.91778-0.81448-0.04406-0.67177
   0   3 -14   20.77    2.76 114 0.85452-0.96468 0.20473-0.10143-0.30245-0.41339
   0   3 -14   23.50    4.55 424 0.51043-0.62059 0.80854-0.70524-0.08365-0.63219
   0  -3  14   16.57    2.76 294-0.85453 0.96468-0.20467 0.10137 0.30247 0.41337
   0  -3  14   19.01    3.88 372-0.78109 0.89125 0.25814-0.36144 0.47018 0.24566
   0   3 -13   90.12    4.94  17-0.39194 0.29065 0.88685-0.77071-0.00660-0.65345
   0   3 -13   79.03    4.71 118 0.87374-0.97503 0.13829-0.02216-0.29872-0.36133
   0   3 -13   76.80    6.34 421 0.51483-0.61612 0.82687-0.71074-0.03001-0.63005
   0  -3  13   64.40    4.63 197 0.39199-0.29070-0.88682 0.77069 0.00661 0.65344
   0  -3  13   68.79    4.81 298-0.87374 0.97503-0.13824 0.02210 0.29874 0.36131
   0  -3  13   56.68    4.91 370-0.79631 0.89760 0.24761-0.36374 0.44931 0.21074
   0   3 -12   11.40    2.57  11-0.48252 0.39010 0.84606-0.71710 0.02828-0.63256
   0   3 -12    8.40    1.95 121 0.88624-0.97866 0.08265 0.04632-0.29446-0.30982
   0   3 -12    8.62    3.43 417 0.51785-0.61027 0.84376-0.71479 0.02731-0.63158
   0  -3  12   11.10    2.26 191 0.48256-0.39014-0.84604 0.71707-0.02827 0.63255
   0  -3  12   10.14    2.36 301-0.88624 0.97866-0.08260-0.04637 0.29448 0.30980
   0  -3  12    8.50    3.48 369-0.80984 0.90226 0.23781-0.36678 0.42994 0.17434
   0  -3  12    9.54    4.10 476-0.67508 0.76750 0.46535-0.59431 0.52613 0.07815
   0   3 -11   23.39    2.57   5-0.56215 0.47859 0.79747-0.65567 0.06084-0.60933
   0   3 -11   29.24    2.77 124 0.89419-0.97774 0.03644 0.10536-0.29014-0.25835
   0   3 -11   25.95    3.82 414 0.51917-0.60272 0.85883-0.71703 0.08914-0.63763
   0  -3  11   24.01    2.87 185 0.56218-0.47863-0.79744 0.65564-0.06083 0.60932
   0  -3  11   24.11    3.18 304-0.89418 0.97773-0.03640-0.10541 0.29016 0.25833
   0  -3  11   21.54    2.97 368-0.82149 0.90504 0.22903-0.37083 0.41257 0.13592
   0  -3  11   27.93    4.31 476-0.67754 0.76109 0.46636-0.60816 0.52203 0.02646
   0   3 -10    0.41    1.75 127 0.89903-0.97371-0.00107 0.15571-0.28612-0.20659
   0   3 -10    0.82    2.26 359-0.63184 0.55716 0.74263-0.58799 0.09117-0.58387
   0   3 -10   -2.98    2.78 410 0.51829-0.59298 0.87152-0.71688 0.15655-0.64926
   0  -3  10   -0.82    2.36 179 0.63187-0.55719-0.74260 0.58796-0.09115 0.58386
   0  -3  10   -2.88    1.95 307-0.89902 0.97371 0.00111-0.15575 0.28614 0.20657
   0  -3  10    0.92    2.05 367-0.83090 0.90558 0.22167-0.37631 0.39804 0.09467
   0  -3  10   -0.41    2.98 476-0.67746 0.75215 0.46633-0.62097 0.52215-0.02945
   0   3  -9  213.91    8.33 128 0.90180-0.96761-0.03020 0.19767-0.28269-0.15424
   0   3  -9  200.96    8.71 353-0.69226 0.62645 0.68288-0.51540 0.11926-0.55619
   0   3  -9  201.46    9.21 405 0.51445-0.58026 0.88084-0.71337 0.23085-0.66778
   0   3  -9  211.50    9.15 507-0.83638 0.77056 0.50519-0.33771 0.01910-0.45603
   0  -3   9  178.02    8.50 173 0.69229-0.62648-0.68285 0.51538-0.11925 0.55617
   0  -3   9  186.76    8.43 308-0.90179 0.96760 0.03024-0.19771 0.28271 0.15422
   0  -3   9  167.17    8.12 366-0.83744 0.90326 0.21641-0.38388 0.38765 0.04928
   0  -3   9  180.34    8.20 476-0.67411 0.73992 0.46494-0.63242 0.52774-0.09082
   0   3  -8  126.96    5.46 130 0.90324-0.96019-0.05097 0.23128-0.28007-0.10108
   0   3  -8  111.80    5.43 348-0.74390 0.68695 0.61949-0.43918 0.14510-0.52624
   0   3  -8  121.49    5.92 400 0.50644-0.56339 0.88520-0.70489 0.31360-0.69474
   0   3  -8  107.66    6.16 504-0.83071 0.77376 0.50801-0.32770 0.07441-0.45555
   0  -3   8  104.63    5.73 168 0.74392-0.68697-0.61946 0.43915-0.14508 0.52623
   0  -3   8  111.00    5.87 310-0.90323 0.96018 0.05101-0.23132 0.28009 0.10106
   0  -3   8  102.33    5.04 366-0.83988 0.89683 0.21441-0.39472 0.38371-0.00257
   0  -3   8  105.81    5.63 475-0.66628 0.72323 0.46167-0.64198 0.54051-0.15936
   0   3  -7  179.82    7.63 130 0.90388-0.95196-0.06319 0.25633-0.27846-0.04690
   0   3  -7  183.32    7.27 343-0.78716 0.73908 0.55371-0.36057 0.16862-0.49398
   0   3  -7  171.96    7.79 501-0.82117 0.77309 0.50927-0.31612 0.13641-0.46177
   0  -3   7  174.21    7.88 163 0.78718-0.73910-0.55369 0.36054-0.16860 0.49397
   0  -3   7  169.40    7.32 310-0.90387 0.95195 0.06322-0.25636 0.27848 0.04688
   0  -3   7  160.33    7.50 366-0.83561 0.88368 0.21789-0.41104 0.39059-0.06522
   0  -3   7  159.60    8.27 474-0.65199 0.70006 0.45560-0.64874 0.56285-0.23749
   0   3  -6   35.92    2.58 131 0.90403-0.94324-0.06642 0.27240-0.27803 0.00845
   0   3  -6   37.36    2.97 338-0.82247 0.78326 0.48686-0.28088 0.18978-0.45936
   0   3  -6   35.80    3.17 496-0.80592 0.76672 0.50815-0.30217 0.20778-0.47736
   0  -3   6   32.14    2.87 158 0.82249-0.78328-0.48683 0.28085-0.18976 0.45934
   0  -3   6   33.54    2.99 311-0.90402 0.94323 0.06645-0.27243 0.27805-0.00847
   0  -3   6   35.58    2.15 368-0.81808 0.85729 0.23164-0.43762 0.41772-0.14814
   0  -3   6   33.11    3.16 471-0.62779 0.66700 0.44502-0.65100 0.59815-0.32857
   0   3  -5  386.10   13.50 130 0.90374-0.93408-0.06009 0.27890-0.27887 0.06508
   0   3  -5  348.70   13.82 333-0.85034 0.82000 0.42028-0.20146 0.20852-0.42232
   0   3  -5  348.90   13.47 491-0.78165 0.75131 0.50310-0.28429 0.29255-0.50635
   0  -3   5  375.93   13.00 153 0.85036-0.82001-0.42026 0.20144-0.20850 0.42229
   0  -3   5  356.42   12.78 310-0.90373 0.93407 0.06011-0.27893 0.27890-0.06510
   0  -3   5  332.86   12.56 373-0.76604 0.79638 0.26809-0.48691 0.48992-0.27612
   0  -3   5  339.74   12.81 467-0.58752 0.61786 0.42675-0.64557 0.65090-0.43710
   0   3  -4 1182.60   38.39 129 0.90277-0.92424-0.04346 0.27511-0.28103 0.12302
   0   3  -4 1118.76   38.00 329-0.87138 0.84991 0.35539-0.12374 0.22483-0.38285
   0   3  -4 1083.97   37.26 485-0.74190 0.72043 0.49094-0.25929 0.39675-0.55477
   0  -3   4 1127.88   36.67 149 0.87139-0.84992-0.35538 0.12373-0.22481 0.38283
   0  -3   4 1133.81   36.64 309-0.90276 0.92423 0.04348-0.27513 0.28105-0.12304
   0  -3   4 1040.08   34.60 389-0.56018 0.58165 0.37195-0.60360 0.69764-0.53962
   0  -3   4 1052.34   36.51 461-0.51973 0.54120 0.39447-0.62612 0.72620-0.56819
   0   3  -3  491.64   17.06 127 0.90053-0.91313-0.01573 0.26021-0.28443 0.18220
   0   3  -3  456.10   16.60 325-0.88634 0.87374 0.29366-0.04917 0.23875-0.34098
   0   3  -3  445.64   16.35 476-0.67383 0.66122 0.46483-0.22034 0.52821-0.63044
   0  -3   3  458.36   15.68 145 0.88636-0.87375-0.29364 0.04916-0.23873 0.34096
   0  -3   3  426.47   17.17 307-0.90052 0.91312 0.01574-0.26023 0.28445-0.18222
   0  -3   3  408.73   15.99 451-0.40357 0.41617 0.33583-0.58031 0.82573-0.72350
   0   3  -2 1777.01   57.17 125 0.89596-0.89969 0.02394 0.23338-0.28885 0.24240
   0   3  -2 1699.53   57.04 321-0.89613 0.89240 0.23651 0.02081 0.25034-0.29679
   0   3  -2 1612.49   54.30 464-0.55273 0.54900 0.41040-0.15308 0.69142-0.73787
   0  -3   2 1752.23   56.02 141 0.89614-0.89241-0.23650-0.02082-0.25031 0.29676
   0  -3   2 1640.38   56.25 305-0.89595 0.89968-0.02393-0.23339 0.28887-0.24243
   0   3  -1    0.21    1.85 122 0.88748-0.88234 0.07623 0.19393-0.29390 0.30323
   0   3  -1    6.88    2.05 318-0.90176 0.90690 0.18535 0.08480 0.25971-0.25038
   0   3  -1    4.25    1.52 447-0.34441 0.34955 0.30469-0.03453 0.86513-0.85579
   0  -3   1    5.03    2.05 138 0.90177-0.90691-0.18535-0.08481-0.25969 0.25035
   0  -3   1    4.61    1.95 302-0.88746 0.88233-0.07622-0.19393 0.29392-0.30325
   0   3   0 3013.09   94.30 118 0.87292-0.85892 0.14150 0.14150-0.29894 0.36405
   0   3   0 2856.78   96.12 315-0.90433 0.91833 0.14150 0.14150 0.26703-0.20191
   0  -3   0 2973.90   93.65 135 0.90434-0.91834-0.14150-0.14150-0.26700 0.20189
   0  -3   0 2836.99   93.07 298-0.87291 0.85890-0.14150-0.14150 0.29896-0.36408
   0   3   1 2307.39   76.42 313-0.90491 0.92778 0.10612 0.18970 0.27246-0.15156
   0  -3  -1 2342.21   75.80 133 0.90492-0.92780-0.10613-0.18970-0.27243 0.15153
   0   3   2   81.09    3.68 107 0.81425-0.78251 0.30946-0.00079-0.30515 0.48182
   0   3   2   70.70    3.82 311-0.90452 0.93626 0.08029 0.22838 0.27616-0.09948
   0  -3  -2   84.24    4.24 131 0.90453-0.93627-0.08030-0.22836-0.27613 0.09945
   0  -3  -2   76.18    3.99 287-0.81423 0.78249-0.30947 0.00080 0.30517-0.48185
   0  -3  -2   62.14    3.85 549 0.03792-0.06966-0.48081 0.17215 0.73980-0.91648
   0   3   3  283.28   11.35 101 0.76353-0.72293 0.40911-0.08762-0.30376 0.53622
   0   3   3  267.28   10.57 310-0.90395 0.94456 0.06494 0.25656 0.27825-0.04579
   0  -3  -3  291.21   10.77 130 0.90397-0.94457-0.06495-0.25654-0.27823 0.04576
   0  -3  -3  269.78   10.02 281-0.76351 0.72290-0.40913 0.08763 0.30379-0.53625
   0  -3  -3  243.67    9.83 539 0.12126-0.16187-0.60502 0.28352 0.63505-0.86751
   0   3   4   21.89    1.97 310-0.90377 0.95325 0.06099 0.27334 0.27878 0.00946
   0  -3  -4   23.45    2.07 130 0.90378-0.95326-0.06102-0.27332-0.27875-0.00949
   0  -3  -4   17.15    2.64 530 0.19034-0.23981-0.69696 0.36263 0.52781-0.81605
   0   3   5   20.49    2.28 311-0.90414 0.96249 0.06948 0.27769 0.27764 0.06638
   0   3   5   25.90    2.86 439 0.46651-0.40816 0.68283-0.33566-0.34468 0.68871
   0   3   5   22.47    2.54 554 0.00193 0.05642-0.42302 0.77019 0.77735-0.43332
   0  -3  -5   24.95    2.15 265-0.60265 0.54430-0.62332 0.27616 0.28430-0.62833
   0  -3  -5   21.24    2.54 522 0.24601-0.30436-0.76256 0.41539 0.42557-0.76960
   0   3   6   20.54    2.27 312-0.90478 0.97199 0.09172 0.26828 0.27455 0.12526
   0   3   6   21.07    3.17 434 0.48428-0.41707 0.72851-0.36851-0.26387 0.66368
   0   3   6   17.62    3.06 550 0.03016 0.03705-0.46856 0.82857 0.74828-0.34847
   0  -3  -6   24.05    1.96 132 0.90479-0.97200-0.09176-0.26824-0.27452-0.12529
   0  -3  -6   19.64    1.94 256-0.48704 0.41982-0.72737 0.36737 0.26291-0.66272
   0  -3  -6   18.03    2.65 516 0.29054-0.35775-0.80829 0.44829 0.33133-0.73114
   0   3   7  390.38   16.02 430 0.49701-0.42093 0.76435-0.39151-0.19105 0.64664
   0   3   7  398.61   14.40 548 0.05051 0.02557-0.50045 0.87329 0.72559-0.27000
   0  -3  -7  408.18   13.69 134 0.90468-0.98076-0.12978-0.24306-0.26885-0.18674
   0  -3  -7  357.07   14.40 510 0.32627-0.40235-0.83951 0.46668 0.24552-0.70112
   0   3   8  871.43   29.68 318-0.90163 0.98659 0.18692 0.19875 0.25944 0.25194
   0   3   8  784.62   31.32 505-0.83286 0.91781 0.50726-0.12159 0.05629 0.45508
   0   3   8  861.89   31.14 546 0.06460 0.02036-0.52205 0.90772 0.70903-0.19765
   0  -3  -8  930.39   30.30 138 0.90164-0.98659-0.18698-0.19869-0.25940-0.25197
   0   3   9   44.77    2.67  42-0.02384 0.11767 0.93455-0.53604-0.13089 0.69805
   0   3   9   50.33    2.77 323-0.89085 0.98467 0.27002 0.12849 0.24369 0.32347
   0   3   9   55.38    5.39 423 0.51223-0.41841 0.81559-0.41709-0.06384 0.63100
   0   3   9   37.84    4.51 502-0.82580 0.91962 0.50896-0.11046 0.10900 0.45816
   0   3   9   45.41    4.01 545 0.07371 0.02011-0.53582 0.93433 0.69793-0.13077
   0  -3  -9   59.05    2.67 143 0.89085-0.98467-0.27009-0.12841-0.24365-0.32351
   0  -3  -9   54.94    2.98 222 0.02394-0.11776-0.93455 0.53604 0.13089-0.69805
   0   3  10   43.90    2.26  26-0.26508 0.36777 0.92278-0.51144-0.05233 0.67527
   0   3  10   33.80    4.71 499-0.81715 0.91984 0.50922-0.09788 0.15747 0.46547
   0   3  10   43.78    4.94 544 0.07885 0.02384-0.54351 0.95486 0.69154-0.06860
   0  -3 -10   55.28    2.56 151 0.85875-0.96144-0.39641-0.01494-0.21471-0.40823
   0  -3 -10   50.99    2.78 206 0.26520-0.36789-0.92275 0.51140 0.05231-0.67525
   0   3  11  536.51   26.70 497-0.80715 0.91871 0.50832-0.08414 0.20274 0.47598
   0   3  11  622.46   25.71 544 0.08075 0.03081-0.54635 0.97053 0.68915-0.01043
   0   3  12   -5.93    4.70 365-0.84726 0.96769 0.20826 0.22875 0.37158 0.36292
   0   3  12   10.93    4.12 544 0.07998 0.04045-0.54520 0.98222 0.69012 0.04438
   0   3  13   41.95    6.43 367-0.83176 0.96106 0.22098 0.22887 0.39668 0.39360
   0   3  13   17.99    4.52 544 0.07695 0.05235-0.54068 0.99053 0.69391 0.09637
   0   3  14  -10.71    5.71 368-0.81514 0.95330 0.23386 0.22882 0.42212 0.42395
   0   3  14    6.26    4.72 545 0.07196 0.06620-0.53320 0.99588 0.70008 0.14599
   0   4 -16   55.07    5.34  26-0.27257 0.14934 0.92127-0.74931-0.04972-0.75598
   0   4 -16   53.51    7.13 425 0.50880-0.63202 0.80248-0.63052-0.09994-0.70576
   0  -4  16   33.18    5.41 379-0.69845 0.82168 0.30805-0.48001 0.56943 0.23627
   0   4 -15   96.94    6.37  19-0.37305 0.25869 0.89367-0.70887-0.01363-0.73629
   0   4 -15   84.34    7.99 422 0.51367-0.62803 0.82162-0.63683-0.04612-0.70380
   0  -4  15   60.41    6.03 377-0.71475 0.82911 0.29905-0.48384 0.55148 0.19844
   0   4 -14  121.63    6.57  13-0.46015 0.35466 0.85745-0.65982 0.01947-0.71361
   0   4 -14   99.62    7.70 418 0.51715-0.62264 0.83913-0.64150 0.01062-0.70475
   0  -4  14   83.50    6.34 376-0.72882 0.83431 0.29097-0.48860 0.53539 0.15874
   0   4 -13  107.72    6.05   7-0.53621 0.43958 0.81478-0.60432 0.05002-0.68837
   0   4 -13  110.29    6.14 118 0.87232-0.96894 0.14383 0.06663-0.29909-0.33926
   0   4 -13   99.32    7.14 415 0.51899-0.61561 0.85470-0.64423 0.07079-0.70914
   0  -4  13   93.35    5.85 187 0.53624-0.43962-0.81475 0.60429-0.05000 0.68835
   0  -4  13   81.11    5.73 298-0.87231 0.96894-0.14379-0.06667 0.29911 0.33924
   0  -4  13   84.21    5.53 375-0.74036 0.83699 0.28412-0.49459 0.52176 0.11659
   0   4 -12   25.42    3.07   1-0.60266 0.51491 0.76719-0.54389 0.07823-0.66080
   0   4 -12   25.32    3.08 120 0.88203-0.96979 0.10304 0.12026-0.29614-0.28643
   0   4 -12   27.98    3.48 361-0.60266 0.51491 0.76719-0.54389 0.07823-0.66080
   0  -4  12   15.99    2.87 181 0.60269-0.51494-0.76717 0.54387-0.07822 0.66079
   0  -4  12   30.65    4.00 300-0.88203 0.96978-0.10300-0.12030 0.29616 0.28641
   0  -4  12   13.44    2.67 375-0.74888 0.83663 0.27893-0.50223 0.51145 0.07112
   0  -4  12   17.45    4.31 471-0.62357 0.71132 0.44314-0.66644 0.60401-0.02144
   0   4 -11   61.48    4.11 122 0.88873-0.96762 0.06944 0.16669-0.29329-0.23349
   0   4 -11   56.43    4.30 356-0.66050 0.58161 0.71593-0.47979 0.10425-0.63103
   0   4 -11   45.90    4.00 407 0.51620-0.59508 0.87804-0.64191 0.20393-0.73072
   0  -4  11   49.77    3.99 176 0.66052-0.58164-0.71590 0.47977-0.10423 0.63102
   0  -4  11   49.78    4.00 302-0.88873 0.96761-0.06941-0.16673 0.29332 0.23347
   0  -4  11   39.64    3.59 374-0.75349 0.83238 0.27607-0.51220 0.50576 0.02103
   0  -4  11   44.47    4.92 470-0.62085 0.69973 0.44193-0.67806 0.60775-0.08096
   0   4 -10   53.54    3.80 124 0.89323-0.96324 0.04277 0.20619-0.29077-0.18023
   0   4 -10   55.17    3.89 351-0.71044 0.64043 0.66208-0.41311 0.12813-0.59914
   0   4 -10   50.54    4.49 403 0.51035-0.58036 0.88415-0.63518 0.27835-0.74935
   0   4 -10   48.17    4.52 507-0.83614 0.76612 0.50539-0.25642 0.02215-0.49315
   0  -4  10   46.06    3.99 171 0.71047-0.64045-0.66205 0.41308-0.12812 0.59912
   0  -4  10   46.76    4.11 304-0.89322 0.96324-0.04274-0.20623 0.29079 0.18021
   0  -4  10   43.12    3.39 374-0.75265 0.82267 0.27659-0.52556 0.50680-0.03579
   0  -4  10   49.72    4.60 470-0.61427 0.68429 0.43897-0.68794 0.61664-0.14563
   0   4  -9  131.30    6.79 125 0.89609-0.95724 0.02295 0.23886-0.28875-0.12647
   0   4  -9  136.09    6.14 347-0.75310 0.69195 0.60663-0.34483 0.14994-0.56516
   0   4  -9  135.82    6.82 398 0.50029-0.56144 0.88473-0.62293 0.35895-0.77417
   0   4  -9  119.93    6.36 504-0.83052 0.76938 0.50807-0.24626 0.07586-0.49108
   0  -4   9  122.59    6.86 167 0.75312-0.69197-0.60661 0.34480-0.14992 0.56514
   0  -4   9  119.37    5.87 305-0.89609 0.95723-0.02292-0.23889 0.28877 0.12645
   0  -4   9  122.27    5.94 375-0.74335 0.80449 0.28232-0.54412 0.51818-0.10296
   0  -4   9  125.18    7.76 469-0.60260 0.66375 0.43368-0.69549 0.63194-0.21672
   0   4  -8  656.12   22.46 126 0.89775-0.95003 0.01002 0.26462-0.28736-0.07208
   0   4  -8  619.72   22.10 342-0.78901 0.73673 0.55056-0.27592 0.16968-0.52912
   0   4  -8  619.17   22.33 501-0.82146 0.76918 0.50926-0.23462 0.13476-0.49420
   0  -4   8  616.76   25.68 162 0.78903-0.73675-0.55053 0.27589-0.16966 0.52910
   0  -4   8  597.41   23.80 306-0.89774 0.95002-0.00999-0.26465 0.28738 0.07206
   0  -4   8  565.56   21.27 377-0.71906 0.77134 0.29661-0.57125 0.54662-0.18718
   0  -4   8  593.20   23.33 467-0.58395 0.63623 0.42510-0.69974 0.65525-0.29582
   0   4  -7  134.03    6.19 126 0.89844-0.94185 0.00415 0.28332-0.28671-0.01695
   0   4  -7  129.23    6.24 338-0.81869 0.77528 0.49479-0.20731 0.18740-0.49105
   0   4  -7  111.79    5.73 497-0.80768 0.76427 0.50839-0.22091 0.20054-0.50419
   0  -4   7  111.63    6.34 158 0.81870-0.77529-0.49477 0.20729-0.18738 0.49103
   0  -4   7  122.37    5.88 306-0.89843 0.94184-0.00413-0.28334 0.28673 0.01693
   0  -4   7  109.66    4.99 381-0.66299 0.70640 0.32643-0.61391 0.60616-0.30250
   0  -4   7  102.09    5.59 464-0.55536 0.59877 0.41165-0.69912 0.68850-0.38485
   0   4  -6  137.16    5.88 126 0.89827-0.93281 0.00563 0.29468-0.28687 0.03900
   0   4  -6  122.51    6.14 334-0.84268 0.80814 0.44026-0.13995 0.20312-0.45099
   0   4  -6  112.99    5.92 492-0.78709 0.75255 0.50445-0.20414 0.27549-0.52336
   0  -4   6  111.36    6.65 154 0.84269-0.80815-0.44024 0.13993-0.20310 0.45097
   0  -4   6  118.08    5.78 306-0.89826 0.93280-0.00561-0.29470 0.28690-0.03902
   0  -4   6  114.60    4.47 392-0.51595 0.55049 0.38855-0.68886 0.73125-0.48338
   0  -4   6  102.21    5.58 460-0.51214 0.54668 0.39076-0.69107 0.73374-0.48586
   0   4  -5   18.33    2.68 126 0.89716-0.92283 0.01478 0.29837-0.28787 0.09578
   0   4  -5   19.76    2.97 331-0.86155 0.83588 0.38789-0.07475 0.21689-0.40898
   0   4  -5   18.74    2.55 487-0.75615 0.73048 0.49568-0.18254 0.36271-0.55480
   0  -4   5   19.05    3.07 151 0.86157-0.83589-0.38787 0.07473-0.21687 0.40896
   0  -4   5   21.63    2.78 306-0.89715 0.92282-0.01476-0.29839 0.28790-0.09581
   0  -4   5   22.80    2.74 455-0.44689 0.47256 0.35812-0.67126 0.79234-0.60025
   0   4  -4  232.24    9.36 125 0.89484-0.91164 0.03199 0.29399-0.28969 0.15338
   0   4  -4  234.15    9.53 328-0.87592 0.85912 0.33858-0.01260 0.22877-0.36508
   0   4  -4  220.67    9.35 480-0.70879 0.69199 0.47884-0.15286 0.46596-0.60227
   0  -4   4  221.95    9.63 148 0.87594-0.85913-0.33857 0.01259-0.22875 0.36506
   0  -4   4  204.77   10.28 305-0.89483 0.91163-0.03197-0.29401 0.28971-0.15340
   0  -4   4  214.85    9.11 447-0.34845 0.36525 0.30684-0.63282 0.86265-0.72634
   0   4  -3  330.52   12.22 123 0.89081-0.89874 0.05767 0.28115-0.29221 0.21168
   0   4  -3  321.54   12.82 325-0.88644 0.87850 0.29320 0.04562 0.23885-0.31937
   0   4  -3  316.21   11.46 472-0.63483 0.62689 0.44813-0.10932 0.58819-0.66871
   0  -4   3  331.70   12.21 145 0.88645-0.87851-0.29319-0.04563-0.23882 0.31935
   0  -4   3  298.27   12.43 303-0.89080 0.89873-0.05766-0.28116 0.29223-0.21171
   0   4  -2 1081.87   37.69 322-0.89376 0.89469 0.25257 0.09908 0.24720-0.27194
   0   4  -2 1027.57   35.24 461-0.51939 0.52032 0.39430-0.04265 0.72654-0.75128
   0  -4   2 1137.74   37.89 142 0.89377-0.89470-0.25257-0.09908-0.24718 0.27192
   0  -4   2 1081.16   37.64 301-0.88432 0.88338-0.09218-0.25948 0.29528-0.27054
   0   4  -1  176.51    7.17 118 0.87436-0.86456 0.13581 0.22867-0.29855 0.32959
   0   4  -1  155.73    7.71 320-0.89856 0.90837 0.21749 0.14700 0.25393-0.22289
   0   4  -1  161.72    6.42 370-0.79876 0.80856 0.24586 0.11862 0.44586-0.41483
   0   4  -1  159.93    6.58 447-0.34948 0.35928 0.30739 0.05710 0.86201-0.83098
   0  -4   1  162.68    7.07 298-0.87435 0.86455-0.13581-0.22868 0.29858-0.32962
   0   4   0   44.52    3.30 318-0.90149 0.92016 0.18866 0.18866 0.25913-0.17231
   0  -4   0   40.71    2.99 138 0.90150-0.92017-0.18866-0.18866-0.25911 0.17229
   0   4   1  554.88   19.63 111 0.83844-0.81090 0.25058 0.13958-0.30412 0.44672
   0   4   1  518.51   19.52 317-0.90310 0.93064 0.16675 0.22340 0.26289-0.12029
   0  -4  -1  545.57   19.31 137 0.90311-0.93065-0.16676-0.22340-0.26287 0.12027
   0  -4  -1  539.75   18.82 291-0.83842 0.81088-0.25058-0.13957 0.30415-0.44675
   0   4   2  381.77   15.03 106 0.80900-0.77259 0.32106 0.08193-0.30519 0.50358
   0   4   2  395.14   14.49 316-0.90388 0.94029 0.15239 0.25060 0.26527-0.06689
   0  -4  -2  408.49   15.01 136 0.90389-0.94030-0.15240-0.25059-0.26524 0.06686
   0  -4  -2  396.28   15.03 286-0.80898 0.77257-0.32107-0.08192 0.30522-0.50360
   0  -4  -2  389.25   14.06 551 0.02152-0.05793-0.45479 0.05180 0.75747-0.95585
   0   4   3 1434.50   47.42 101 0.76920-0.72392 0.39914 0.01668-0.30409 0.55826
   0   4   3 1362.19   47.00 315-0.90415 0.94943 0.14618 0.26965 0.26628-0.01211
   0  -4  -3 1401.82   44.82 135 0.90416-0.94944-0.14619-0.26964-0.26625 0.01208
   0  -4  -3 1302.23   44.56 281-0.76918 0.72390-0.39915-0.01667 0.30411-0.55828
   0  -4  -3 1209.76   44.45 542 0.09227-0.13755-0.56338 0.14755 0.67439-0.92855
   0   4   4  774.98   28.40  95 0.71682-0.66267 0.48331-0.05465-0.29988 0.60983
   0   4   4  738.57   26.63 316-0.90405 0.95819 0.14876 0.27990 0.26586 0.04409
   0  -4  -4  749.86   24.86 136 0.90406-0.95820-0.14878-0.27989-0.26583-0.04412
   0  -4  -4  729.62   26.46 275-0.71679 0.66264-0.48332 0.05466 0.29990-0.60985
   0  -4  -4  640.73   25.64 535 0.15533-0.20947-0.65170 0.22304 0.58464-0.89459
   0   4   5 1873.62   63.97 316-0.90345 0.96646 0.16087 0.28063 0.26388 0.10185
   0   4   5 1953.00   70.54 442 0.45273-0.38972 0.64955-0.20805-0.39723 0.76296
   0  -4  -5 1921.46   59.42 136 0.90346-0.96647-0.16089-0.28061-0.26385-0.10188
   0  -4  -5 1867.44   60.48 269-0.64951 0.58650-0.57142 0.12992 0.29154-0.65727
   0  -4  -5 1624.82   61.29 527 0.20984-0.27286-0.72089 0.27939 0.49374-0.85948
   0   4   6 1059.96   37.31 318-0.90192 0.97380 0.18345 0.27088 0.26004 0.16147
   0   4   6 1112.13   43.26 438 0.47244-0.40055 0.69767-0.24333-0.31967 0.74118
   0  -4  -6 1007.08   36.18 521 0.25614-0.32802-0.77354 0.31921 0.40521-0.82672
   0   4   7    1.85    2.37 320-0.89852 0.97927 0.21784 0.24933 0.25386 0.22343
   0   4   7    9.62    3.38 433 0.48737-0.40662 0.73689-0.26973-0.24771 0.72500
   0  -4  -7    4.01    1.75 140 0.89853-0.97928-0.21787-0.24930-0.25383-0.22346
   0  -4  -7    1.84    1.84 254-0.46092 0.38017-0.74703 0.27987 0.25750-0.73480
   0  -4  -7    4.07    3.36 515 0.29513-0.37588-0.81261 0.34544 0.32087-0.79816
   0   4   8   66.04    4.10  65 0.33461-0.24499 0.82603-0.34603-0.22896 0.76204
   0   4   8   63.62    3.90 323-0.89154 0.98116 0.26608 0.21393 0.24449 0.28859
   0   4   8   65.12    5.65 429 0.49857-0.40895 0.76902-0.28902-0.18076 0.71384
   0   4   8   57.18    5.03 506-0.83443 0.92405 0.50651-0.02651 0.04120 0.49188
   0  -4  -8   78.09    4.00 143 0.89154-0.98116-0.26612-0.21389-0.24446-0.28862
   0  -4  -8   64.30    3.99 245-0.33455 0.24493-0.82604 0.34604 0.22897-0.76205
   0  -4  -8   53.68    4.59 510 0.32787-0.41749-0.84078 0.36077 0.24143-0.77451
   0   4   9   33.41    2.97  55 0.18236-0.08387 0.89114-0.39830-0.19012 0.77898
   0   4   9   34.84    2.97 327-0.87769 0.97618 0.33167 0.16117 0.23036 0.35850
   0   4   9   36.91    4.31 503-0.82758 0.92607 0.50871-0.01587 0.09730 0.49156
   0  -4  -9   47.44    2.66 147 0.87769-0.97617-0.33172-0.16112-0.23032-0.35854
   0  -4  -9   12.61    2.25 235-0.18229 0.08380-0.89115 0.39831 0.19013-0.77899
   0   4  10  114.83    5.34  43-0.00268 0.11004 0.93234-0.42667-0.13731 0.78195
   0   4  10  121.35    8.60 364-0.85566 0.96302 0.20104 0.30463 0.35736 0.28729
   0   4  10  111.31    7.48 500-0.81884 0.92620 0.50927-0.00360 0.14887 0.49578
   0   4  10  121.13    7.91 554 0.00091 0.10645-0.42134 0.92702 0.77835-0.13371
   0  -4 -10  136.84    5.73 153 0.84983-0.95719-0.42166-0.08401-0.20812-0.43652
   0  -4 -10  130.33    5.85 223 0.00277-0.11013-0.93234 0.42667 0.13731-0.78195
   0   4  11    2.66    4.81 366-0.84265 0.95888 0.21212 0.30639 0.37920 0.32123
   0   4  11   12.57    4.12 553 0.00574 0.11049-0.42925 0.94776 0.77359-0.07317
   0  -4 -11   10.23    1.43 163 0.78600-0.90223-0.55568 0.03717-0.16793-0.53249
   0  -4 -11   10.48    1.85 208 0.24180-0.35803-0.92699 0.40848 0.06039-0.76082
   0   4  12   27.38    6.23 367-0.82848 0.95357 0.22359 0.30776 0.40183 0.35438
   0   4  12   18.39    4.85 553 0.00770 0.11739-0.43246 0.96381 0.77163-0.01542
   0   4  13   14.28    6.02 369-0.81313 0.94709 0.23537 0.30881 0.42510 0.38689
   0   4  13   21.97    5.26 553 0.00719 0.12678-0.43162 0.97580 0.77215 0.03984
   0   5 -16   49.33    5.45  16-0.41402 0.29546 0.87817-0.61188 0.00171-0.78571
   0   5 -16   57.64    7.79 420 0.51519-0.63375 0.82863-0.56234-0.02447-0.75952
   0   5 -15   -5.23    3.49  10-0.49086 0.38117 0.84158-0.56245 0.03161-0.75982
   0  -5  15    0.72    3.48 384-0.63315 0.74284 0.34075-0.61988 0.63485 0.09336
   0   5 -14   20.71    4.20   5-0.55786 0.45704 0.80043-0.50848 0.05904-0.73147
   0   5 -14   11.77    4.75 413 0.51919-0.62001 0.86011-0.56815 0.09508-0.76751
   0  -5  14    8.31    3.38 383-0.64029 0.74111 0.33742-0.62937 0.62816 0.04427
   0   5 -13  100.09    6.35 116 0.86669-0.95865 0.16461 0.14018-0.30038-0.31627
   0   5 -13   93.31    6.25 360-0.61634 0.52439 0.75598-0.45119 0.08425-0.70090
   0   5 -13   94.39    7.29 410 0.51819-0.61015 0.87202-0.56722 0.15972-0.77636
   0  -5  13   63.40    5.43 180 0.61637-0.52442-0.75596 0.45116-0.08423 0.70088
   0  -5  13   74.82    5.23 383-0.64226 0.73421 0.33649-0.64128 0.62629-0.00965
   0   5 -12  298.67   12.82 118 0.87498-0.95807 0.13334 0.18429-0.29838-0.26248
   0   5 -12  283.97   12.49 356-0.66725 0.58416 0.70923-0.39160 0.10739-0.66825
   0   5 -12  290.28   13.50 406 0.51464-0.59773 0.88059-0.56296 0.22813-0.78900
   0  -5  12  264.11   13.61 176 0.66727-0.58419-0.70920 0.39157-0.10737 0.66824
   0  -5  12  266.54   11.99 383-0.63714 0.72023 0.33889-0.65652 0.63112-0.07025
   0  -5  12  219.89   14.02 464-0.55957 0.64265 0.41365-0.73128 0.68379-0.12293
   0   5 -11  180.20    8.49 351-0.71131 0.63710 0.66104-0.33058 0.12857-0.63365
   0   5 -11  172.23    9.08 401 0.50796-0.58218 0.88496-0.55449 0.30068-0.80576
   0  -5  11  158.40    9.00 171 0.71134-0.63712-0.66102 0.33055-0.12855 0.63363
   0  -5  11  161.74    8.73 300-0.88094 0.95515-0.10798-0.22249 0.29655 0.20853
   0  -5  11  160.18    7.88 385-0.62146 0.69568 0.34610-0.67656 0.64558-0.14049
   0  -5  11  159.34    9.40 464-0.55029 0.62451 0.40923-0.73970 0.69411-0.18903
   0   5 -10  159.58    7.81 121 0.88508-0.95043 0.08850 0.25480-0.29495-0.15435
   0   5 -10  143.74    7.16 347-0.74915 0.68381 0.61221-0.26891 0.14785-0.59715
   0   5 -10  138.83    7.29 505-0.83253 0.76718 0.50740-0.16410 0.05923-0.50853
   0  -5  10  132.28    7.57 167 0.74918-0.68383-0.61219 0.26889-0.14783 0.59713
   0  -5  10  138.20    7.71 301-0.88507 0.95042-0.08847-0.25482 0.29498 0.15432
   0  -5  10  127.15    5.82 387-0.58826 0.65360 0.36054-0.70384 0.67463-0.22533
   0  -5  10  135.68    8.16 462-0.53564 0.60099 0.40219-0.74549 0.70985-0.26055
   0   5  -9  254.82   10.95 343-0.78131 0.72483 0.56347-0.20734 0.16532-0.55883
   0   5  -9  236.94   10.76 502-0.82498 0.76850 0.50905-0.15292 0.11419-0.50771
   0  -5   9  249.91   12.68 163 0.78133-0.72485-0.56345 0.20731-0.16530 0.55881
   0  -5   9  231.35   11.33 302-0.88774 0.94422-0.07478-0.28136 0.29379 0.09972
   0  -5   9  231.60    9.16 392-0.52150 0.57798 0.38655-0.74269 0.72720-0.33368
   0  -5   9  243.07   12.01 460-0.51393 0.57041 0.39163-0.74777 0.73197-0.33846
   0   5  -8   25.36    3.30 122 0.88918-0.93679 0.06697 0.30200-0.29307-0.04466
   0   5  -8   25.17    3.38 340-0.80829 0.76068 0.51553-0.14656 0.18101-0.51875
   0   5  -8   23.54    3.07 498-0.81369 0.76607 0.50902-0.14005 0.17414-0.51187
   0  -5   8   20.05    3.48 160 0.80831-0.76070-0.51551 0.14654-0.18099 0.51873
   0  -5   8   23.20    3.51 302-0.88917 0.93679-0.06695-0.30202 0.29309 0.04464
   0  -5   8   16.66    3.05 458-0.48275 0.53036 0.37621-0.74518 0.76146-0.42373
   0   5  -7  278.91   11.56 123 0.88951-0.92825 0.06513 0.31668-0.29290 0.01095
   0   5  -7  265.88   11.26 336-0.83059 0.79185 0.46905-0.08725 0.19500-0.47695
   0   5  -7  257.75   10.83 494-0.79738 0.75864 0.50669-0.12489 0.24046-0.52241
   0  -5   7  242.34   12.38 156 0.83061-0.79186-0.46904 0.08723-0.19498 0.47693
   0  -5   7  244.76   12.38 303-0.88950 0.92825-0.06511-0.31670 0.29292-0.01097
   0  -5   7  235.01   10.35 454-0.43862 0.47736 0.35390-0.73570 0.79903-0.51708
   0   5  -6   59.67    4.33 122 0.88874-0.91861 0.06944 0.32520-0.29329 0.06712
   0   5  -6   51.40    4.61 333-0.84869 0.81882 0.42470-0.03006 0.20734-0.43351
   0   5  -6   52.21    3.77 490-0.77406 0.74419 0.50106-0.10642 0.31495-0.54112
   0  -5   6   55.09    4.40 153 0.84871-0.81883-0.42468 0.03004-0.20732 0.43349
   0  -5   6   52.66    4.33 302-0.88873 0.91860-0.06942-0.32522 0.29332-0.06715
   0  -5   6   49.64    3.55 449-0.37660 0.40648 0.32173-0.71637 0.84453-0.61836
   0   5  -5  366.17   14.41 122 0.88673-0.90774 0.08012 0.32736-0.29424 0.12385
   0   5  -5  371.89   15.57 331-0.86309 0.84209 0.38309 0.02439 0.21809-0.38848
   0   5  -5  357.36   13.74 485-0.74059 0.71959 0.49049-0.08302 0.39972-0.57011
   0  -5   5  354.38   15.27 151 0.86311-0.84210-0.38307-0.02440-0.21807 0.38846
   0  -5   5  347.44   16.05 302-0.88672 0.90773-0.08011-0.32737 0.29426-0.12387
   0   5  -4 2135.43   68.55 121 0.88324-0.89538 0.09738 0.32293-0.29569 0.18108
   0   5  -4 1976.24   67.88 328-0.87428 0.86215 0.34481 0.07550 0.22733-0.34193
   0   5  -4 1984.82   66.45 478-0.69213 0.67999 0.47229-0.05198 0.49680-0.61140
   0  -5   4 2091.19   68.80 148 0.87429-0.86216-0.34480-0.07551-0.22730 0.34191
   0  -5   4 1962.04   74.10 301-0.88323 0.89537-0.09737-0.32294 0.29571-0.18110
   0   5  -3    4.11    1.85 119 0.87787-0.88113 0.12144 0.31171-0.29754 0.23872
   0   5  -3    1.44    2.46 326-0.88274 0.87947 0.31043 0.12272 0.23512-0.29394
   0   5  -3   -1.22    1.83 470-0.62161 0.61834 0.44227-0.00913 0.60670-0.66552
   0  -5   3   -2.26    2.57 146 0.88275-0.87948-0.31042-0.12272-0.23509 0.29391
   0  -5   3   -0.82    1.74 299-0.87786 0.88112-0.12143-0.31172 0.29756-0.23874
   0   5  -2  115.36    5.86 324-0.88894 0.89454 0.28048 0.16550 0.24153-0.24457
   0   5  -2  118.22    5.27 461-0.52063 0.52624 0.39491 0.05107 0.72529-0.72833
   0  -5   2  120.55    6.25 297-0.87002 0.86442-0.15247-0.29351 0.29967-0.29663
   0   5  -1  121.24    5.94 115 0.85901-0.84454 0.19060 0.26822-0.30178 0.35452
   0   5  -1  113.72    5.97 322-0.89330 0.90777 0.25546 0.20336 0.24663-0.19388
   0   5  -1  114.88    4.99 376-0.73186 0.74633 0.28919 0.16963 0.53185-0.47910
   0   5  -1  114.86    5.06 450-0.38395 0.39842 0.32558 0.13323 0.83955-0.78681
   0  -5   1  123.61    6.49 142 0.89331-0.90778-0.25545-0.20336-0.24660 0.19386
   0  -5   1  124.61    6.14 295-0.85899 0.84452-0.19059-0.26822 0.30181-0.35455
   0   5   0    5.68    2.58 321-0.89623 0.91956 0.23583 0.23583 0.25047-0.14194
   0   5   0    2.86    1.53 369-0.81252 0.83586 0.23583 0.23583 0.42601-0.31748
   0  -5   0    1.34    1.76 141 0.89624-0.91957-0.23583-0.23583-0.25044 0.14192
   0   5   1  197.32    9.20 109 0.82353-0.79132 0.28802 0.19646-0.30492 0.46923
   0   5   1  180.25    8.59 320-0.89802 0.93023 0.22203 0.26246 0.25308-0.08878
   0   5   1  160.37    7.29 365-0.84750 0.87970 0.20806 0.27643 0.37119-0.20688
   0  -5  -1  202.08    8.38 140 0.89803-0.93024-0.22203-0.26246-0.25306 0.08875
   0  -5  -1  190.26    8.59 289-0.82351 0.79131-0.28803-0.19646 0.30495-0.46925
   0   5   2   84.31    5.01 105 0.79672-0.75564 0.34686 0.15046-0.30510 0.52519
   0   5   2   89.19    5.29 320-0.89891 0.93999 0.21450 0.28283 0.25448-0.03439
   0  -5  -2  100.29    5.08 140 0.89892-0.93999-0.21450-0.28282-0.25446 0.03437
   0  -5  -2   83.29    4.91 285-0.79670 0.75562-0.34687-0.15046 0.30513-0.52522
   0  -5  -2   82.56    5.06 551 0.02102-0.06210-0.45399-0.04333 0.75800-0.97808
   0   5   3  115.75    6.23 100 0.76200-0.71206 0.41176 0.09839-0.30367 0.57954
   0   5   3  118.39    6.43 320-0.89900 0.94895 0.21367 0.29648 0.25463 0.02124
   0  -5  -3  124.72    6.02 140 0.89901-0.94896-0.21368-0.29647-0.25461-0.02126
   0  -5  -3  117.89    6.33 280-0.76198 0.71204-0.41177-0.09838 0.30369-0.57956
   0  -5  -3  113.17    6.28 544 0.08188-0.13182-0.54803 0.03787 0.68772-0.96360
   0   5   4   88.96    5.62  96 0.71781-0.65900 0.48186 0.04113-0.29998 0.63164
   0  -5  -4   95.00    5.28 140 0.89827-0.95708-0.22005-0.30294-0.25343-0.07823
   0  -5  -4   94.27    5.52 276-0.71778 0.65897-0.48187-0.04112 0.30001-0.63166
   0  -5  -4   89.95    5.37 537 0.13832-0.19713-0.62871 0.10572 0.61039-0.94204
   0   5   5  135.92    6.84  90 0.66241-0.59473 0.55592-0.02010-0.29332 0.68075
   0   5   5  134.91    6.81 321-0.89645 0.96414 0.23417 0.30166 0.25079 0.13665
   0  -5  -5  125.30    6.13 270-0.66238 0.59470-0.55594 0.02011 0.29334-0.68078
   0  -5  -5  129.99    6.90 530 0.18928-0.25697-0.69565 0.15982 0.52959-0.91703
   0   5   6  227.77   10.11  84 0.59394-0.51738 0.63229-0.08363-0.28283 0.72605
   0   5   6  222.30    9.68 322-0.89309 0.96964 0.25676 0.29190 0.24637 0.19685
   0   5   6  204.89   12.02 440 0.46526-0.38871 0.67976-0.13110-0.34973 0.79295
   0  -5  -6  236.20    9.47 142 0.89310-0.96965-0.25678-0.29188-0.24634-0.19688
   0  -5  -6  216.65   10.56 524 0.23442-0.31098-0.74961 0.20095 0.44816-0.89138
   0   5   7   38.12    3.37  77 0.51029-0.42487 0.70880-0.14730-0.26753 0.76653
   0   5   7   42.12    3.70 324-0.88732 0.97274 0.28880 0.27270 0.23978 0.25922
   0   5   7   35.34    4.70 435 0.48093-0.39551 0.71959-0.15810-0.28058 0.77958
   0  -5  -7   41.61    3.18 144 0.88733-0.97275-0.28882-0.27268-0.23975-0.25925
   0  -5  -7   35.77    3.17 257-0.51025 0.42483-0.70881 0.14731 0.26755-0.76655
   0  -5  -7   33.86    4.17 518 0.27390-0.35931-0.79200 0.23050 0.36803-0.86703
   0   5   8  225.23   11.05  70 0.40900-0.31471 0.78258-0.20824-0.24621 0.80099
   0   5   8  232.60   10.46 327-0.87769 0.97198 0.33167 0.24267 0.23036 0.32442
   0   5   8  238.89   11.62 365-0.85144 0.94573 0.20470 0.36964 0.36455 0.19023
   0   5   8  215.33   11.70 506-0.83402 0.92831 0.50673 0.06761 0.04534 0.50945
   0  -5  -8  265.73   10.67 147 0.87769-0.97198-0.33170-0.24264-0.23033-0.32446
   0  -5  -8  239.45   10.64 250-0.40895 0.31466-0.78259 0.20826 0.24623-0.80101
   0  -5  -8  218.01   11.82 513 0.30813-0.40242-0.82436 0.25003 0.29037-0.84515
   0   5   9   95.21    7.18 366-0.84157 0.94472 0.21302 0.37415 0.38097 0.22960
   0   5   9   91.94    6.97 503-0.82672 0.92988 0.50885 0.07832 0.10305 0.50751
   0  -5  -9  107.75    5.22 151 0.86165-0.96480-0.38763-0.19954-0.21693-0.39364
   0  -5  -9   84.15    5.43 242-0.28669 0.18353-0.84978 0.26261 0.21725-0.82781
   0   5  10   85.83    7.68 367-0.83029 0.94231 0.22216 0.37785 0.39900 0.26735
   0  -5 -10   96.09    5.32 156 0.83429-0.94632-0.46057-0.13943-0.19741-0.46894
   0   5  11   60.24    7.36 368-0.81769 0.93858 0.23194 0.38090 0.41832 0.30381
   0  -5 -11   64.75    4.30 163 0.78387-0.90476-0.55925-0.05359-0.16673-0.55540
   0   5  12   22.78    6.43 370-0.80380 0.93356 0.24224 0.38343 0.43870 0.33921
   0   6 -15    6.56    3.59   5-0.56105 0.45602 0.79823-0.42478 0.06038-0.76689
   0   6 -15    7.22    5.26 413 0.51919-0.62421 0.86185-0.48839 0.10341-0.80992
   0   6 -14    8.70    4.51 360-0.61472 0.51856 0.75734-0.37105 0.08353-0.73425
   0   6 -14   19.09    5.34 409 0.51792-0.61407 0.87320-0.48691 0.16750-0.81822
   0   6 -13   35.72    5.12 356-0.66155 0.57426 0.71489-0.31577 0.10474-0.69968
   0   6 -13   21.98    5.11 405 0.51418-0.60147 0.88117-0.48205 0.23451-0.82945
   0  -6  13   15.87    4.30 176 0.66157-0.57429-0.71487 0.31575-0.10472 0.69966
   0   6 -12    3.08    3.28 116 0.86538-0.94380 0.16924 0.24272-0.30064-0.23851
   0   6 -12   -4.81    3.07 352-0.70227 0.62385 0.67161-0.25965 0.12412-0.66328
   0   6 -12    0.82    3.67 401 0.50751-0.58593 0.88505-0.47309 0.30459-0.84375
   0  -6  12   -0.31    3.17 172 0.70230-0.62388-0.67159 0.25963-0.12410 0.66326
   0   6 -11    9.35    3.19 117 0.87076-0.94031 0.14975 0.27504-0.29947-0.18390
   0   6 -11   15.55    3.58 349-0.73749 0.66794 0.62813-0.20333 0.14178-0.62515
   0   6 -11   11.09    3.39 507-0.83556 0.76601 0.50581-0.08101 0.02895-0.51233
   0  -6  11    7.88    3.38 169 0.73751-0.66796-0.62811 0.20331-0.14176 0.62513
   0  -6  11   11.61    3.87 456-0.46556 0.53511 0.36758-0.79237 0.77665-0.29327
   0   6 -10   36.11    4.32 118 0.87449-0.93517 0.13531 0.30232-0.29852-0.12907
   0   6 -10   53.40    5.01 345-0.76771 0.70703 0.58504-0.14741 0.15779-0.58538
   0   6 -10   37.95    4.31 504-0.83001 0.76933 0.50820-0.07057 0.07982-0.50742
   0  -6  10   39.79    4.60 165 0.76773-0.70705-0.58502 0.14739-0.15777 0.58536
   0  -6  10   42.49    4.57 454-0.44176 0.50244 0.35550-0.79313 0.79651-0.36892
   0   6  -9    7.21    2.99 119 0.87680-0.92861 0.12592 0.32454-0.29786-0.07395
   0   6  -9    0.31    3.07 342-0.79342 0.74160 0.54290-0.09243 0.17222-0.54403
   0   6  -9    7.07    2.87 501-0.82155 0.76974 0.50926-0.05879 0.13429-0.50610
   0  -6   9   -0.61    3.38 162 0.79343-0.74162-0.54288 0.09241-0.17220 0.54401
   0  -6   9   -1.96    3.40 299-0.87679 0.92860-0.12590-0.32456 0.29789 0.07393
   0  -6   9   -4.26    3.45 452-0.40912 0.46093 0.33871-0.78917 0.82167-0.44986
   0   6  -8   -1.44    1.96 119 0.87782-0.92077 0.12163 0.34167-0.29755-0.01848
   0   6  -8   -3.38    2.97 339-0.81505 0.77211 0.50221-0.03891 0.18514-0.50117
   0   6  -8   -0.92    2.35 497-0.80941 0.76646 0.50860-0.04530 0.19324-0.50927
   0  -6   8    3.38    3.27 159 0.81506-0.77212-0.50220 0.03890-0.18512 0.50114
   0  -6   8    1.75    2.48 299-0.87781 0.92076-0.12161-0.34169 0.29758 0.01845
   0  -6   8   -2.53    2.53 448-0.36506 0.40801 0.31564-0.77895 0.85214-0.53611
   0   6  -7  153.44    7.73 119 0.87761-0.91169 0.12251 0.35362-0.29762 0.03737
   0   6  -7  156.64    8.50 336-0.83303 0.79896 0.46348 0.01266 0.19660-0.45685
   0   6  -7  143.40    6.95 493-0.79245 0.75837 0.50567-0.02954 0.25776-0.51801
   0  -6   7  136.06    7.37 156 0.83304-0.79897-0.46346-0.01267-0.19658 0.45683
   0  -6   7  122.30    7.42 299-0.87760 0.91168-0.12250-0.35364 0.29764-0.03739
   0   6  -6  118.64    7.21 119 0.87613-0.90133 0.12868 0.36029-0.29806 0.09359
   0   6  -6  131.12    7.17 334-0.84777 0.82256 0.42716 0.06181 0.20668-0.41114
   0   6  -6  116.13    6.22 489-0.76897 0.74376 0.49961-0.01064 0.32919-0.53366
   0  -6   6  116.99    7.38 154 0.84778-0.82257-0.42715-0.06182-0.20666 0.41112
   0  -6   6  111.74    7.62 299-0.87612 0.90133-0.12867-0.36030 0.29808-0.09362
   0   6  -5  295.46   13.33 331-0.85965 0.84331 0.39370 0.10811 0.21542-0.36411
   0   6  -5  276.97   11.60 484-0.73648 0.72014 0.48906 0.01275 0.40894-0.55762
   0  -6   5  294.23   12.82 151 0.85966-0.84332-0.39369-0.10812-0.21540 0.36408
   0   6  -4  202.90    9.75 329-0.86906 0.86159 0.36350 0.15114 0.22289-0.31579
   0   6  -4  187.00    7.93 478-0.69140 0.68393 0.47200 0.04264 0.49809-0.59099
   0  -6   4  212.04    9.44 149 0.86907-0.86160-0.36350-0.15115-0.22287 0.31577
   0  -6   4  193.82   10.27 297-0.86869 0.87616-0.15737-0.35727 0.29997-0.20707
   0   6  -3   -2.67    2.87 115 0.86218-0.86078 0.18015 0.34732-0.30125 0.26413
   0   6  -3   -5.65    2.67 328-0.87634 0.87774 0.33698 0.19050 0.22914-0.26626
   0   6  -3    1.32    1.83 471-0.62903 0.63043 0.44557 0.08191 0.59642-0.63353
   0  -6   3    1.95    2.98 148 0.87635-0.87775-0.33697-0.19051-0.22912 0.26624
   0  -6   3    0.82    2.87 295-0.86217 0.86077-0.18015-0.34733 0.30127-0.26415
   0   6  -2  131.05    7.27 114 0.85323-0.84296 0.20866 0.33165-0.30262 0.32129
   0   6  -2  132.10    7.31 326-0.88182 0.89209 0.31449 0.22583 0.23422-0.21556
   0   6  -2  131.26    5.68 463-0.54438 0.55465 0.40640 0.13391 0.70053-0.68187
   0  -6   2  134.98    7.21 146 0.88183-0.89210-0.31448-0.22583-0.23420 0.21553
   0  -6   2  139.24    7.68 294-0.85322 0.84295-0.20866-0.33165 0.30264-0.32131
   0   6  -1  219.46   10.44 111 0.84128-0.82214 0.24295 0.31019-0.30390 0.37834
   0   6  -1  222.89   10.53 325-0.88578 0.90492 0.29638 0.25677 0.23817-0.16372
   0   6  -1  201.83    8.13 383-0.64711 0.66625 0.33417 0.21897 0.62166-0.54721
   0   6  -1  201.82    8.41 454-0.43482 0.45396 0.35195 0.20119 0.80205-0.72761
   0  -6   1  226.29   10.42 145 0.88579-0.90493-0.29638-0.25677-0.23814 0.16369
   0  -6   1  208.61   11.16 291-0.84126 0.82213-0.24295-0.31020 0.30392-0.37837
   0   6   0  502.37   22.13 324-0.88846 0.91646 0.28299 0.28299 0.24100-0.11077
   0   6   0  486.81   18.66 375-0.74224 0.77024 0.28299 0.28299 0.51951-0.38928
   0  -6   0  519.85   21.31 144 0.88847-0.91647-0.28299-0.28299-0.24098 0.11075
   0   6   1   84.64    5.01 106 0.80547-0.76860 0.32865 0.25016-0.30519 0.49121
   0   6   1   99.74    5.81 324-0.89002 0.92689 0.27465 0.30417 0.24274-0.05672
   0   6   1   81.89    4.71 371-0.78832 0.82519 0.25320 0.32562 0.46039-0.27438
   0  -6  -1   97.35    5.81 144 0.89003-0.92690-0.27465-0.30416-0.24271 0.05670
   0  -6  -1   79.83    5.21 286-0.80545 0.76858-0.32866-0.25016 0.30522-0.49123
   0   6   2  110.45    6.64 103 0.77986-0.73411 0.37970 0.21195-0.30460 0.54640
   0   6   2  109.34    6.34 323-0.89055 0.93630 0.27169 0.31996 0.24335-0.00155
   0   6   2  113.09    6.07 369-0.81265 0.85840 0.23572 0.35593 0.42580-0.18401
   0  -6  -2  121.91    6.44 143 0.89056-0.93631-0.27169-0.31996-0.24332 0.00152
   0  -6  -2  124.96    6.64 283-0.77984 0.73410-0.37970-0.21195 0.30463-0.54642
   0  -6  -2   96.52    5.87 550 0.02938-0.07512-0.46732-0.12433 0.74912-0.99092
   0   6   3  726.62   28.50  99 0.74772-0.69311 0.43573 0.16876-0.30267 0.60025
   0   6   3  692.06   27.06 324-0.89006 0.94467 0.27445 0.33003 0.24278 0.05480
   0   6   3  643.49   26.22 367-0.82538 0.88000 0.22601 0.37848 0.40661-0.10904
   0  -6  -3  731.66   26.43 144 0.89006-0.94468-0.27446-0.33003-0.24275-0.05483
   0  -6  -3  708.74   27.37 279-0.74770 0.69309-0.43574-0.16875 0.30269-0.60027
   0  -6  -3  639.40   25.71 544 0.08271-0.13732-0.54927-0.05522 0.68667-0.98425
   0   6   4  517.29   21.14  95 0.70785-0.64437 0.49616 0.12116-0.29893 0.65229
   0   6   4  492.75   19.75 324-0.88839 0.95187 0.28333 0.33399 0.24093 0.11243
   0   6   4  470.49   19.89 367-0.83109 0.89457 0.22152 0.39581 0.39773-0.04437
   0  -6  -4  522.73   18.92 144 0.88840-0.95188-0.28334-0.33398-0.24090-0.11245
   0  -6  -4  482.78   19.40 275-0.70783 0.64435-0.49617-0.12115 0.29896-0.65231
   0  -6  -4  430.95   19.34 537 0.13333-0.19681-0.62184 0.00452 0.61772-0.97108
   0   6   5  132.63    7.25  90 0.65891-0.58656 0.56020 0.06996-0.29284 0.70198
   0   6   5  137.14    6.91 325-0.88528 0.95763 0.29878 0.33138 0.23765 0.17149
   0   6   5  123.35    7.16 367-0.83213 0.90448 0.22069 0.40947 0.39611 0.01303
   0  -6  -5  145.50    7.01 145 0.88529-0.95763-0.29879-0.33137-0.23762-0.17152
   0  -6  -5  136.00    7.76 270-0.65888 0.58653-0.56021-0.06995 0.29286-0.70200
   0  -6  -5  112.92    7.30 531 0.18030-0.25265-0.68429 0.05413 0.54464-0.95379
   0   6   6    0.41    2.76  85 0.59936-0.51814 0.62675 0.01624-0.28373 0.74866
   0   6   6   -0.51    2.88 327-0.88021 0.96143 0.32136 0.32163 0.23269 0.23223
   0   6   6    0.00    3.41 367-0.82979 0.91100 0.22255 0.42044 0.39978 0.06514
   0  -6  -6    1.13    2.26 147 0.88021-0.96143-0.32138-0.32161-0.23266-0.23226
   0  -6  -6    0.00    2.55 265-0.59932 0.51811-0.62676-0.01623 0.28376-0.74868
   0  -6  -6    2.03    3.25 526 0.22312-0.30434-0.73661 0.09361 0.46951-0.93443
   0   6   7    1.95    2.98 329-0.87237 0.96246 0.35184 0.30399 0.22568 0.29503
   0   6   7   -4.54    3.82 367-0.82484 0.91493 0.22643 0.42939 0.40745 0.11326
   0  -6  -7   -0.51    2.26 149 0.87237-0.96246-0.35186-0.30397-0.22565-0.29506
   0  -6  -7    0.82    2.55 259-0.52739 0.43730-0.69441 0.03858 0.27087-0.79158
   0  -6  -7    4.27    4.17 520 0.26161-0.35169-0.77933 0.12351 0.39397-0.91467
   0   6   8   -8.85    4.12 368-0.81777 0.91672 0.23187 0.43679 0.41819 0.15830
   0   6   8   -2.98    3.18 505-0.83147 0.93042 0.50778 0.16088 0.06826 0.50822
   0  -6  -8    5.74    2.56 151 0.86045-0.95941-0.39129-0.27738-0.21601-0.36048
   0  -6  -8    6.00    4.48 515 0.29585-0.39481-0.81328 0.14462 0.31920-0.89569
   0   6   9   47.33    6.16 369-0.80886 0.91669 0.23854 0.44296 0.43137 0.20090
   0  -6  -9   42.80    4.20 155 0.84228-0.95011-0.44127-0.24023-0.20281-0.42946
   0   6  10   38.12    6.87 370-0.79832 0.91501 0.24618 0.44815 0.44649 0.24156
   0  -6 -10   35.40    3.68 159 0.81393-0.93062-0.50448-0.18986-0.18442-0.50364
   0   7 -14   40.02    5.63 357-0.64742 0.55593 0.72845-0.24783 0.09823-0.72724
   0   7 -14   48.88    7.06 406 0.51474-0.60623 0.88046-0.39984 0.22675-0.85577
   0   7 -13  100.38    7.88 354-0.68634 0.60372 0.68935-0.19589 0.11642-0.68965
   0   7 -13   87.07    8.26 402 0.50867-0.59129 0.88478-0.39132 0.29436-0.86760
   0  -7  13   72.96    7.78 174 0.68636-0.60374-0.68933 0.19587-0.11640 0.68963
   0   7 -12    1.43    3.68 350-0.72021 0.64646 0.65025-0.14396 0.13300-0.65045
   0   7 -12    4.88    4.37 397 0.49951-0.57326 0.88454-0.37825 0.36411-0.88156
   0  -7  12   11.87    4.30 170 0.72023-0.64648-0.65023 0.14394-0.13298 0.65043
   0   7 -11   61.59    6.48 115 0.85810-0.92298 0.19350 0.32562-0.30192-0.15975
   0   7 -11   67.62    5.93 347-0.74955 0.68467 0.61166-0.09253 0.14806-0.60973
   0   7 -11   67.58    6.06 507-0.83507 0.77018 0.50614 0.01299 0.03451-0.49618
   0  -7  11   69.67    6.34 167 0.74957-0.68468-0.61164 0.09251-0.14804 0.60971
   0  -7  11   46.53    5.79 449-0.36696 0.43184 0.31665-0.83577 0.85091-0.38923
   0   7 -10  107.07    8.65 115 0.86138-0.91740 0.18282 0.34914-0.30139-0.10450
   0   7 -10  127.48    8.29 344-0.77479 0.71877 0.57401-0.04205 0.16168-0.56757
   0   7 -10  132.45    7.59 504-0.82946 0.77345 0.50834 0.02362 0.08394-0.48983
   0  -7  10  119.19    8.29 164 0.77480-0.71879-0.57399 0.04203-0.16166 0.56754
   0  -7  10  125.21    8.52 446-0.33359 0.38960 0.29891-0.83087 0.87162-0.46573
   0   7  -9   18.45    4.23 116 0.86324-0.91038 0.17660 0.36820-0.30105-0.04905
   0   7  -9   15.56    3.89 341-0.79634 0.74919 0.53772 0.00707 0.17392-0.52402
   0   7  -9   15.58    3.07 501-0.82115 0.77401 0.50927 0.03553 0.13649-0.48660
   0  -7   9   18.01    4.30 161 0.79635-0.74921-0.53771-0.00709-0.17389 0.52400
   0   7  -8  306.49   15.58 116 0.86374-0.90202 0.17487 0.38276-0.30096 0.00664
   0   7  -8  315.21   14.03 339-0.81456 0.77629 0.50319 0.05444 0.18484-0.47916
   0   7  -8  305.40   12.90 497-0.80950 0.77122 0.50861 0.04902 0.19286-0.48718
   0  -7   8  290.14   14.54 159 0.81458-0.77630-0.50318-0.05445-0.18482 0.47914
   0   7  -7   69.15    5.57 116 0.86291-0.89232 0.17770 0.39277-0.30111 0.06257
   0   7  -7   80.92    6.15 337-0.82982 0.80042 0.47078 0.09968 0.19450-0.43304
   0   7  -7   66.83    4.39 494-0.79357 0.76416 0.50592 0.06455 0.25391-0.49246
   0  -7   7   79.18    6.45 157 0.82984-0.80043-0.47077-0.09970-0.19448 0.43302
   0   7  -6    0.10    3.49 335-0.84245 0.82191 0.44084 0.14246 0.20296-0.38572
   0   7  -6    2.24    2.04 489-0.77205 0.75151 0.50050 0.08280 0.32065-0.50341
   0  -7   6    2.67    3.69 155 0.84246-0.82192-0.44083-0.14247-0.20293 0.38569
   0   7  -5   -7.81    3.39 114 0.85691-0.86858 0.19728 0.39886-0.30211 0.17513
   0   7  -5    4.21    3.59 333-0.85274 0.84107 0.41370 0.18244 0.21026-0.33723
   0   7  -5   -0.20    2.24 485-0.74306 0.73139 0.49134 0.10479 0.39408-0.52106
   0  -7   5   -0.10    3.49 153 0.85275-0.84108-0.41369-0.18245-0.21023 0.33721
   0  -7   5    1.95    3.70 294-0.85690 0.86857-0.19727-0.39887 0.30213-0.17515
   0   7  -4    3.29    3.59 113 0.85140-0.85420 0.21418 0.39480-0.30285 0.23166
   0   7  -4   -3.29    2.36 331-0.86098 0.85818 0.38965 0.21932 0.21645-0.28764
   0   7  -4    4.88    2.03 480-0.70406 0.70126 0.47701 0.13197 0.47494-0.54614
   0  -7   4    4.52    2.77 151 0.86099-0.85819-0.38965-0.21932-0.21642 0.28762
   0  -7   4   -1.44    3.39 293-0.85139 0.85419-0.21417-0.39480 0.30288-0.23168
   0   7  -3   14.87    3.18 112 0.84384-0.83778 0.23590 0.38591-0.30367 0.28825
   0   7  -3   17.39    3.60 330-0.86743 0.87350 0.36901 0.25280 0.22156-0.23697
   0   7  -3   18.18    2.64 474-0.65187 0.65794 0.45555 0.16626 0.56302-0.57844
   0  -7   3   24.80    4.12 150 0.86744-0.87351-0.36900-0.25281-0.22154 0.23695
   0  -7   3   14.25    3.08 292-0.84383 0.83777-0.23589-0.38592 0.30369-0.28828
   0   7  -2  305.23   14.54 110 0.83388-0.81894 0.26247 0.37217-0.30443 0.34480
   0   7  -2  296.43   13.72 329-0.87232 0.88725 0.35203 0.28261 0.22563-0.18526
   0   7  -2  266.64   11.57 467-0.58324 0.59818 0.42477 0.20988 0.65611-0.61574
   0  -7   2  299.83   13.10 149 0.87233-0.88726-0.35203-0.28261-0.22561 0.18524
   0  -7   2  268.96   13.83 290-0.83387 0.81893-0.26247-0.37217 0.30446-0.34483
   0   7  -1   74.19    5.94 108 0.82104-0.79723 0.29391 0.35357-0.30500 0.40115
   0   7  -1   71.24    5.38 328-0.87582 0.89962 0.33900 0.30848 0.22868-0.13253
   0   7  -1   72.62    3.65 390-0.53929 0.56310 0.37999 0.26749 0.71390-0.61775
   0   7  -1   64.87    4.16 459-0.49631 0.52011 0.38295 0.26453 0.74896-0.65281
   0  -7   1   76.41    5.48 148 0.87583-0.89963-0.33899-0.30848-0.22865 0.13250
   0  -7   1   58.94    5.63 288-0.82102 0.79722-0.29391-0.35357 0.30503-0.40118
   0   7   0   -5.18    3.21 327-0.87807 0.91074 0.33016 0.33016 0.23070-0.07877
   0   7   0    2.34    1.73 382-0.65543 0.68810 0.33016 0.33016 0.61361-0.46168
   0   7   0    1.52    2.03 451-0.39269 0.42536 0.33016 0.33016 0.83349-0.68156
   0  -7   0   -0.62    3.11 147 0.87808-0.91075-0.33016-0.33016-0.23068 0.07874
   0   7   1   58.92    5.51 327-0.87915 0.92069 0.32577 0.34737 0.23170-0.02398
   0   7   1   53.99    4.18 377-0.71519 0.75673 0.29880 0.37435 0.55098-0.34327
   0  -7  -1   62.46    5.09 147 0.87916-0.92070-0.32578-0.34737-0.23167 0.02395
   0  -7  -1   60.92    5.72 283-0.78440 0.74285-0.37110-0.30205 0.30480-0.51252
   0   7   2   68.76    5.50 327-0.87906 0.92947 0.32612 0.35987 0.23162 0.03188
   0   7   2   64.43    4.51 374-0.74899 0.79940 0.27886 0.40712 0.51131-0.24781
   0  -7  -2   74.99    5.40 147 0.87907-0.92948-0.32612-0.35986-0.23159-0.03191
   0  -7  -2   69.57    5.72 280-0.75921 0.70880-0.41653-0.26945 0.30351-0.56701
   0  -7  -2   63.64    5.36 549 0.04330-0.09371-0.48923-0.19675 0.73380-0.99730
   0   7   3  104.09    6.21 327-0.87774 0.93702 0.33148 0.36734 0.23040 0.08888
   0   7   3  101.03    6.58 373-0.76849 0.82777 0.26650 0.43231 0.48677-0.16749
   0  -7  -3  123.66    6.94 147 0.87774-0.93702-0.33148-0.36734-0.23038-0.08890
   0  -7  -3  102.53    7.45 277-0.72834 0.66906-0.46616-0.23266 0.30104-0.62032
   0  -7  -3  104.66    6.98 543 0.09083-0.15011-0.56126-0.13756 0.67626-0.99554
   0   7   4   23.24    4.75 328-0.87498 0.94313 0.34217 0.36948 0.22794 0.14712
   0   7   4    9.92    3.31 372-0.77916 0.84730 0.25944 0.45221 0.47276-0.09770
   0  -7  -4   22.72    3.61 148 0.87499-0.94314-0.34218-0.36947-0.22791-0.14715
   0  -7  -4   14.29    3.57 273-0.69081 0.62266-0.51956-0.19210 0.29700-0.67206
   0  -7  -4   16.31    4.56 537 0.13658-0.20473-0.62632-0.08533 0.61296-0.98802
   0   7   5   35.44    4.94 329-0.87047 0.94749 0.35859 0.36590 0.22407 0.20677
   0   7   5   53.39    5.08 371-0.78390 0.86091 0.25623 0.46826 0.46640-0.03555
   0  -7  -5   47.08    5.25 149 0.87048-0.94750-0.35860-0.36589-0.22404-0.20680
   0  -7  -5   52.88    5.00 269-0.64550 0.56848-0.57614-0.14835 0.29096-0.72180
   0  -7  -5   34.06    4.76 531 0.17980-0.25682-0.68364-0.04084 0.54548-0.97632
   0   7   6   29.91    4.52 330-0.86369 0.94957 0.38121 0.35611 0.21856 0.26807
   0   7   6   36.20    5.19 371-0.78437 0.87026 0.25591 0.48141 0.46576 0.02087
   0  -7  -6   36.38    4.21 150 0.86369-0.94958-0.38122-0.35610-0.21853-0.26810
   0   7   7  181.95   12.20 372-0.78158 0.87634 0.25781 0.49235 0.46952 0.07289
   0  -7  -7  206.23   11.80 152 0.85383-0.94858-0.41067-0.33949-0.21102-0.33139
   0   7   8   35.15    6.08 372-0.77616 0.87979 0.26145 0.50155 0.47673 0.12146
   0  -7  -8   48.88    5.02 155 0.83965-0.94327-0.44779-0.31521-0.20101-0.39719
   0   7   9   -4.83    6.17 373-0.76853 0.88102 0.26648 0.50935 0.48671 0.16726
   0  -7  -9    5.84    3.07 158 0.81914-0.93164-0.49385-0.28198-0.18765-0.46632
   0   8 -13    5.22    4.71 353-0.69820 0.62024 0.67625-0.08847 0.12213-0.67366
   0   8 -13    5.09    5.29 399 0.50308-0.58103 0.88519-0.29740 0.33956-0.89109
   0   8 -12  216.41   13.92 350-0.72733 0.65824 0.64134-0.04072 0.13659-0.63233
   0  -8  12  177.12   13.81 170 0.72735-0.65826-0.64132 0.04070-0.13656 0.63231
   0   8 -11   25.79    5.22 347-0.75263 0.69241 0.60731 0.00615 0.14968-0.58965
   0   8 -11   34.02    5.45 507-0.83594 0.77573 0.50554 0.10792 0.02452-0.46449
   0  -8  11   27.83    5.73 167 0.75264-0.69243-0.60729-0.00617-0.14966 0.58963
   0   8 -10   10.64    4.50 344-0.77447 0.72312 0.57452 0.05177 0.16150-0.54568
   0   8 -10    7.80    3.18 504-0.83109 0.77974 0.50790 0.11839 0.07138-0.45556
   0  -8  10    4.30    5.12 164 0.77448-0.72314-0.57450-0.05179-0.16148 0.54566
   0   8  -9   42.18    5.73 342-0.79320 0.75072 0.54329 0.09584 0.17209-0.50049
   0   8  -9   42.16    4.62 501-0.82389 0.78142 0.50914 0.12998 0.12077-0.44917
   0  -8   9   45.25    6.45 162 0.79321-0.75073-0.54327-0.09585-0.17207 0.50047
   0   8  -8    5.43    4.20 340-0.80912 0.77551 0.51393 0.13804 0.18151-0.45413
   0   8  -8    2.97    2.56 498-0.81388 0.78027 0.50904 0.14293 0.17324-0.44586
   0  -8   8   -4.10    4.40 160 0.80914-0.77553-0.51391-0.13805-0.18149 0.45411
   0   8  -7   28.50    5.23 338-0.82254 0.79780 0.48672 0.17808 0.18982-0.40666
   0   8  -7   37.45    3.99 495-0.80036 0.77562 0.50725 0.15755 0.22950-0.44633
   0  -8   7   42.03    5.43 158 0.82255-0.79781-0.48670-0.17809-0.18980 0.40663
   0   8  -6   52.74    5.03 336-0.83370 0.81783 0.46192 0.21571 0.19705-0.35810
   0   8  -6   55.38    4.09 491-0.78238 0.76651 0.50329 0.17434 0.29032-0.45137
   0  -8   6   46.89    5.03 156 0.83371-0.81784-0.46191-0.21572-0.19702 0.35808
   0   8  -5  473.35   20.85 334-0.84286 0.83586 0.43980 0.25066 0.20324-0.30852
   0   8  -5  452.00   17.96 487-0.75861 0.75161 0.49646 0.19401 0.35653-0.46180
   0  -8   5  480.44   22.29 154 0.84287-0.83587-0.43980-0.25067-0.20322 0.30849
   0   8  -4  214.21   10.70 333-0.85022 0.85209 0.42060 0.28271 0.20843-0.25792
   0   8  -4  202.86    9.99 483-0.72727 0.72913 0.48576 0.21754 0.42883-0.47832
   0  -8   4  214.73   11.32 153 0.85023-0.85210-0.42059-0.28271-0.20841 0.25790
   0   8  -3  147.33    8.56 332-0.85598 0.86671 0.40453 0.31161 0.21265-0.20636
   0   8  -3  143.27    7.43 477-0.68614 0.69687 0.46988 0.24626 0.50734-0.50104
   0  -8   3  153.72    8.66 152 0.85599-0.86672-0.40452-0.31162-0.21262 0.20633
   0   8  -2   57.26    6.30 331-0.86027 0.87988 0.39182 0.33716 0.21590-0.15383
   0   8  -2   63.93    4.47 472-0.63287 0.65247 0.44727 0.28170 0.59099-0.52892
   0  -8   2   57.16    5.48 151 0.86028-0.87988-0.39181-0.33716-0.21587 0.15380
   0   8  -1   20.62    4.66 331-0.86322 0.89170 0.38268 0.35913 0.21819-0.10034
   0   8  -1   10.96    2.13 465-0.56575 0.59422 0.41657 0.32524 0.67675-0.55889
   0  -8   1   10.05    3.83 151 0.86323-0.89171-0.38267-0.35913-0.21817 0.10031
   0  -8   1   21.38    4.09 285-0.79811 0.76964-0.34399-0.39782 0.30515-0.42301
   0   8   0   57.78    5.92 330-0.86490 0.90224 0.37732 0.37732 0.21952-0.04588
   0   8   0   49.85    3.66 390-0.54632 0.58366 0.37732 0.37732 0.70851-0.53487
   0   8   0   47.98    3.75 458-0.48499 0.52233 0.37732 0.37732 0.75943-0.58579
   0  -8   0   58.61    5.72 150 0.86491-0.90225-0.37732-0.37732-0.21950 0.04586
   0  -8   0   34.15    5.42 283-0.78111 0.74377-0.37732-0.37732 0.30468-0.47832
   0   8   1   24.46    4.79 330-0.86532 0.91153 0.37597 0.39151 0.21986 0.00957
   0   8   1   16.19    2.95 384-0.62453 0.67074 0.34470 0.42277 0.64278-0.41336
   0   8   1   11.56    2.43 451-0.39365 0.43986 0.33066 0.43682 0.83282-0.60339
   0  -8  -1   18.74    4.48 150 0.86533-0.91154-0.37597-0.39151-0.21983-0.00959
   0  -8  -1   17.78    4.80 280-0.76031 0.71410-0.41466-0.35282 0.30359-0.53301
   0   8   2   77.42    6.75 330-0.86443 0.91951 0.37884 0.40147 0.21915 0.06606
   0   8   2   97.20    5.92 381-0.67039 0.72547 0.32272 0.45759 0.59874-0.31353
   0  -8  -2   94.96    6.75 150 0.86444-0.91952-0.37884-0.40147-0.21912-0.06608
   0  -8  -2   79.57    7.35 277-0.73507 0.67999-0.45583-0.32448 0.30165-0.58686
   0   8   3   34.56    5.59 331-0.86210 0.92605 0.38619 0.40696 0.21732 0.12367
   0   8   3   46.01    4.41 379-0.69838 0.76232 0.30809 0.48506 0.56951-0.22852
   0  -8  -3   54.12    5.48 151 0.86211-0.92606-0.38620-0.40695-0.21729-0.12370
   0  -8  -3   35.43    5.21 274-0.70468 0.64073-0.50060-0.29255 0.29861-0.63959
   0   8   4   48.29    6.19 332-0.85811 0.93092 0.39830 0.40768 0.21425 0.18252
   0   8   4   56.59    5.35 377-0.71526 0.78808 0.29876 0.50722 0.55090-0.15413
   0  -8  -4   57.36    5.26 152 0.85811-0.93093-0.39831-0.40767-0.21422-0.18255
   0   8   5    8.16    3.72 377-0.72467 0.80636 0.29339 0.52543 0.54020-0.08765
   0  -8  -5    7.51    3.50 153 0.85209-0.93377-0.41552-0.40330-0.20975-0.24280
   0   8   6   45.00    5.70 376-0.72871 0.81926 0.29104 0.54061 0.53553-0.02719
   0  -8  -6   50.64    5.44 154 0.84349-0.93404-0.43823-0.39342-0.20365-0.30469
   0   9 -10   13.00    5.32 345-0.76875 0.72207 0.58344 0.13718 0.15836-0.52083
   0  -9  10   13.41    7.37 165 0.76877-0.72209-0.58343-0.13719-0.15833 0.52081
   0   9  -9   26.64    5.53 343-0.78547 0.74766 0.55656 0.17690 0.16766-0.47436
   0   9  -9   14.80    3.39 503-0.82915 0.79134 0.50841 0.22505 0.08624-0.39294
   0  -9   9   24.79    6.25 163 0.78548-0.74767-0.55655-0.17691-0.16764 0.47434
   0   9  -8    3.28    3.69 341-0.79974 0.77080 0.53156 0.21473 0.17591-0.42683
   0  -9   8    1.95    5.43 161 0.79976-0.77082-0.53155-0.21474-0.17589 0.42681
   0   9  -7  130.20    9.54 339-0.81181 0.79174 0.50868 0.25045 0.18315-0.37828
   0  -9   7  129.27   10.88 159 0.81182-0.79175-0.50866-0.25046-0.18312 0.37826
   0   9  -6   87.30    8.32 338-0.82188 0.81067 0.48812 0.28384 0.18940-0.32875
   0  -9   6   79.91    8.83 158 0.82189-0.81068-0.48811-0.28385-0.18938 0.32873
   0   9  -5   53.59    6.48 337-0.83013 0.82780 0.47009 0.31471 0.19470-0.27827
   0  -9   5   46.80    6.58 157 0.83014-0.82781-0.47008-0.31471-0.19468 0.27824
   0   9  -4   58.64    6.60 335-0.83674 0.84327 0.45479 0.34284 0.19907-0.22686
   0  -9   4   52.87    6.60 155 0.83675-0.84328-0.45478-0.34285-0.19905 0.22683
   0   9  -3    5.68    4.75 335-0.84182 0.85723 0.44240 0.36807 0.20253-0.17453
   0  -9   3    2.27    4.65 155 0.84183-0.85724-0.44239-0.36808-0.20250 0.17451
   0   9  -2  102.16    9.22 334-0.84549 0.86976 0.43310 0.39021 0.20508-0.12130
   0  -9   2  103.93    8.81 154 0.84550-0.86977-0.43309-0.39021-0.20505 0.12127
   0   9  -1   31.07    5.61 334-0.84780 0.88094 0.42707 0.40907 0.20670-0.06714
   0  -9   1   28.16    5.51 154 0.84781-0.88095-0.42706-0.40907-0.20668 0.06712
   0   9   0   88.69    8.65 333-0.84877 0.89078 0.42449 0.42449 0.20740-0.01205
   0  -9   0   84.10    8.13 153 0.84878-0.89079-0.42449-0.42449-0.20737 0.01203
   0   9   1  174.01   13.11 333-0.84838 0.89925 0.42555 0.43626 0.20711 0.04401
   0  -9  -1  199.91   12.90 153 0.84838-0.89926-0.42555-0.43626-0.20709-0.04404
   0   9   2   -1.24    4.56 334-0.84651 0.90626 0.43044 0.44420 0.20579 0.10111
   0  -9  -2    5.60    4.15 154 0.84652-0.90627-0.43045-0.44420-0.20577-0.10114
   0  -9  -3   39.07    6.10 154 0.84303-0.91164-0.43941-0.44807-0.20333-0.15937
   0  10  -5   58.32    7.83 339-0.81449 0.81682 0.50335 0.37578 0.18479-0.24665
   0 -10   5   56.88    7.73 159 0.81450-0.81683-0.50334-0.37579-0.18477 0.24663
   0  10  -4    6.82    5.47 338-0.82037 0.83158 0.49128 0.40069 0.18845-0.19453
   0 -10   4   -0.31    5.37 158 0.82038-0.83159-0.49127-0.40069-0.18843 0.19451
   0  10  -3    5.70    6.01 337-0.82477 0.84484 0.48192 0.42288 0.19124-0.14154
   0 -10   3    1.86    5.28 157 0.82478-0.84485-0.48191-0.42288-0.19122 0.14151
   1 -10   3   -2.48    6.10 152 0.85718-0.78073-0.40104-0.49898-0.21352 0.17917
  -1  10  -3    3.31    5.79 332-0.85717 0.78072 0.40104 0.49898 0.21355-0.17919
   1 -10   4   80.19    9.17 153 0.85300-0.76768-0.41298-0.47421-0.21042 0.23185
  -1  10  -4   64.83    9.07 333-0.85299 0.76767 0.41298 0.47420 0.21044-0.23187
   1  -9  -4    2.37    4.13 148 0.87491-0.85587-0.34247-0.55307-0.22785-0.17528
   1  -9  -3   45.27    6.32 147 0.87761-0.84970-0.33200-0.55070-0.23026-0.11709
  -1   9   3   32.43    6.42 327-0.87761 0.84969 0.33199 0.55071 0.23029 0.11706
   1  -9  -2  130.89   11.12 147 0.87915-0.84237-0.32578-0.54409-0.23167-0.05989
  -1   9   2  102.82   10.40 327-0.87915 0.84236 0.32578 0.54409 0.23170 0.05986
   1  -9  -1   20.14    4.70 147 0.87969-0.83404-0.32358-0.53345-0.23217-0.00361
  -1   9   1   24.84    5.74 327-0.87968 0.83403 0.32358 0.53345 0.23219 0.00359
   1  -9   0   15.30    4.68 147 0.87929-0.82477-0.32522-0.51897-0.23180 0.05180
  -1   9   0   22.79    5.52 327-0.87928 0.82476 0.32522 0.51897 0.23182-0.05182
   1  -9   1    9.13    4.36 147 0.87798-0.81459-0.33053-0.50083-0.23059 0.10638
  -1   9  -1    5.29    4.77 327-0.87797 0.81459 0.33053 0.50083 0.23062-0.10640
   1  -9   2   61.74    7.65 148 0.87574-0.80348-0.33934-0.47919-0.22857 0.16014
  -1   9  -2   77.05    8.27 328-0.87573 0.80347 0.33934 0.47918 0.22860-0.16016
  -1   9  -2   73.19    5.89 467-0.58868 0.51643 0.42729 0.39124 0.64947-0.58104
   1  -9   3   22.17    5.26 148 0.87247-0.79134-0.35151-0.45419-0.22573 0.21308
  -1   9  -3   13.41    4.95 328-0.87246 0.79133 0.35151 0.45418 0.22575-0.21310
  -1   9  -3   18.59    3.56 472-0.63703 0.55590 0.44910 0.35659 0.58503-0.57237
   1  -9   4    7.31    4.53 150 0.86808-0.77808-0.36687-0.42598-0.22205 0.26518
  -1   9  -4    7.20    4.53 330-0.86807 0.77807 0.36688 0.42598 0.22208-0.26521
  -1   9  -4    6.20    2.74 477-0.67859 0.58859 0.46679 0.32606 0.52026-0.56339
   1  -9   5   15.51    5.86 151 0.86240-0.76354-0.38528-0.39474-0.21752 0.31643
  -1   9  -5   23.22    5.34 331-0.86239 0.76353 0.38529 0.39473 0.21754-0.31646
  -1   9  -5   18.21    3.66 481-0.71367 0.61481 0.48070 0.29932 0.45648-0.55540
   1  -9   6   -2.15    4.92 152 0.85527-0.74754-0.40658-0.36061-0.21209 0.36679
  -1   9  -6   -8.10    4.62 332-0.85526 0.74753 0.40659 0.36060 0.21211-0.36681
  -1   9  -6    0.10    3.36 485-0.74287 0.63514 0.49128 0.27591 0.39452-0.54922
   1  -9   7   61.39    7.89 154 0.84647-0.72987-0.43059-0.32376-0.20573 0.41621
  -1   9  -7   64.97    7.48 334-0.84646 0.72985 0.43060 0.32375 0.20575-0.41623
  -1   9  -7   58.12    6.12 489-0.76691 0.65031 0.49900 0.25535 0.33481-0.54528
   1  -9   8    7.68    5.43 156 0.83576-0.71029-0.45712-0.28439-0.19839 0.46465
  -1   9  -8   -3.28    4.92 336-0.83575 0.71028 0.45714 0.28438 0.19841-0.46467
  -1   9  -8   -0.41    4.08 492-0.78647 0.66100 0.50430 0.23721 0.27748-0.54374
   1  -9   9   33.57    6.96 158 0.82288-0.68854-0.48600-0.24268-0.19001 0.51205
  -1   9  -9   41.04    7.06 338-0.82287 0.68853 0.48601 0.24267 0.19003-0.51207
  -1   9  -9   32.50    5.11 495-0.80220 0.66786 0.50757 0.22111 0.22250-0.54455
   1  -9  10   14.42    6.04 160 0.80754-0.66433-0.51699-0.19886-0.18053 0.55835
  -1   9 -10   12.99    5.32 340-0.80752 0.66432 0.51701 0.19884 0.18055-0.55838
  -1   9 -10   14.23    4.50 499-0.81463 0.67142 0.50909 0.20676 0.16973-0.54756
   1  -8  -7   17.65    4.72 147 0.87813-0.88102-0.32994-0.50978-0.23073-0.31804
  -1   8   7    4.02    4.95 369-0.81146 0.81435 0.23661 0.60310 0.42757 0.12120
   1  -8  -6    0.41    3.81 145 0.88388-0.87791-0.30532-0.52155-0.23621-0.25678
  -1   8   6    5.59    4.24 368-0.81685 0.81087 0.23257 0.59431 0.41957 0.07341
   1  -8  -5   58.36    6.08 144 0.88781-0.87296-0.28640-0.52764-0.24026-0.19694
  -1   8   5   45.37    6.29 324-0.88780 0.87295 0.28639 0.52765 0.24029 0.19692
  -1   8   5   46.54    6.34 368-0.81968 0.80483 0.23042 0.58362 0.41532 0.02189
   1  -8  -4  127.34    8.90 143 0.89038-0.86666-0.27274-0.52847-0.24310-0.13832
  -1   8   4  121.43    9.10 323-0.89037 0.86665 0.27273 0.52848 0.24313 0.13829
  -1   8   4  115.57    8.83 368-0.81927 0.79555 0.23073 0.57048 0.41594-0.03451
   1  -8  -3  160.15   10.59 143 0.89191-0.85933-0.26398-0.52439-0.24489-0.08075
   1  -8  -3  146.21   10.32 268-0.64298 0.67556-0.57906-0.20931 0.29059-0.61623
  -1   8   3  158.59   10.90 323-0.89190 0.85932 0.26398 0.52439 0.24492 0.08072
  -1   8   3  162.61    9.21 368-0.81447 0.78189 0.23437 0.55401 0.42312-0.09748
   1  -8  -2   70.94    6.04 143 0.89260-0.85115-0.25987-0.51567-0.24572-0.02414
   1  -8  -2   52.84    6.03 271-0.67490 0.71635-0.54031-0.23523 0.29501-0.56487
  -1   8   2   56.04    6.46 323-0.89259 0.85114 0.25986 0.51567 0.24575 0.02411
  -1   8   2   60.54    4.63 370-0.80324 0.76179 0.24265 0.53289 0.43950-0.16964
   1  -8  -1   92.59    6.98 143 0.89255-0.84223-0.26015-0.50255-0.24566 0.03159
   1  -8  -1   72.60    6.44 274-0.70200 0.75232-0.50433-0.25838 0.29831-0.51238
  -1   8   1   74.57    6.67 323-0.89254 0.84222 0.26015 0.50255 0.24569-0.03161
  -1   8   1   82.49    5.33 372-0.78159 0.73127 0.25780 0.50490 0.46951-0.25543
   1  -8   0   -0.62    3.63 143 0.89179-0.83261-0.26465-0.48522-0.24476 0.08646
   1  -8   0   -0.51    4.30 276-0.72484 0.78403-0.47144-0.27843 0.30071-0.45900
  -1   8   0    5.40    4.15 323-0.89178 0.83260 0.26465 0.48522 0.24478-0.08649
  -1   8   0    3.67    1.94 375-0.74059 0.68140 0.28399 0.46588 0.52150-0.36320
  -1   8   0   -2.53    2.43 450-0.39012 0.33094 0.32882 0.42105 0.83528-0.67699
   1  -8   1   39.65    4.97 143 0.89030-0.82224-0.27316-0.46387-0.24302 0.14051
   1  -8   1   27.13    5.43 278-0.74390 0.81196-0.44188-0.29515 0.30240-0.40491
  -1   8  -1   38.92    5.28 323-0.89029 0.82223 0.27317 0.46387 0.24304-0.14053
  -1   8  -1   45.23    2.85 382-0.65388 0.58583 0.33091 0.40612 0.61512-0.51261
  -1   8  -1   46.51    3.85 456-0.46464 0.39658 0.36711 0.36992 0.77744-0.67493
   1  -8   2  254.09   12.69 144 0.88798-0.81105-0.28553-0.43867-0.24045 0.19372
  -1   8  -2  249.13   12.28 324-0.88797 0.81104 0.28553 0.43866 0.24047-0.19374
  -1   8  -2  249.39   11.35 462-0.53276 0.45584 0.40080 0.32339 0.71286-0.66613
   1  -8   3  123.64    8.24 145 0.88470-0.79890-0.30157-0.40979-0.23702 0.24608
  -1   8  -3  120.25    7.82 325-0.88468 0.79889 0.30158 0.40979 0.23705-0.24610
  -1   8  -3  117.07    7.00 468-0.59285 0.50706 0.42921 0.28215 0.64429-0.65335
   1  -8   4  306.63   15.52 147 0.88028-0.78562-0.32111-0.37741-0.23272 0.29756
  -1   8  -4  293.88   14.90 327-0.88027 0.78561 0.32112 0.37740 0.23274-0.29758
  -1   8  -4  285.57   13.60 473-0.64435 0.54969 0.45229 0.24623 0.57432-0.63916
   1  -8   5   14.06    3.28 148 0.87451-0.77098-0.34398-0.34171-0.22750 0.34811
  -1   8  -5   17.75    3.39 328-0.87450 0.77097 0.34399 0.34170 0.22752-0.34814
  -1   8  -5   10.87    2.84 478-0.68752 0.58399 0.47043 0.21526 0.50493-0.62555
   1  -8   6   58.01    6.05 150 0.86715-0.75475-0.36996-0.30289-0.22130 0.39770
  -1   8  -6   46.32    5.84 330-0.86714 0.75474 0.36998 0.30288 0.22132-0.39773
  -1   8  -6   63.56    4.68 482-0.72313 0.61073 0.48425 0.18861 0.43744-0.61384
   1  -8   7   76.90    6.96 152 0.85792-0.73666-0.39887-0.26115-0.21408 0.44626
  -1   8  -7   75.57    7.07 332-0.85791 0.73664 0.39888 0.26114 0.21410-0.44629
  -1   8  -7   65.37    5.29 486-0.75217 0.63090 0.49439 0.16563 0.37255-0.60473
   1  -8   8   14.53    5.12 154 0.84652-0.71638-0.43046-0.21673-0.20576 0.49373
  -1   8  -8   38.37    5.32 334-0.84650 0.71637 0.43047 0.21671 0.20579-0.49375
  -1   8  -8   26.50    4.28 490-0.77559 0.64546 0.50149 0.14569 0.31054-0.59851
   1  -8   9   32.93    5.73 156 0.83260-0.69359-0.46449-0.16986-0.19629 0.54004
  -1   8  -9   28.84    5.11 336-0.83258 0.69358 0.46451 0.16984 0.19631-0.54006
  -1   8  -9   24.40    3.98 494-0.79429 0.65528 0.50607 0.12828 0.25142-0.59516
   1  -8  10   49.59    6.75 159 0.81580-0.66793-0.50070-0.12081-0.18557 0.58510
  -1   8 -10   63.60    6.75 339-0.81579 0.66791 0.50072 0.12080 0.18559-0.58513
  -1   8 -10   56.22    6.44 497-0.80899 0.66112 0.50855 0.11296 0.19502-0.59455
   1  -8  11  101.21    9.61 162 0.79574-0.63900-0.53879-0.06989-0.17354 0.62885
  -1   8 -11  119.40    9.40 342-0.79572 0.63898 0.53881 0.06987 0.17356-0.62887
  -1   8 -11  119.02    9.62 500-0.82031 0.66356 0.50928 0.09940 0.14110-0.59642
   1  -8  12   57.86    7.87 165 0.77197-0.60636-0.57845-0.01739-0.16009 0.67119
  -1   8 -12   87.30    7.77 345-0.77195 0.60634 0.57847 0.01737 0.16011-0.67121
  -1   8 -12   82.83    7.74 400 0.50543-0.67104 0.88527-0.28943 0.32178-0.83288
  -1   8 -12   62.29    7.27 503-0.82871 0.66310 0.50850 0.08734 0.08942-0.60051
   1  -7  -9   39.84    4.81 147 0.88016-0.89612-0.32162-0.44944-0.23261-0.40602
  -1   7   9   32.91    7.07 366-0.84082 0.85678 0.21364 0.55741 0.38219 0.25644
   1  -7  -8   -2.46    3.59 144 0.88851-0.89561-0.28276-0.47546-0.24103-0.34182
  -1   7   8   11.92    4.93 365-0.85144 0.85854 0.20470 0.55352 0.36456 0.21829
   1  -7  -7   90.51    7.50 142 0.89390-0.89213-0.25172-0.49366-0.24734-0.27972
   1  -7  -6    2.88    2.78 141 0.89733-0.88669-0.22757-0.50497-0.25201-0.21927
  -1   7   6   10.40    3.71 321-0.89733 0.88668 0.22756 0.50499 0.25204 0.21924
   1  -7  -5  100.50    6.61 139 0.89945-0.87994-0.20969-0.51002-0.25534-0.16016
   1  -7  -5   95.63    7.05 263-0.57486 0.59438-0.65117-0.06855 0.27958-0.69508
  -1   7   5   94.71    6.61 319-0.89945 0.87993 0.20968 0.51003 0.25537 0.16013
   1  -7  -4   -0.52    2.80 139 0.90069-0.87231-0.19760-0.50928-0.25752-0.10219
   1  -7  -4   -3.68    3.27 266-0.62073 0.64911-0.60408-0.10279 0.28721-0.64693
   1  -7  -4    5.47    3.75 538 0.12527-0.09689-0.61064-0.09623 0.62936-0.98907
  -1   7   4   -1.76    3.42 319-0.90068 0.87230 0.19759 0.50928 0.25755 0.10217
   1  -7  -3   29.95    3.85 138 0.90130-0.86405-0.19093-0.50311-0.25871-0.04523
   1  -7  -3   35.73    4.66 544 0.08318-0.04594-0.54997-0.14407 0.68607-0.99000
  -1   7   3   27.87    4.16 318-0.90129 0.86404 0.19093 0.50311 0.25873 0.04520
   1  -7  -2   39.61    4.69 138 0.90143-0.85532-0.18940-0.49180-0.25898 0.01082
   1  -7  -2   46.41    4.80 273-0.69310 0.73922-0.51649-0.16472 0.29727-0.54543
   1  -7  -2   41.89    5.16 549 0.03980 0.00632-0.48376-0.19744 0.73772-0.98587
  -1   7   2   37.42    4.48 318-0.90142 0.85531 0.18940 0.49180 0.25900-0.01085
   1  -7  -1   10.81    3.43 138 0.90114-0.84615-0.19277-0.47560-0.25838 0.06601
  -1   7   1   16.63    3.85 318-0.90113 0.84614 0.19277 0.47560 0.25841-0.06604
   1  -7   0  488.74   21.65 139 0.90038-0.83652-0.20081-0.45472-0.25695 0.12036
   1  -7   0  462.55   22.00 278-0.74430 0.80815-0.44124-0.21429 0.30243-0.43902
  -1   7   0  499.39   20.98  98 0.74431-0.80817 0.44124 0.21429-0.30240 0.43899
  -1   7   0  458.69   20.52 319-0.90037 0.83651 0.20081 0.45472 0.25697-0.12039
  -1   7   0  455.73   17.56 365-0.84681 0.78295 0.20864 0.44689 0.37234-0.23575
   1  -7   1  138.00    8.47 140 0.89905-0.82633-0.21334-0.42936-0.25467 0.17387
   1  -7   1  125.36    7.78 281-0.76347 0.83619-0.40920-0.23350 0.30378-0.38459
  -1   7  -1  123.41    8.09 101 0.76348-0.83621 0.40920 0.23350-0.30376 0.38457
  -1   7  -1  141.72    8.16 320-0.89904 0.82632 0.21334 0.42936 0.25470-0.17389
  -1   7  -1  138.42    6.03 370-0.80255 0.72983 0.24314 0.39956 0.44048-0.35967
  -1   7  -1  134.04    6.28 451-0.40108 0.32835 0.33453 0.30817 0.82753-0.74672
   1  -7   2  642.45   26.47 141 0.89700-0.81541-0.23015-0.39971-0.25153 0.22650
   1  -7   2  603.52   28.91 283-0.77904 0.86063-0.38120-0.24866 0.30459-0.32961
  -1   7  -2  622.67   26.86 103 0.77905-0.86064 0.38121 0.24866-0.30457 0.32959
  -1   7  -2  611.96   25.34 321-0.89699 0.81540 0.23016 0.39971 0.25155-0.22653
  -1   7  -2  633.58   20.42 380-0.67450 0.59291 0.32064 0.30923 0.59456-0.56954
  -1   7  -2  636.08   22.69 458-0.48358 0.40199 0.37662 0.25325 0.76071-0.73569
   1  -7   3    2.57    2.47 142 0.89401-0.80355-0.25105-0.36598-0.24748 0.27823
  -1   7  -3    3.91    2.47 322-0.89400 0.80354 0.25106 0.36597 0.24750-0.27826
  -1   7  -3   -3.14    2.53 464-0.55612 0.46565 0.41201 0.20502 0.68766-0.71842
   1  -7   4  219.40   11.19 144 0.88981-0.79048-0.27583-0.32836-0.24247 0.32901
   1  -7   4  189.27   11.10 285-0.80104 0.90037-0.33795-0.26624 0.30519-0.21865
  -1   7  -4  216.09   11.20 105 0.80105-0.90038 0.33796 0.26623-0.30516 0.21862
  -1   7  -4  201.75   10.67 324-0.88980 0.79047 0.27584 0.32835 0.24249-0.32903
  -1   7  -4  199.40    8.72 470-0.61767 0.51834 0.44051 0.16369 0.61206-0.69860
   1  -7   5  313.63   15.17 145 0.88411-0.77591-0.30427-0.28709-0.23644 0.37876
   1  -7   5  293.64   15.02 286-0.80815 0.91635-0.32287-0.26849 0.30522-0.16289
  -1   7  -5  331.40   15.23 106 0.80816-0.91636 0.32288 0.26848-0.30519 0.16287
  -1   7  -5  328.49   14.86 325-0.88410 0.77590 0.30428 0.28708 0.23646-0.37878
  -1   7  -5  307.07   12.28 475-0.66859 0.56039 0.46264 0.12872 0.53678-0.67911
   1  -7   6    2.15    3.69 147 0.87657-0.75950-0.33612-0.24241-0.22931 0.42742
  -1   7  -6    2.37    2.58 107 0.81302-0.93009 0.31220 0.26632-0.30516 0.10705
  -1   7  -6   -0.10    3.28 327-0.87656 0.75949 0.33613 0.24239 0.22934-0.42744
  -1   7  -6   -1.73    2.44 480-0.70996 0.59289 0.47928 0.09924 0.46371-0.66182
   1  -7   7   -3.48    3.89 150 0.86681-0.74087-0.37110-0.19458-0.22102 0.47491
  -1   7  -7    6.70    4.02 107 0.81581-0.94175 0.30595 0.25974-0.30512 0.05123
  -1   7  -7    6.55    3.48 330-0.86680 0.74086 0.37112 0.19457 0.22105-0.47493
  -1   7  -7    4.07    3.26 485-0.74317 0.61723 0.49138 0.07431 0.39385-0.64773
   1  -7   8  497.44   21.89 152 0.85444-0.71964-0.40894-0.14392-0.21148 0.52115
  -1   7  -8  522.05   21.38 108 0.81662-0.95143 0.30410 0.24875-0.30511-0.00456
  -1   7  -8  515.63   21.99 332-0.85443 0.71962 0.40895 0.14390 0.21150-0.52117
  -1   7  -8  489.23   19.76 489-0.76957 0.63477 0.49978 0.05307 0.32754-0.63721
   1  -7   9  145.27    9.20 155 0.83903-0.69536-0.44929-0.09073-0.20059 0.56604
  -1   7  -9  167.57    9.28 107 0.81549-0.95917 0.30666 0.23336-0.30513-0.06033
  -1   7  -9  172.87    9.20 335-0.83901 0.69534 0.44931 0.09071 0.20061-0.56606
  -1   7  -9  139.33    8.36 493-0.79036 0.64669 0.50521 0.03481 0.26478-0.63023
   1  -7  10   54.38    5.72 158 0.82012-0.66758-0.49182-0.03536-0.18826 0.60950
  -1   7 -10   78.50    6.23 338-0.82010 0.66756 0.49184 0.03534 0.18828-0.60952
  -1   7 -10   65.58    5.41 496-0.80652 0.65398 0.50823 0.01895 0.20534-0.62657
   1  -7  11  376.50   19.83 161 0.79723-0.63581-0.53614 0.02179-0.17441 0.65142
  -1   7 -11  370.04   19.03 106 0.80718-0.96859 0.32500 0.18935-0.30520-0.17182
  -1   7 -11  396.22   16.66 341-0.79721 0.63580 0.53616-0.02181 0.17443-0.65144
  -1   7 -11  408.09   17.31 398 0.50225-0.66366 0.88509-0.37074 0.34550-0.82251
  -1   7 -11  364.85   19.54 500-0.81883 0.65742 0.50927 0.00508 0.14889-0.62591
   1  -7  12  274.00   18.50 165 0.76981-0.59953-0.58182 0.08030-0.15890 0.69171
  -1   7 -12  321.73   17.48 345-0.76979 0.59951 0.58184-0.08033 0.15892-0.69172
  -1   7 -12  319.09   18.07 403 0.51096-0.68124 0.88383-0.38232 0.27214-0.80494
  -1   7 -12  287.47   18.54 503-0.82790 0.65762 0.50866-0.00714 0.09511-0.62791
  -1   7 -13    4.60    4.09 349-0.73726 0.55811 0.62843-0.13975 0.14166-0.73024
  -1   7 -13    3.07    4.20 407 0.51631-0.69546 0.87780-0.38912 0.20186-0.79044
  -1   7 -13   12.30    5.54 506-0.83419 0.65504 0.50664-0.01796 0.04367-0.63225
  -1   7 -14   28.12    5.11 353-0.69894 0.51092 0.67541-0.19957 0.12250-0.76686
  -1   7 -14   43.83    6.59 411 0.51885-0.70686 0.86783-0.39199 0.13467-0.77904
   1  -6 -11   78.52    5.83 148 0.87303-0.90206-0.34948-0.35292-0.22621-0.50228
  -1   6  11   68.39    8.79 365-0.85205 0.88108 0.20418 0.49822 0.36353 0.36496
   1  -6 -10  259.63   14.22 144 0.88782-0.90798-0.28633-0.40322-0.24028-0.43243
   1  -6  -9    2.97    2.77 141 0.89620-0.90750-0.23605-0.44067-0.25040-0.36653
   1  -6  -8   94.53    6.06 139 0.90083-0.90326-0.19605-0.46783-0.25780-0.30334
   1  -6  -7   11.83    2.78 137 0.90323-0.89679-0.16477-0.48628-0.26320-0.24216
   1  -6  -7    4.70    3.78 253-0.45163 0.45808-0.75373 0.10267 0.25554-0.76090
   1  -6  -7    6.09    4.67 523 0.24202-0.23558-0.75815 0.10710 0.43343-0.93879
  -1   6   7    5.76    2.88 317-0.90323 0.89678 0.16475 0.48630 0.26323 0.24213
   1  -6  -6   49.61    4.23 135 0.90435-0.88904-0.14118-0.49703-0.26705-0.18253
   1  -6  -6   46.50    4.39 258-0.51940 0.53471-0.70120 0.06298 0.26934-0.71891
   1  -6  -6   32.66    5.27 528 0.20517-0.18986-0.71525 0.07703 0.50207-0.95164
  -1   6   6   42.80    4.13 315-0.90434 0.88903 0.14117 0.49705 0.26708 0.18250
  -1   6   6   54.00    5.72 436 0.47745-0.49276 0.71049-0.07227-0.29714 0.74672
   1  -6  -5  251.55   11.07 134 0.90478-0.88060-0.12459-0.50079-0.26965-0.12415
   1  -6  -5  221.13   11.04 263-0.57777 0.60195-0.64835 0.02297 0.28009-0.67388
   1  -6  -5  202.37   10.64 533 0.16490-0.14072-0.66436 0.03898 0.56962-0.96342
  -1   6   5  211.22   11.75  83 0.57780-0.60197 0.64834-0.02296-0.28007 0.67386
  -1   6   5  238.51   12.00 314-0.90477 0.88059 0.12458 0.50080 0.26968 0.12412
  -1   6   5  230.71   12.43 440 0.46140-0.48558 0.67033-0.04495-0.36497 0.75877
   1  -6  -4    2.08    2.49 134 0.90490-0.87186-0.11448-0.49807-0.27119-0.06683
   1  -6  -4    6.99    3.24 539 0.12144-0.08839-0.60527-0.00728 0.63480-0.97281
  -1   6   4    3.11    2.91 313-0.90489 0.87185 0.11447 0.49808 0.27121 0.06680
   1  -6  -3   67.11    4.58 133 0.90492-0.86301-0.11046-0.48925-0.27179-0.01044
   1  -6  -3   71.75    5.42 271-0.67002 0.71194-0.54646-0.05325 0.29437-0.57660
   1  -6  -3   49.80    5.06 545 0.07524-0.03332-0.53812-0.06159 0.69603-0.97826
  -1   6   3   72.87    5.21  91 0.67004-0.71196 0.54646 0.05325-0.29435 0.57658
  -1   6   3   68.04    5.42 313-0.90491 0.86300 0.11045 0.48926 0.27181 0.01042
   1  -6  -2  178.71    8.95 133 0.90492-0.85413-0.11223-0.47464-0.27152 0.04508
   1  -6  -2  180.46    9.20 274-0.70560 0.75639-0.49931-0.08757 0.29871-0.52516
   1  -6  -2  174.73    8.80 550 0.02706 0.02373-0.46363-0.12325 0.75161-0.97806
  -1   6   2  180.56    9.61  94 0.70562-0.75640 0.49931 0.08757-0.29869 0.52513
  -1   6   2  178.19    9.26 313-0.90491 0.85412 0.11223 0.47465 0.27155-0.04510
   1  -6  -1  241.75   11.41 134 0.90486-0.84520-0.11954-0.45450-0.27042 0.09976
   1  -6  -1  237.33   11.56 277-0.73520 0.79485-0.45564-0.11840 0.30166-0.47233
  -1   6   1  242.24   11.97  97 0.73521-0.79487 0.45564 0.11840-0.30164 0.47230
  -1   6   1  235.53   10.99 314-0.90485 0.84519 0.11954 0.45450 0.27045-0.09978
   1  -6   0   49.01    4.14 135 0.90462-0.83610-0.13216-0.42904-0.26847 0.15359
   1  -6   0   43.61    4.20 280-0.75953 0.82806-0.41598-0.14522 0.30354-0.41842
  -1   6   0   55.42    4.34 315-0.90461 0.83609 0.13216 0.42904 0.26850-0.15362
   1  -6   1    4.12    2.99 136 0.90401-0.82662-0.14988-0.39849-0.26565 0.20655
   1  -6   1    3.07    2.87 283-0.77928 0.85667-0.38076-0.16761 0.30460-0.36370
  -1   6  -1   -2.46    2.66 103 0.77929-0.85668 0.38076 0.16761-0.30458 0.36368
  -1   6  -1    4.02    3.09 316-0.90400 0.82661 0.14988 0.39849 0.26568-0.20658
  -1   6  -1    0.51    2.33 447-0.34403 0.26664 0.30449 0.24388 0.86536-0.80626
   1  -6   2   16.00    3.49 285-0.79503 0.88129-0.35025-0.18529 0.30510-0.30842
  -1   6  -2   22.46    3.38 105 0.79504-0.88130 0.35026 0.18528-0.30507 0.30839
  -1   6  -2   20.05    3.39 317-0.90273 0.81647 0.17247 0.36307 0.26193-0.25861
  -1   6  -2   18.42    2.43 455-0.44290 0.35664 0.35608 0.17945 0.79559-0.79227
   1  -6   3  153.15    7.49 139 0.90049-0.80536-0.19967-0.32303-0.25715 0.30962
   1  -6   3  147.55    8.73 286-0.80732 0.90245-0.32466-0.19804 0.30522-0.25275
  -1   6  -3  153.81    8.93 106 0.80733-0.90246 0.32467 0.19803-0.30520 0.25273
  -1   6  -3  160.34    7.60 319-0.90048 0.80535 0.19968 0.32302 0.25718-0.30964
  -1   6  -3  153.24    6.79 462-0.52894 0.43382 0.39895 0.12375 0.71682-0.76928
   1  -6   4   98.92    6.56 141 0.89685-0.79286-0.23126-0.27861-0.25132 0.35956
   1  -6   4   99.32    6.79 288-0.81660 0.92060-0.30412-0.20575 0.30513-0.19688
  -1   6  -4   91.91    6.27 108 0.81661-0.92061 0.30413 0.20574-0.30511 0.19686
  -1   6  -4   88.26    5.74 321-0.89684 0.79285 0.23127 0.27860 0.25134-0.35959
  -1   6  -4   98.22    4.97 468-0.60067 0.49667 0.43280 0.07706 0.63442-0.74266
   1  -6   5  205.32   10.04 143 0.89140-0.77854-0.26691-0.23012-0.24430 0.40832
   1  -6   5  180.16   10.81 289-0.82324 0.93611-0.28868-0.20835 0.30496-0.14093
  -1   6  -5  201.67   10.71 109 0.82325-0.93612 0.28869 0.20834-0.30493 0.14090
  -1   6  -5  199.28    9.63 323-0.89139 0.77853 0.26693 0.23010 0.24432-0.40835
  -1   6  -5  211.94    8.73 474-0.65871 0.54585 0.45847 0.03856 0.55249-0.71651
   1  -6   6   42.57    4.71 146 0.88367-0.76193-0.30632-0.17788-0.23599 0.45580
   1  -6   6   31.75    4.74 289-0.82752 0.94925-0.27837-0.20583 0.30479-0.08498
  -1   6  -6   45.46    4.43 109 0.82753-0.94926 0.27838 0.20581-0.30477 0.08496
  -1   6  -6   39.50    4.20 326-0.88365 0.76192 0.30633 0.17786 0.23601-0.45583
  -1   6  -6   39.51    3.55 480-0.70481 0.58307 0.47730 0.00690 0.47354-0.69335
   1  -6   7  118.01    6.95 148 0.87313-0.74253-0.34910-0.12226-0.22630 0.50189
   1  -6   7  100.95    7.12 290-0.82963 0.96023-0.27317-0.19819 0.30469-0.02910
  -1   6  -7  114.06    6.92 110 0.82963-0.96024 0.27319 0.19817-0.30467 0.02907
  -1   6  -7  117.91    7.16 328-0.87312 0.74252 0.34911 0.12225 0.22632-0.50191
  -1   6  -7  119.89    6.10 485-0.74100 0.61040 0.49064-0.01928 0.39879-0.67439
   1  -6   8   20.14    3.78 151 0.85928-0.71980-0.39485-0.06368-0.21510 0.54648
   1  -6   8   19.92    4.03 290-0.82967 0.96914-0.27306-0.18547 0.30469 0.02669
  -1   6  -8   25.19    3.82 110 0.82968-0.96915 0.27308 0.18545-0.30467-0.02671
  -1   6  -8   41.91    4.29 331-0.85926 0.71979 0.39487 0.06366 0.21513-0.54650
  -1   6  -8   28.41    4.17 489-0.76920 0.62972 0.49968-0.04115 0.32857-0.65995
   1  -6   9    1.84    3.58 155 0.84154-0.69320-0.44313-0.00256-0.20230 0.58946
   1  -6   9    9.23    3.65 447-0.34180 0.49014 0.30330-0.74899 0.86671-0.47955
  -1   6  -9    7.94    3.61 109 0.82767-0.97601 0.27803 0.16766-0.30476-0.08240
  -1   6  -9    9.20    3.07 335-0.84152 0.69318 0.44315 0.00254 0.20232-0.58948
  -1   6  -9    5.41    3.67 493-0.79098 0.64264 0.50535-0.05966 0.26273-0.64989
   1  -6  10  314.61   14.51 158 0.81934-0.66213-0.49344 0.06059-0.18778 0.63072
   1  -6  10  255.64   14.12 449-0.37534 0.53255 0.32106-0.75392 0.84538-0.40243
  -1   6 -10  371.80   14.93 109 0.82353-0.98074 0.28804 0.14482-0.30492-0.13802
  -1   6 -10  315.43   14.10 338-0.81933 0.66212 0.49346-0.06061 0.18780-0.63074
  -1   6 -10  340.94   15.17 398 0.50066-0.65787 0.88481-0.45196 0.35645-0.79939
  -1   6 -10  334.30   14.10 497-0.80760 0.65039 0.50838-0.07552 0.20090-0.64384
   1  -6  11    5.01    4.70 162 0.79207-0.62599-0.54526 0.12524-0.17141 0.67014
  -1   6 -11   17.48    4.01 108 0.81706-0.98314 0.30310 0.11692-0.30510-0.19363
  -1   6 -11   12.36    3.99 342-0.79205 0.62597 0.54529-0.12527 0.17143-0.67015
  -1   6 -11   10.31    3.57 403 0.51027-0.67635 0.88418-0.46416 0.27915-0.77788
  -1   6 -11    3.68    3.38 500-0.82002 0.65394 0.50928-0.08926 0.14262-0.64134
   1  -6  12   -4.91    3.58 166 0.75906-0.58412-0.59801 0.19083-0.15308 0.70759
  -1   6 -12   -1.64    3.49 106 0.80798-0.98293 0.32327 0.08392-0.30519-0.24931
  -1   6 -12   -1.43    3.78 346-0.75904 0.58409 0.59804-0.19085 0.15310-0.70761
  -1   6 -12   -1.84    3.48 407 0.51607-0.69101 0.87830-0.47112 0.20620-0.76070
  -1   6 -12   -1.02    3.69 503-0.82898 0.65404 0.50845-0.10126 0.08744-0.64194
  -1   6 -13   18.61    3.78 350-0.71955 0.53573 0.65107-0.25673 0.13266-0.74295
  -1   6 -13    4.94    4.63 411 0.51879-0.70261 0.86831-0.47396 0.13738-0.74766
  -1   6 -13   11.79    4.72 506-0.83503 0.65121 0.50616-0.11181 0.03493-0.64522
  -1   6 -14   14.12    4.40 355-0.67270 0.48001 0.70369-0.32218 0.10995-0.77602
  -1   6 -14   10.65    4.65 415 0.51901-0.71169 0.85506-0.47355 0.07235-0.73842
  -1   6 -15   70.32    6.35 360-0.61743 0.41587 0.75507-0.38639 0.08473-0.80658
  -1   6 -15   58.43    6.76 418 0.51715-0.71870 0.83916-0.47048 0.01072-0.73257
   1  -5 -10   -2.36    1.95 138 0.90134-0.91684-0.19046-0.40477-0.25879-0.39221
  -1   5  10    2.36    2.46  51 0.11915-0.10365 0.90969-0.31446-0.17274 0.82375
   1  -5  -9    5.02    2.36 135 0.90448-0.91111-0.13727-0.44512-0.26767-0.32755
   1  -5  -9    9.53    2.87 238-0.23427 0.22764-0.87227 0.28988 0.20389-0.79911
   1  -5  -9    9.99    3.97 512 0.31607-0.32270-0.83118 0.24879 0.27110-0.86631
  -1   5   9   10.04    2.87  58 0.23432-0.22769 0.87227-0.28988-0.20387 0.79909
  -1   5   9   10.77    3.18 315-0.90447 0.91110 0.13724 0.44515 0.26770 0.32752
   1  -5  -8   75.63    4.32 132 0.90485-0.90261-0.09584-0.47372-0.27393-0.26551
   1  -5  -8   55.28    4.61 245-0.33531 0.33755-0.82565 0.25609 0.22915-0.76859
   1  -5  -8   54.63    5.29 516 0.28626-0.28402-0.80420 0.23465 0.34094-0.88038
  -1   5   8   64.22    4.42 312-0.90484 0.90260 0.09581 0.47375 0.27396 0.26548
  -1   5   8   62.81    5.97 427 0.50314-0.50538 0.78326-0.21370-0.14805 0.68749
   1  -5  -7 1055.37   35.02 130 0.90394-0.89283-0.06429-0.49243-0.27831-0.20534
   1  -5  -7  994.51   36.83 251-0.42369 0.43480-0.77297 0.21625 0.24949-0.73315
   1  -5  -7  912.03   37.18 521 0.25249-0.24138-0.76962 0.21290 0.41261-0.89626
  -1   5   7 1047.30   39.29  71 0.42373-0.43483 0.77296-0.21624-0.24947 0.73313
  -1   5   7  972.78   37.50 310-0.90392 0.89281 0.06427 0.49245 0.27834 0.20531
  -1   5   7 1029.55   40.50 431 0.49388-0.50499 0.75518-0.19846-0.21065 0.69431
   1  -5  -6  160.18    7.23 129 0.90264-0.88266-0.04146-0.50242-0.28128-0.14659
   1  -5  -6  129.45    7.16 257-0.50051 0.52049-0.71673 0.17284 0.26562-0.69349
   1  -5  -6  125.71    7.91 527 0.21444-0.19447-0.72639 0.18251 0.48544-0.91331
  -1   5   6  132.52    7.98  77 0.50054-0.52052 0.71672-0.17283-0.26560 0.69347
  -1   5   6  140.22    8.07 435 0.48157-0.50154 0.72127-0.17738-0.27748 0.70535
   1  -5  -5   99.23    5.18 128 0.90150-0.87265-0.02656-0.50449-0.28313-0.08896
   1  -5  -5   88.83    5.52 262-0.56672 0.59556-0.65896 0.12791 0.27814-0.65023
   1  -5  -5   81.80    5.68 532 0.17192-0.14307-0.67351 0.14245 0.55838-0.93046
  -1   5   5   96.40    5.83  82 0.56674-0.59559 0.65895-0.12790-0.27812 0.65021
  -1   5   5  100.88    5.91 308-0.90149 0.87264 0.02655 0.50450 0.28316 0.08893
  -1   5   5   93.99    6.32 439 0.46543-0.49427 0.68017-0.14912-0.34906 0.72115
   1  -5  -4  340.77   12.17 128 0.90084-0.86312-0.01905-0.49917-0.28403-0.03227
   1  -5  -4  299.51   12.88 267-0.62319 0.66091-0.60139 0.08317 0.28760-0.60390
   1  -5  -4  282.49   13.17 538 0.12494-0.08722-0.61018 0.09196 0.62983-0.94614
  -1   5   4  319.96   14.11  87 0.62322-0.66093 0.60138-0.08316-0.28757 0.60388
  -1   5   4  320.58   13.32 308-0.90083 0.86311 0.01904 0.49918 0.28406 0.03225
   1  -5  -3  299.09   10.73 128 0.90079-0.85421-0.01852-0.48686-0.28410 0.02357
   1  -5  -3  244.98   11.34 545 0.07390-0.02731-0.53610 0.03072 0.69770-0.95822
  -1   5   3  266.49   11.14 308-0.90078 0.85419 0.01851 0.48687 0.28412-0.02360
   1  -5  -2  450.10   16.92 128 0.90134-0.84589-0.02467-0.46788-0.28336 0.07862
   1  -5  -2  421.22   16.78 275-0.71052 0.76597-0.49236-0.00019 0.29925-0.50399
   1  -5  -2  391.06   17.20 551 0.01965 0.03581-0.45178-0.04077 0.75943-0.96418
  -1   5   2  445.33   16.88  95 0.71053-0.76599 0.49236 0.00019-0.29922 0.50396
  -1   5   2  418.01   17.86 308-0.90133 0.84587 0.02466 0.46788 0.28339-0.07864
   1  -5  -1   40.78    3.62 129 0.90234-0.83802-0.03724-0.44247-0.28181 0.13285
   1  -5  -1   28.14    3.27 278-0.74314 0.80747-0.44310-0.03661 0.30234-0.45130
  -1   5   1   43.29    3.58  98 0.74316-0.80748 0.44310 0.03661-0.30231 0.45127
  -1   5   1   36.02    3.62 309-0.90233 0.83800 0.03724 0.44247 0.28184-0.13288
   1  -5   0   83.99    5.02 281-0.76958 0.84277-0.39843-0.06844 0.30414-0.39731
  -1   5   0   81.52    4.92 101 0.76960-0.84279 0.39843 0.06844-0.30411 0.39729
  -1   5   0   80.07    5.06 310-0.90351 0.83032 0.05601 0.41086 0.27944-0.18626
   1  -5   1  648.44   23.15 131 0.90454-0.82248-0.08073-0.37331-0.27607 0.23868
   1  -5   1  612.44   24.70 284-0.79066 0.87272-0.35895-0.09509 0.30500-0.34239
  -1   5  -1  664.92   23.88 104 0.79067-0.87273 0.35896 0.09508-0.30497 0.34237
  -1   5  -1  623.41   24.39 311-0.90453 0.82247 0.08074 0.37330 0.27610-0.23870
   1  -5   2  522.12   19.82 133 0.90492-0.81399-0.11114-0.33006-0.27168 0.29007
   1  -5   2  491.09   20.11 286-0.80713 0.89806-0.32507-0.11613 0.30522-0.28683
  -1   5  -2  530.39   20.01 106 0.80714-0.89807 0.32508 0.11612-0.30520 0.28681
  -1   5  -2  480.83   18.69 313-0.90491 0.81398 0.11115 0.33005 0.27171-0.29010
  -1   5  -2  500.23   18.21 452-0.41358 0.32265 0.34102 0.10019 0.81837-0.83676
   1  -5   3  204.26    9.64 136 0.90413-0.80434-0.14694-0.28143-0.26613 0.34030
   1  -5   3  196.44    8.53 288-0.81967 0.91946-0.29707-0.13130 0.30506-0.23089
  -1   5  -3  214.11    9.25 108 0.81968-0.91947 0.29708 0.13129-0.30504 0.23087
  -1   5  -3  211.23    9.54 316-0.90412 0.80432 0.14695 0.28142 0.26615-0.34032
  -1   5  -3  194.19    8.61 460-0.51437 0.41457 0.39185 0.03652 0.73155-0.80572
   1  -5   4  228.50    9.22 138 0.90157-0.79291-0.18776-0.22777-0.25926 0.38922
   1  -5   4  222.12   10.49 289-0.82885 0.93751-0.27510-0.14044 0.30473-0.17478
  -1   5  -4  242.80   10.60 109 0.82886-0.93752 0.27511 0.14042-0.30471 0.17475
  -1   5  -4  234.64    9.83 318-0.90156 0.79290 0.18778 0.22776 0.25929-0.38924
  -1   5  -4  227.49    9.12 468-0.59594 0.48727 0.43063-0.01510 0.64043-0.77038
   1  -5   5   -2.37    2.58 290-0.83513 0.95266-0.25922-0.14348 0.30438-0.11864
  -1   5  -5   -2.06    2.37 110 0.83514-0.95267 0.25923 0.14347-0.30435 0.11862
  -1   5  -5   -1.33    2.46 321-0.89658 0.77905 0.23321 0.16949 0.25097-0.43670
  -1   5  -5    0.41    2.23 474-0.65982 0.54229 0.45894-0.05624 0.55075-0.73649
   1  -5   6   58.80    4.30 144 0.88851-0.76211-0.28275-0.10711-0.24103 0.48254
  -1   5  -6   52.26    3.58 324-0.88850 0.76210 0.28277 0.10709 0.24105-0.48257
  -1   5  -6   48.44    3.86 480-0.70895 0.58255 0.47890-0.08903 0.46565-0.70717
   1  -5   7   35.26    3.78 147 0.87662-0.74135-0.33590-0.04113-0.22936 0.52666
   1  -5   7   36.78    3.62 291-0.84025 0.97552-0.24571-0.13132 0.30400-0.00671
   1  -5   7   35.27    3.85 448-0.35691 0.49218 0.31133-0.68836 0.85736-0.56006
  -1   5  -7   47.11    4.03 111 0.84025-0.97552 0.24573 0.13130-0.30398 0.00668
  -1   5  -7   32.91    3.37 327-0.87661 0.74134 0.33592 0.04111 0.22939-0.52668
  -1   5  -7   36.81    3.76 485-0.74641 0.61114 0.49248-0.11545 0.38631-0.68360
   1  -5   8   32.60    3.47 151 0.86021-0.71607-0.39203 0.02784-0.21582 0.56890
   1  -5   8   22.19    3.41 291-0.83940 0.98354-0.24797-0.11622 0.30407 0.04901
   1  -5   8   35.51    3.86 451-0.40284 0.54698 0.33545-0.69964 0.82626-0.47318
  -1   5  -8   39.00    3.71 111 0.83941-0.98355 0.24800 0.11620-0.30405-0.04903
  -1   5  -8   34.74    3.47 331-0.86019 0.71605 0.39205-0.02786 0.21584-0.56892
  -1   5  -8   27.70    4.18 490-0.77481 0.63067 0.50127-0.13708 0.31280-0.66589
   1  -5   9   22.38    3.37 155 0.83854-0.68553-0.45048 0.09912-0.20026 0.60912
   1  -5   9    7.93    2.78 291-0.83629 0.98930-0.25619-0.09517 0.30430 0.10456
   1  -5   9   12.60    4.17 454-0.43728 0.59029 0.35321-0.70457 0.80010-0.39123
  -1   5  -9   23.91    3.19 111 0.83630-0.98931 0.25622 0.09514-0.30428-0.10459
  -1   5  -9   21.56    3.17 335-0.83852 0.68551 0.45051-0.09915 0.20028-0.60914
  -1   5  -9   12.73    3.06 398 0.50149-0.65450 0.88497-0.53361 0.35079-0.75966
  -1   5  -9   14.59    3.57 494-0.79620 0.64319 0.50646-0.15510 0.24470-0.65356
   1  -5  10   69.37    5.42 159 0.81087-0.64899-0.51054 0.17201-0.18254 0.64719
   1  -5  10   50.21    4.84 290-0.83076 0.99264-0.27033-0.06819 0.30463 0.16001
   1  -5  10   54.54    5.39 456-0.46272 0.62459 0.36614-0.70467 0.77909-0.31445
  -1   5 -10   66.37    4.94 110 0.83077-0.99264 0.27036 0.06817-0.30461-0.16004
  -1   5 -10   54.76    4.29 339-0.81085 0.64897 0.51056-0.17204 0.18256-0.64721
  -1   5 -10   55.46    4.70 403 0.51123-0.67311 0.88368-0.54516 0.26926-0.73391
  -1   5 -10   60.08    5.11 498-0.81211 0.65023 0.50889-0.17036 0.18136-0.64601
   1  -5  11   12.67    3.78 164 0.77642-0.60567-0.57142 0.24573-0.16255 0.68298
   1  -5  11    6.99    3.08 288-0.82251 0.99326-0.29041-0.03528 0.30498 0.21545
   1  -5  11    3.26    3.57 458-0.48104 0.65179 0.37535-0.70104 0.76301-0.24258
  -1   5 -11    6.58    2.98 108 0.82251-0.99326 0.29044 0.03525-0.30496-0.21547
  -1   5 -11    5.72    2.96 344-0.77639 0.60565 0.57145-0.24576 0.16257-0.68300
  -1   5 -11    3.69    3.28 408 0.51675-0.68749 0.87682-0.55113 0.19387-0.71430
  -1   5 -11    5.73    3.79 501-0.82367 0.65292 0.50916-0.18347 0.12213-0.64255
   1  -5  12   10.22    3.48 169 0.73434-0.55473-0.63229 0.31943-0.14013 0.71634
   1  -5  12    5.92    2.76 395-0.46863 0.64825 0.40462-0.71747 0.76395-0.18774
  -1   5 -12   13.03    3.28 107 0.81105-0.99067 0.31656-0.00371-0.30518-0.27103
  -1   5 -12   13.19    2.96 349-0.73432 0.55470 0.63231-0.31946 0.14015-0.71636
  -1   5 -12   14.94    3.81 412 0.51902-0.69864 0.86588-0.55303 0.12398-0.70019
  -1   5 -12   16.70    4.20 505-0.83170 0.65208 0.50770-0.19485 0.06639-0.64260
   1  -5  13    5.22    3.78 174 0.68367-0.49519-0.69221 0.39219-0.11511 0.74711
   1  -5  13    5.73    3.07 394-0.48945 0.67793 0.39775-0.69777 0.74996-0.11797
  -1   5 -13   11.46    3.58 354-0.68364 0.49516 0.69224-0.39222 0.11513-0.74712
  -1   5 -13    4.56    3.73 415 0.51877-0.70726 0.85186-0.55185 0.05889-0.69088
  -1   5 -13   14.77    4.31 508-0.83680 0.64831 0.50482-0.20480 0.01362-0.64561
   1  -5  14    4.40    3.38 393-0.49997 0.69732 0.39416-0.68135 0.74266-0.05488
  -1   5 -14    3.89    2.87 360-0.62318 0.42583 0.75018-0.46300 0.08729-0.77506
  -1   5 -15    0.61    3.48   6-0.55133 0.34511 0.80488-0.53053 0.05630-0.79986
  -1   5 -15    5.70    4.77 422 0.51259-0.71881 0.81707-0.54273-0.05956-0.68400
  -1   4  13   42.16    6.08 552 0.01245 0.02499-0.44016 0.97957 0.76685 0.02980
   1  -4 -12  168.85    8.89 142 0.89451-0.92308-0.24778-0.27879-0.24812-0.49274
  -1   4  12  134.35   10.31 552 0.01252 0.01604-0.44029 0.96686 0.76677-0.02591
   1  -4 -11   80.73    4.71 136 0.90411-0.92381-0.14744-0.36629-0.26605-0.41903
  -1   4  11   66.74    4.41  35-0.12860 0.14829 0.93791-0.42418-0.09803 0.78311
  -1   4  11   86.82    6.17 553 0.01027 0.00943-0.43663 0.95036 0.76905-0.08398
   1  -4 -10   75.32    4.10 131 0.90430-0.91513-0.07322-0.42768-0.27711-0.35219
   1  -4 -10   62.29    4.21 224-0.01639 0.00556-0.92990 0.42901 0.14305-0.77234
  -1   4  10   56.65    4.00  44 0.01646-0.00563 0.92991-0.42901-0.14304 0.77233
  -1   4  10   51.54    4.00 311-0.90429 0.91511 0.07318 0.42772 0.27714 0.35216
  -1   4  10   48.74    5.23 553 0.00535 0.00548-0.42862 0.92952 0.77397-0.14468
   1  -4  -9  226.38    8.93 128 0.90061-0.90257-0.01662-0.47144-0.28432-0.28919
   1  -4  -9  214.63    9.54 232-0.14587 0.14391-0.90241 0.41435 0.18021-0.75372
  -1   4   9  209.19    9.54  52 0.14593-0.14397 0.90241-0.41435-0.18019 0.75371
  -1   4   9  211.80    9.14 308-0.90060 0.90256 0.01658 0.47148 0.28435 0.28916
  -1   4   9  190.52   11.52 422 0.51350-0.51154 0.82091-0.33284-0.04827 0.62178
   1  -4  -8   52.99    3.70 125 0.89562-0.88872 0.02639-0.50162-0.28911-0.22862
   1  -4  -8   48.57    3.79 240-0.26155 0.26846-0.86101 0.38579 0.21091-0.72864
   1  -4  -8   46.86    4.58 514 0.30431-0.29740-0.82098 0.34576 0.29946-0.81719
  -1   4   8   41.30    3.69  60 0.26160-0.26851 0.86101-0.38578-0.21089 0.72862
  -1   4   8   48.47    3.81 305-0.89561 0.88870-0.02642 0.50165 0.28914 0.22860
  -1   4   8   51.79    4.45 425 0.50814-0.51505 0.80013-0.32491-0.10610 0.62383
   1  -4  -7   24.05    2.89 123 0.89074-0.87496 0.05807-0.52046-0.29225-0.16970
   1  -4  -7   19.36    2.77 247-0.36428 0.38006-0.80968 0.34728 0.23601-0.69796
   1  -4  -7   20.85    3.46 519 0.27132-0.25555-0.78939 0.32700 0.37354-0.83549
  -1   4   7   16.93    2.89 303-0.89072 0.87495-0.05809 0.52048 0.29227 0.16968
  -1   4   7   22.32    3.81 429 0.50037-0.51614 0.77451-0.31212-0.16840 0.63035
   1  -4  -6   26.41    2.59 122 0.88680-0.86215 0.07976-0.52932-0.29421-0.11196
   1  -4  -6   17.91    2.35 253-0.45461 0.47925-0.75160 0.30204 0.25617-0.66234
   1  -4  -6   15.33    3.76 524 0.23314-0.20849-0.74815 0.29859 0.45063-0.85680
  -1   4   6   19.44    2.46  73 0.45464-0.47929 0.75159-0.30204-0.25615 0.66232
  -1   4   6   17.81    2.49 302-0.88678 0.86214-0.07978 0.52934 0.29423 0.11193
  -1   4   6   27.46    3.69 433 0.48949-0.51414 0.74275-0.29319-0.23613 0.64229
   1  -4  -5   18.60    2.29 121 0.88429-0.85078 0.09234-0.52906-0.29527-0.05511
   1  -4  -5    6.65    2.05 259-0.53304 0.56655-0.68953 0.25281 0.27195-0.62233
   1  -4  -5   11.46    3.35 530 0.18912-0.15561-0.69544 0.25872 0.52987-0.88026
  -1   4   5   14.22    2.35  79 0.53307-0.56658 0.68953-0.25280-0.27193 0.62231
  -1   4   5    9.25    2.39 301-0.88428 0.85076-0.09235 0.52908 0.29530 0.05509
  -1   4   5   13.48    2.86 437 0.47453-0.50805 0.70300-0.26627-0.31041 0.66079
   1  -4  -4   48.60    3.34 121 0.88346-0.84108 0.09635-0.52023-0.29560 0.00100
   1  -4  -4   45.62    3.27 265-0.60017 0.64255-0.62589 0.20201 0.28390-0.57850
   1  -4  -4   39.21    3.65 537 0.13885-0.09647-0.62944 0.20555 0.60960-0.90421
  -1   4   4   39.28    3.27  85 0.60019-0.64258 0.62588-0.20200-0.28387 0.57848
  -1   4   4   46.20    3.44 301-0.88345 0.84106-0.09636 0.52024 0.29563-0.00102
  -1   4   4   41.97    3.57 442 0.45406-0.49645 0.65270-0.22882-0.39244 0.68705
   1  -4  -3    3.85    2.08 121 0.88433-0.83308 0.09214-0.50320-0.29526 0.05644
   1  -4  -3    8.59    2.25 270-0.65673 0.70799-0.56280 0.15175 0.29256-0.53138
   1  -4  -3    8.30    2.63 544 0.08235-0.03109-0.54873 0.13768 0.68713-0.92595
  -1   4   3    8.90    2.35  90 0.65676-0.70801 0.56280-0.15175-0.29254 0.53136
  -1   4   3   10.29    2.29 301-0.88432 0.83307-0.09215 0.50320 0.29528-0.05646
   1  -4  -2    0.10    2.18 122 0.88676-0.82664 0.07999-0.47821-0.29423 0.11119
   1  -4  -2    2.25    2.05 274-0.70360 0.76372-0.50211 0.10390 0.29849-0.48152
   1  -4  -2   -1.11    2.43 551 0.02038 0.03974-0.45296 0.05475 0.75866-0.94170
  -1   4   2   -3.21    1.97 302-0.88674 0.82662-0.08000 0.47821 0.29425-0.11121
   1  -4  -1  621.24   22.52 123 0.89039-0.82140 0.06010-0.44548-0.29244 0.16518
   1  -4  -1  590.98   23.55 278-0.74173 0.81072-0.44535 0.05997 0.30222-0.42947
  -1   4   1  584.66   20.97 303-0.89038 0.82139-0.06010 0.44548 0.29246-0.16521
   1  -4   0  731.52   25.34 124 0.89474-0.81688 0.03267-0.40521-0.28975 0.21828
   1  -4   0  697.93   25.62 282-0.77218 0.85004-0.39377 0.02123 0.30427-0.37574
  -1   4   0  769.47   25.62 102 0.77219-0.85005 0.39378-0.02123-0.30425 0.37572
  -1   4   0  658.89   27.09 304-0.89473 0.81687-0.03266 0.40521 0.28978-0.21831
   1  -4   1 2871.91   92.50 127 0.89914-0.81241-0.00205-0.35766-0.28601 0.27032
   1  -4   1 2721.08   92.41 285-0.79599 0.88271-0.34831-0.01140 0.30512-0.32081
  -1   4  -1 2969.37   93.23 105 0.79600-0.88272 0.34832 0.01139-0.30509 0.32078
  -1   4  -1 2699.39   93.62 307-0.89912 0.81240 0.00206 0.35765 0.28603-0.27034
   1  -4   2  292.37   10.98 129 0.90279-0.80719-0.04372-0.30315-0.28100 0.32109
   1  -4   2  268.01   11.40 287-0.81416 0.90975-0.30964-0.03723 0.30517-0.26508
  -1   4  -2  296.75   11.29 107 0.81417-0.90976 0.30965 0.03722-0.30515 0.26505
  -1   4  -2  279.45   11.49 309-0.90278 0.80718 0.04373 0.30314 0.28102-0.32111
  -1   4  -2  264.62   11.03 451-0.40020 0.30461 0.33408 0.01280 0.82815-0.86825
   1  -4   3  225.49    9.02 132 0.90479-0.80033-0.09192-0.24212-0.27449 0.37037
   1  -4   3  201.43    9.25 289-0.82759 0.93206-0.27818-0.05585 0.30479-0.20891
  -1   4  -3  212.22    8.84 109 0.82760-0.93206 0.27820 0.05584-0.30476 0.20889
  -1   4  -3  204.18    8.61 312-0.90478 0.80032 0.09193 0.24211 0.27452-0.37039
  -1   4  -3  192.89    6.78 390-0.54074 0.43628 0.37944-0.04540 0.71279-0.80867
  -1   4  -3  194.56    8.40 461-0.51661 0.41215 0.39294-0.05890 0.72932-0.82519
   1  -4   4  140.82    7.88 135 0.90417-0.79083-0.14609-0.17512-0.26627 0.41792
   1  -4   4  124.39    6.49 291-0.83707 0.95040-0.25417-0.06704 0.30425-0.15259
  -1   4  -4  147.04    6.69 111 0.83707-0.95041 0.25418 0.06702-0.30422 0.15256
  -1   4  -4  130.69    6.45 315-0.90416 0.79082 0.14610 0.17510 0.26629-0.41795
  -1   4  -4  137.31    5.88 469-0.60652 0.49319 0.43547-0.11427 0.62686-0.77852
   1  -4   5  126.20    5.73 139 0.89989-0.77769-0.20557-0.10280-0.25609 0.46353
   1  -4   5  118.48    5.77 292-0.84319 0.96539-0.23767-0.07070 0.30375-0.09631
   1  -4   5  109.55    6.18 447-0.34458 0.46678 0.30478-0.61315 0.86502-0.65759
  -1   4  -5  126.31    6.19 112 0.84320-0.96540 0.23768 0.07068-0.30373 0.09629
  -1   4  -5  124.66    5.93 319-0.89988 0.77768 0.20559 0.10278 0.25611-0.46355
  -1   4  -5  118.50    5.48 476-0.67368 0.55148 0.46476-0.15640 0.52845-0.73589
   1  -4   6  398.04   15.33 143 0.89094-0.75987-0.26957-0.02597-0.24375 0.50698
   1  -4   6  353.15   15.39 292-0.84641 0.97748-0.22865-0.06688 0.30344-0.04022
   1  -4   6  358.03   13.79 452-0.41206 0.54313 0.34023-0.63576 0.81950-0.55628
  -1   4  -6  394.05   14.77 112 0.84642-0.97749 0.22867 0.06686-0.30341 0.04019
  -1   4  -6  376.96   13.70 323-0.89093 0.75986 0.26959 0.02595 0.24378-0.50700
  -1   4  -6  356.00   14.83 482-0.72315 0.59208 0.48425-0.18872 0.43739-0.70061
   1  -4   7  287.53   12.87 148 0.87629-0.73635-0.33719 0.05449-0.22907 0.54807
   1  -4   7  261.62   11.99 292-0.84698 0.98692-0.22703-0.05567 0.30338 0.01562
   1  -4   7  268.38   11.57 456-0.46115 0.60109 0.36535-0.64805 0.78043-0.46143
  -1   4  -7  313.28   11.78 112 0.84698-0.98692 0.22706 0.05564-0.30336-0.01565
  -1   4  -7  289.78   11.44 328-0.87628 0.73634 0.33721-0.05451 0.22909-0.54809
  -1   4  -7  278.40   12.21 487-0.75946 0.61952 0.49673-0.21403 0.35435-0.67336
   1  -4   8  671.21   26.26 152 0.85497-0.70616-0.40745 0.13758-0.21186 0.58665
   1  -4   8  645.16   24.49 395-0.47342 0.62223 0.40307-0.67293 0.76078-0.38600
   1  -4   8  640.56   25.42 459-0.49646 0.64527 0.38302-0.65289 0.74882-0.37403
  -1   4  -8  718.44   25.17 112 0.84497-0.99378 0.23274 0.03712-0.30356-0.07123
  -1   4  -8  638.11   23.80 332-0.85495 0.70614 0.40747-0.13761 0.21188-0.58667
  -1   4  -8  694.29   23.46 400 0.50545-0.65426 0.88527-0.61541 0.32161-0.69639
  -1   4  -8  592.01   24.77 492-0.78607 0.63726 0.50421-0.23434 0.27877-0.65356
   1  -4   9  722.43   27.89 157 0.82600-0.66832-0.47927 0.22224-0.19200 0.62256
   1  -4   9  696.08   26.58 291-0.84028 0.99796-0.24561-0.01142 0.30400 0.12657
   1  -4   9  709.46   26.89 391-0.53569 0.69336 0.38134-0.63836 0.71663-0.28606
   1  -4   9  689.13   26.58 461-0.52150 0.67917 0.39533-0.65236 0.72442-0.29385
  -1   4  -9  791.67   27.40 111 0.84028-0.99796 0.24564 0.01139-0.30398-0.12659
  -1   4  -9  767.79   26.46 337-0.82598 0.66830 0.47930-0.22227 0.19201-0.62258
  -1   4  -9  707.88   26.71 405 0.51403-0.67170 0.88135-0.62432 0.23654-0.66710
  -1   4  -9  707.90   27.47 496-0.80545 0.64778 0.50808-0.25105 0.20969-0.64026
   1  -4  10   86.25    5.82 162 0.78844-0.62190-0.55153 0.30734-0.16933 0.65568
   1  -4  10   89.74    5.10 388-0.57278 0.73933 0.36691-0.61110 0.68748-0.20113
   1  -4  10   80.91    6.63 463-0.53881 0.70536 0.40372-0.64792 0.70650-0.22015
  -1   4 -10   84.92    4.80 342-0.78842 0.62187 0.55156-0.30737 0.16934-0.65569
  -1   4 -10   98.18    5.96 410 0.51818-0.68473 0.87207-0.62787 0.16004-0.64639
  -1   4 -10   89.79    6.03 500-0.81937 0.65282 0.50928-0.26508 0.14610-0.63245
   1  -4  11   21.57    3.27 168 0.74131-0.56590-0.62301 0.39165-0.14372 0.68586
   1  -4  11    9.86    2.77 288-0.82139 0.99681-0.29304 0.06168 0.30502 0.23712
   1  -4  11   17.69    2.76 387-0.59412 0.76953 0.35806-0.58942 0.66964-0.12751
   1  -4  11   17.48    4.40 464-0.55022 0.72564 0.40920-0.64056 0.69418-0.15205
  -1   4 -11   20.75    2.88 108 0.82139-0.99680 0.29308-0.06172-0.30499-0.23714
  -1   4 -11   28.93    3.07 348-0.74128 0.56587 0.62304-0.39168 0.14374-0.68587
  -1   4 -11   13.85    3.31 414 0.51918-0.69459 0.85916-0.62780 0.09065-0.63278
  -1   4 -11   20.28    3.99 503-0.82903 0.65362 0.50843-0.27708 0.08707-0.62920
   1  -4  12    6.45    2.86 174 0.68349-0.49921-0.69241 0.47389-0.11503 0.71294
   1  -4  12    6.46    3.28 286-0.80582 0.99010-0.32788 0.10935 0.30522 0.29270
   1  -4  12   11.37    3.07 386-0.60495 0.78923 0.35341-0.57193 0.66028-0.06237
  -1   4 -12    3.27    2.56 354-0.68345 0.49917 0.69244-0.47392 0.11504-0.71295
  -1   4 -12   11.33    3.64 417 0.51784-0.70212 0.84369-0.62517 0.02706-0.62498
  -1   4 -12    8.61    3.79 507-0.83531 0.65103 0.50598-0.28746 0.03183-0.62975
   1  -4  13   49.98    4.40 180 0.61360-0.42044-0.75828 0.55259-0.08301 0.73670
   1  -4  13   53.29    4.61 283-0.78464 0.97779-0.37064 0.16495 0.30481 0.34889
   1  -4  13   53.15    4.82 386-0.60833 0.80148 0.35193-0.55762 0.65731-0.00361
  -1   4 -13   67.90    4.61 360-0.61356 0.42041 0.75831-0.55262 0.08302-0.73672
  -1   4 -13   62.25    6.13 421 0.51470-0.70785 0.82630-0.62062-0.03179-0.62191
   1  -4  14   46.63    4.92 386-0.60614 0.80816 0.35289-0.54574 0.65924 0.05024
  -1   4 -14   65.74    4.41   7-0.52965 0.32763 0.81892-0.62606 0.04732-0.75680
  -1   4 -14   60.75    6.31 424 0.51013-0.71215 0.80739-0.61454-0.08677-0.62271
   1  -4  15   94.36    8.60 386-0.59956 0.81044 0.35574-0.53576 0.66497 0.10029
  -1   4 -15  132.76    7.81  15-0.42864 0.21775 0.87199-0.69198 0.00729-0.77255
  -1   4 -15  119.05    9.79 427 0.50435-0.71524 0.78720-0.60718-0.13858-0.62668
   1  -4  16   38.64    6.54 387-0.58934 0.80909 0.36008-0.52727 0.67371 0.14733
  -1   4 -16   44.49    4.42  23-0.30471 0.08495 0.91396-0.74678-0.03840-0.78264
  -1   4 -16   66.24    7.60 430 0.49751-0.71727 0.76584-0.59866-0.18778-0.63326
  -1   3  14   18.47    4.31 545 0.07313-0.03150-0.53496 0.99286 0.69864 0.13208
  -1   3  13   68.88    6.89 544 0.07722-0.04446-0.54109 0.98617 0.69357 0.08137
   1  -3 -12   -0.41    1.23 133 0.90492-0.92882-0.11135-0.32089-0.27165-0.44750
   1  -3 -12    3.49    1.85 192 0.46297-0.48687-0.85606 0.42383-0.02055-0.69861
  -1   3  12    2.36    1.64  12-0.46288 0.48678 0.85611-0.42388 0.02054 0.69861
  -1   3  12    3.50    4.12 544 0.07942-0.05552-0.54438 0.97661 0.69082 0.02834
   1  -3 -11   16.14    2.57 204 0.29520-0.31024-0.91626 0.49686 0.04180-0.70517
  -1   3  11   32.49    2.67  24-0.29513 0.31016 0.91629-0.49689-0.04180 0.70517
  -1   3  11   30.62    2.66 306-0.89876 0.91379-0.00125 0.42066 0.28641 0.37697
  -1   3  11   31.54    4.84 544 0.07944-0.06441-0.54441 0.96381 0.69079-0.02742
   1  -3 -10   99.76    5.03 214 0.14195-0.14811-0.93742 0.53085 0.09374-0.70133
  -1   3  10  102.43    4.83  34-0.14188 0.14804 0.93743-0.53086-0.09373 0.70132
  -1   3  10   90.55    6.95 415 0.51887-0.51270 0.85297-0.44640 0.06346 0.54413
  -1   3  10   94.71    6.07 544 0.07691-0.07075-0.54062 0.94719 0.69396-0.08637
   1  -3  -9 1221.28   41.90 223-0.00015 0.00286-0.93200 0.53826 0.13819-0.68999
  -1   3   9 1258.57   42.72  43 0.00021-0.00292 0.93200-0.53827-0.13818 0.68998
  -1   3   9 1257.61   43.28 298-0.87295 0.87025-0.14132 0.53505 0.29895 0.25286
  -1   3   9 1205.74   45.34 545 0.07133-0.07403-0.53224 0.92597 0.70086-0.14905
   1  -3  -8 1198.59   36.49 115 0.86057-0.84899 0.18550-0.56640-0.30152-0.19450
   1  -3  -8  986.54   35.92 231-0.13165 0.14322-0.90638 0.52549 0.17626-0.67229
   1  -3  -8 1006.17   39.72 509 0.33011-0.31854-0.84252 0.46163 0.23565-0.73167
  -1   3   8 1181.63   39.61  51 0.13170-0.14327 0.90638-0.52549-0.17625 0.67228
  -1   3   8 1198.19   43.99 421 0.51406-0.52563 0.82335-0.44245-0.04089 0.53692
  -1   3   8 1000.80   39.18 546 0.06206-0.07364-0.51819 0.89908 0.71206-0.21604
   1  -3  -7  672.95   21.41 113 0.85048-0.83004 0.21689-0.58495-0.30296-0.13728
   1  -3  -7  556.46   21.02 239-0.25219 0.27264-0.86498 0.49692 0.20852-0.64876
   1  -3  -7  581.70   24.05 514 0.29978-0.27933-0.81689 0.44883 0.31011-0.75036
  -1   3   7  672.35   22.97  59 0.25224-0.27268 0.86498-0.49692-0.20850 0.64875
  -1   3   7  646.13   28.06 425 0.50881-0.52925 0.80253-0.43447-0.09982 0.54006
  -1   3   7  587.02   22.35 548 0.04828-0.06873-0.49700 0.86506 0.72815-0.28790
   1  -3  -6  828.13   32.08 247-0.36118 0.39050-0.81144 0.45622 0.23529-0.61975
   1  -3  -6  836.08   30.71 520 0.26352-0.23420-0.78133 0.42611 0.39000-0.77446
  -1   3   6  952.66   33.31  67 0.36122-0.39054 0.81143-0.45621-0.23527 0.61973
  -1   3   6  872.22   30.62 292-0.84345 0.81414-0.23696 0.59218 0.30373 0.08073
  -1   3   6  942.00   35.02 428 0.50084-0.53015 0.77598-0.42076-0.16503 0.54949
  -1   3   6  802.64   30.44 550 0.02897-0.05828-0.46667 0.82189 0.74957-0.36510
   1  -3  -5    0.83    1.77 111 0.83998-0.80180 0.24646-0.58885-0.30400-0.02468
   1  -3  -5    3.18    1.54 254-0.45805 0.49623-0.74912 0.40673 0.25690-0.58558
   1  -3  -5    9.65    2.84 526 0.22003-0.18185-0.73300 0.39061 0.47522-0.80390
  -1   3   5    7.27    1.54  74 0.45809-0.49627 0.74911-0.40672-0.25688 0.58556
  -1   3   5    2.81    1.67 291-0.83996 0.80178-0.24648 0.58887 0.30403 0.02465
  -1   3   5    7.89    2.26 433 0.48906-0.52725 0.74156-0.39917-0.23850 0.56718
  -1   3   5    3.76    2.24 553 0.00287-0.04105-0.42457 0.76696 0.77642-0.44774
   1  -3  -4  409.94   14.90 111 0.84019-0.79314 0.24589-0.57544-0.30398 0.03109
   1  -3  -4  363.65   13.89 533 0.16797-0.12092-0.66837 0.33882 0.56474-0.83763
  -1   3   4  390.77   14.80 291-0.84017 0.79312-0.24590 0.57545 0.30401-0.03111
  -1   3   4  397.05   15.12 438 0.47171-0.51876 0.69583-0.36627-0.32283 0.59572
   1  -3  -3  484.66   18.22 266-0.61441 0.67032-0.61092 0.29420 0.28621-0.50332
   1  -3  -3  454.94   17.42 541 0.10625-0.05033-0.58367 0.26695 0.65582-0.87293
  -1   3   3  536.67   19.25  86 0.61443-0.67035 0.61091-0.29419-0.28619 0.50330
  -1   3   3  511.45   18.43 444 0.44580-0.50172 0.63329-0.31657-0.42130 0.63842
   1  -3  -2   23.81    2.38 113 0.85114-0.78635 0.21494-0.51882-0.30288 0.14155
   1  -3  -2   20.17    2.25 271-0.67430 0.73909-0.54107 0.23718 0.29493-0.45626
   1  -3  -2   20.14    2.63 550 0.03482 0.02997-0.47592 0.17204 0.74322-0.90456
  -1   3   2   23.35    2.36  91 0.67432-0.73911 0.54107-0.23718-0.29491 0.45624
  -1   3   2   25.15    2.59 293-0.85113 0.78634-0.21494 0.51883 0.30291-0.14158
  -1   3   1 1839.96   60.97 295-0.86084 0.78718-0.18457 0.47562 0.30150-0.19595
   1  -3   0   18.01    2.37 118 0.87219-0.78966 0.14432-0.42254-0.29912 0.24935
   1  -3   0   24.30    2.36 280-0.76134 0.84387-0.41288 0.13466 0.30365-0.35342
  -1   3   0   25.12    2.36 100 0.76136-0.84388 0.41288-0.13467-0.30363 0.35340
  -1   3   0   20.78    2.37 298-0.87218 0.78965-0.14432 0.42253 0.29915-0.24938
   1  -3   1  645.68   21.97 121 0.88387-0.79248 0.09438-0.35976-0.29544 0.30146
   1  -3   1  615.57   23.20 284-0.79088 0.88227-0.35852 0.09314 0.30500-0.29899
  -1   3  -1  665.87   22.99 104 0.79089-0.88228 0.35853-0.09315-0.30498 0.29896
  -1   3  -1  620.22   23.00 301-0.88386 0.79247-0.09437 0.35975 0.29547-0.30148
   1  -3   2  131.20    6.25 124 0.89437-0.79411 0.03519-0.28773-0.29001 0.35181
   1  -3   2  120.86    5.65 287-0.81287 0.91313-0.31251 0.05997 0.30519-0.24339
  -1   3  -2  124.77    5.24 107 0.81288-0.91314 0.31252-0.05998-0.30516 0.24337
  -1   3  -2  120.85    5.94 304-0.89436 0.79410-0.03517 0.28772 0.29004-0.35183
  -1   3  -2  128.35    5.56 452-0.41019 0.30992 0.33926-0.08672 0.82089-0.88268
   1  -3   3  196.05    8.80 128 0.90198-0.79285-0.03256-0.20715-0.28240 0.39997
   1  -3   3  179.20    7.82 289-0.82862 0.93775-0.27567 0.03596 0.30474-0.18716
  -1   3  -3  193.61    7.93 109 0.82862-0.93776 0.27568-0.03597-0.30472 0.18714
  -1   3  -3  189.18    7.68 308-0.90197 0.79284 0.03258 0.20713 0.28242-0.40000
  -1   3  -3  182.98    6.69 385-0.61421 0.50508 0.34934-0.10963 0.65210-0.76967
  -1   3  -3  180.42    7.19 463-0.54123 0.43209 0.40489-0.16518 0.70393-0.82150
   1  -3   4  470.90   17.39 133 0.90493-0.78693-0.10784-0.11904-0.27218 0.44554
   1  -3   4  431.16   16.10 450-0.38644 0.50444 0.32689-0.55376 0.83784-0.66448
  -1   3  -4  491.81   17.42 111 0.83924-0.95724 0.24843-0.02156-0.30406 0.13070
  -1   3  -4  457.50   16.67 313-0.90492 0.78691 0.10786 0.11901 0.27220-0.44556
  -1   3  -4  438.37   15.49 365-0.84432 0.72632 0.21073 0.01614 0.37646-0.54982
  -1   3  -4  457.51   16.32 472-0.63535 0.51735 0.44836-0.22149 0.58744-0.76080
   1  -3   5 1822.49   56.83 138 0.90144-0.77457-0.18935-0.02469-0.25899 0.48813
   1  -3   5 1713.53   58.33 292-0.84562 0.97249-0.23088 0.01684 0.30352-0.07437
   1  -3   5 1589.21   61.45 456-0.46408 0.59095 0.36683-0.58087 0.77792-0.54878
  -1   3  -5 1835.77   58.64 112 0.84563-0.97250 0.23090-0.01686-0.30349 0.07435
  -1   3  -5 1715.10   57.65 318-0.90143 0.77456 0.18937 0.02466 0.25901-0.48815
  -1   3  -5 1624.56   58.38 479-0.70115 0.57428 0.47587-0.26183 0.48038-0.70952
   1  -3   6   18.49    2.45 144 0.88987-0.75413-0.27555 0.07434-0.24253 0.52745
   1  -3   6   10.13    2.27 293-0.84838 0.98412-0.22300 0.02179 0.30323-0.01830
   1  -3   6   16.25    1.93 391-0.52548 0.66122 0.38510-0.58631 0.72427-0.43934
   1  -3   6   10.05    2.64 461-0.51719 0.65293 0.39323-0.59443 0.72874-0.44382
  -1   3  -6   20.47    2.07 113 0.84838-0.98412 0.22303-0.02182-0.30321 0.01828
  -1   3  -6   15.94    2.25 324-0.88985 0.75411 0.27557-0.07437 0.24255-0.52747
  -1   3  -6   16.82    2.34 398 0.50063-0.63637 0.88481-0.68360 0.35664-0.64156
  -1   3  -6    8.24    2.44 485-0.74700 0.61126 0.49268-0.29148 0.38491-0.66984
   1  -3   7  320.28   13.79 149 0.86871-0.72411-0.36470 0.17633-0.22258 0.56329
   1  -3   7  285.92   12.40 293-0.84782 0.99243-0.22461 0.03624 0.30329 0.03742
   1  -3   7  301.60   12.12 386-0.60261 0.74722 0.35442-0.54279 0.66232-0.32161
   1  -3   7  293.93   12.01 464-0.55324 0.69785 0.41064-0.59901 0.69086-0.35015
  -1   3  -7  339.24   12.40 113 0.84782-0.99243 0.22465-0.03628-0.30327-0.03744
  -1   3  -7  299.95   12.36 329-0.86870 0.72409 0.36473-0.17637 0.22260-0.56330
  -1   3  -7  318.31   11.66 404 0.51238-0.65698 0.88291-0.69454 0.25672-0.59743
  -1   3  -7  312.49   12.74 491-0.77910 0.63449 0.50244-0.31407 0.30024-0.64095
   1  -3   8   12.67    2.04 155 0.83667-0.68319-0.45497 0.27944-0.19899 0.59548
   1  -3   8   12.76    2.35 383-0.64628 0.79975 0.33457-0.51011 0.62246-0.22597
   1  -3   8    9.58    2.96 466-0.57746 0.73093 0.42207-0.59760 0.66306-0.26657
  -1   3  -8   11.95    2.04 336-0.83665 0.68317 0.45501-0.27948 0.19901-0.59550
  -1   3  -8   10.49    2.57 409 0.51776-0.67124 0.87381-0.69828 0.17162-0.56811
  -1   3  -8    8.68    2.86 495-0.80162 0.64815 0.50747-0.33194 0.22470-0.62119
   1  -3   9  340.96   12.88 162 0.79254-0.63019-0.54445 0.38175-0.17168 0.62395
   1  -3   9  306.04   12.88 291-0.83647 0.99882-0.25572 0.09302 0.30429 0.14799
   1  -3   9  303.71   13.09 381-0.67075 0.83309 0.32254-0.48524 0.59838-0.14610
   1  -3   9  321.66   15.22 468-0.59331 0.75565 0.42942-0.59212 0.64373-0.19146
  -1   3  -9  357.96   13.29 111 0.83647-0.99882 0.25576-0.09306-0.30426-0.14801
  -1   3  -9  340.86   12.26 342-0.79251 0.63017 0.54449-0.38179 0.17170-0.62397
  -1   3  -9  326.88   13.65 413 0.51919-0.68154 0.86067-0.69797 0.09772-0.54999
  -1   3  -9  330.80   14.01 499-0.81732 0.65498 0.50923-0.34653 0.15659-0.60887
   1  -3  10    2.25    1.94 169 0.73519-0.56398-0.63117 0.48131-0.14057 0.64862
   1  -3  10    5.94    2.97 380-0.68334 0.85455 0.31608-0.46594 0.58545-0.07740
   1  -3  10    4.71    3.38 469-0.60307 0.77428 0.43390-0.58376 0.63134-0.12328
  -1   3 -10    3.81    1.75 109 0.82471-0.99592 0.28520-0.13534-0.30488-0.20317
  -1   3 -10    3.89    2.15 349-0.73516 0.56395 0.63121-0.48134 0.14058-0.64864
  -1   3 -10    6.65    1.98 417 0.51803-0.68924 0.84507-0.69521 0.03222-0.54027
  -1   3 -10    4.30    2.56 503-0.82799 0.65678 0.50864-0.35878 0.09447-0.60252
   1  -3  11  245.08   10.75 176 0.66337-0.48329-0.71310 0.57607-0.10555 0.66939
   1  -3  11  258.62   10.68 286-0.80755 0.98763-0.32416 0.18713 0.30522 0.25862
   1  -3  11  239.72   12.42 380-0.68801 0.86809 0.31363-0.45065 0.58056-0.01672
   1  -3  11  236.93   11.58 469-0.60827 0.78835 0.43626-0.57329 0.62457-0.06074
  -1   3 -11  258.39   10.24 356-0.66333 0.48325 0.71314-0.57611 0.10556-0.66940
  -1   3 -11  280.03   12.38 420 0.51503-0.69511 0.82786-0.69083-0.02690-0.53694
  -1   3 -11  280.17   11.79 506-0.83482 0.65474 0.50629-0.36926 0.03714-0.60098
   1  -3  12  306.73   12.81 184 0.57540-0.38645-0.78802 0.66383-0.06643 0.68605
   1  -3  12  292.07   12.41 283-0.78318 0.97213-0.37342 0.24922 0.30476 0.31486
   1  -3  12  301.12   15.08 380-0.68706 0.87601 0.31413-0.43832 0.58156 0.03806
  -1   3 -12  360.45   13.33   4-0.57535 0.38640 0.78806-0.66387 0.06644-0.68606
  -1   3 -12  368.81   13.75 103 0.78316-0.97211 0.37347-0.24928-0.30473-0.31489
  -1   3 -12  344.60   15.44 424 0.51067-0.69962 0.80946-0.68526-0.08112-0.53850
   1  -3  13  102.51    5.96 192 0.46860-0.27078-0.85326 0.74190-0.02276 0.69816
   1  -3  13  101.05    5.12 279-0.74858 0.94640-0.43429 0.32293 0.30276 0.37264
   1  -3  13  116.77    7.58 380-0.68184 0.87966 0.31686-0.42821 0.58701 0.08840
  -1   3 -13  141.86    6.27  12-0.46854 0.27072 0.85329-0.74193 0.02276-0.69816
  -1   3 -13  145.12    6.76  99 0.74856-0.94638 0.43435-0.32299-0.30274-0.37267
  -1   3 -13  102.29    7.43 426 0.50522-0.70304 0.79009-0.67873-0.13152-0.54388
   1  -3  14  198.97    8.19 274-0.69821 0.90490-0.50955 0.41103 0.29787 0.43331
   1  -3  14  230.30   12.17 381-0.67324 0.87992 0.32128-0.41980 0.59585 0.13533
  -1   3 -14  272.76   10.59  21-0.33779 0.13111 0.90497-0.80645-0.02653-0.70465
  -1   3 -14  244.38   12.96 429 0.49885-0.70553 0.76986-0.67133-0.17891-0.55228
   1  -3  15  166.27   12.16 382-0.66178 0.87734 0.32703-0.41272 0.60736 0.17961
  -1   3 -15  211.02   10.48  32-0.17082-0.04474 0.93566-0.84997-0.08425-0.70271
  -1   3 -15  229.75   14.36 432 0.49165-0.70721 0.74880-0.66312-0.22387-0.56309
   1  -3  16  104.93   10.21 383-0.64783 0.87225 0.33383-0.40668 0.62097 0.22178
  -1   3 -16  157.41   11.87 434 0.48369-0.70812 0.72692-0.65407-0.26689-0.57586
  -1   2  15   48.45    7.05 538 0.12797-0.08213-0.61441 0.99082 0.62549 0.23931
  -1   2  14  309.50   18.02 537 0.13587-0.09890-0.62535 0.98892 0.61400 0.19501
   1  -2 -13   43.14    2.15 162 0.79869-0.82679-0.53349 0.18275-0.17526-0.57797
  -1   2  13   37.54    4.82 536 0.14239-0.11429-0.63427 0.98501 0.60434 0.14890
   1  -2 -12    2.77    1.54 178 0.64178-0.66102-0.73367 0.39576-0.09563-0.60182
  -1   2  12    3.18    1.43 358-0.64170 0.66093 0.73375-0.39584 0.09562 0.60183
  -1   2  12    1.64    3.29 536 0.14735-0.12812-0.64100 0.97891 0.59687 0.10059
   1  -2 -11  360.41   13.36 190 0.49716-0.50752-0.83810 0.51303-0.03410-0.60757
  -1   2  11  330.82   12.64  10-0.49708 0.50745 0.83815-0.51307 0.03410 0.60757
  -1   2  11  353.63   12.51 293-0.85036 0.86073-0.21720 0.54228 0.30300 0.33867
  -1   2  11  354.63   16.88 408 0.51731-0.50695 0.87530-0.55023 0.18225 0.45942
  -1   2  11  317.37   16.60 504-0.82956 0.83992 0.50832-0.18324 0.08320 0.55846
  -1   2  11  315.16   14.31 535 0.15051-0.14015-0.64525 0.97032 0.59206 0.04961
   1  -2 -10   53.94    2.98 108 0.81883-0.82032 0.29904-0.61128-0.30506-0.28083
  -1   2  10   50.74    3.09  20-0.35540 0.35690 0.89955-0.58732-0.02012 0.60601
  -1   2  10   51.68    2.88 288-0.81879 0.82028-0.29910 0.61133 0.30508 0.28080
  -1   2  10   44.82    5.16 411 0.51870-0.51721 0.86902-0.55679 0.14146 0.44442
  -1   2  10   50.79    4.82 507-0.83548 0.83697 0.50587-0.19363 0.02995 0.55594
  -1   2  10   53.33    4.95 535 0.15151-0.15002-0.64660 0.95884 0.59052-0.00463
   1  -2  -9    1.13    1.34 104 0.79058-0.78321 0.35914-0.65854-0.30497-0.22513
   1  -2  -9   14.61    2.06 209 0.21572-0.20834-0.93089 0.63149 0.06928-0.59938
  -1   2   9    2.98    1.34  29-0.21565 0.20828 0.93091-0.63151-0.06927 0.59938
  -1   2   9    1.03    1.34 284-0.79054 0.78317-0.35918 0.65858 0.30499 0.22511
  -1   2   9    7.56    3.11 413 0.51919-0.52657 0.86080-0.56140 0.09836 0.43174
  -1   2   9    2.37    2.78 535 0.14989-0.15727-0.64442 0.94382 0.59300-0.06290
   1  -2  -8   66.96    3.20 101 0.76701-0.75077 0.40303-0.68959-0.30397-0.17035
   1  -2  -8   63.65    3.60 218 0.07855-0.06231-0.93787 0.65131 0.11399-0.58832
  -1   2   8   70.54    3.39  38-0.07849 0.06225 0.93788-0.65131-0.11398 0.58831
  -1   2   8   64.89    3.51 281-0.76697 0.75073-0.40306 0.68963 0.30399 0.17033
  -1   2   8   68.56    4.58 416 0.51862-0.53487 0.85023-0.56366 0.05223 0.42209
  -1   2   8   63.27    4.31 536 0.14497-0.16121-0.63777 0.92433 0.60047-0.12615
   1  -2  -7   46.15    2.70  99 0.74908-0.72397 0.43351-0.70724-0.30278-0.11576
   1  -2  -7   41.22    2.78 227-0.05465 0.07976-0.92379 0.65006 0.15432-0.57286
  -1   2   7   44.71    2.78  47 0.05470-0.07981 0.92379-0.65006-0.15431 0.57285
  -1   2   7   43.04    2.70 279-0.74905 0.72393-0.43354 0.70727 0.30280 0.11574
  -1   2   7   46.61    3.76 419 0.51673-0.54184 0.83665-0.56292 0.00201 0.41653
  -1   2   7   38.21    3.89 537 0.13578-0.16089-0.62522 0.89895 0.61414-0.19560
   1  -2  -6  121.41    4.79  98 0.73757-0.70359 0.45195-0.71285-0.30184-0.06091
   1  -2  -6   97.38    4.31 235-0.18203 0.21601-0.89123 0.63034 0.19006-0.55282
   1  -2  -6   88.96    4.90 513 0.30707-0.27309-0.82343 0.56253 0.29290-0.65566
  -1   2   6  116.90    5.03  55 0.18208-0.21606 0.89123-0.63034-0.19005 0.55281
  -1   2   6  104.96    4.79 278-0.73754 0.70356-0.45198 0.71287 0.30187 0.06089
  -1   2   6  108.48    5.10 422 0.51306-0.54704 0.81901-0.55812-0.05388 0.41664
  -1   2   6   93.26    5.41 539 0.12095-0.15493-0.60458 0.86548 0.63549-0.27273
   1  -2  -5  590.78   20.08  97 0.73313-0.69028 0.45886-0.70692-0.30145-0.00552
   1  -2  -5  544.21   19.92 243-0.30149 0.34434-0.84277 0.59471 0.22092-0.52790
   1  -2  -5  523.70   18.83 519 0.26831-0.22546-0.78631 0.53825 0.37993-0.68691
  -1   2   5  580.86   20.63  63 0.30153-0.34438 0.84277-0.59471-0.22091 0.52788
  -1   2   5  566.81   21.44 277-0.73310 0.69025-0.45888 0.70694 0.30148 0.00550
  -1   2   5  588.34   22.17 426 0.50683-0.54968 0.79554-0.54748-0.11791 0.42488
  -1   2   5  554.63   19.66 542 0.09853-0.14138-0.57251 0.82057 0.66616-0.35918
   1  -2  -4 1810.75   54.85  98 0.73618-0.68446 0.45413-0.68936-0.30172 0.05053
   1  -2  -4 1468.19   52.32 526 0.21896-0.16724-0.73174 0.49651 0.47720-0.72839
  -1   2   4 1887.81   58.38  70 0.41093-0.46265 0.78134-0.54611-0.24664 0.49783
  -1   2   4 1728.68   61.00 278-0.73616 0.68444-0.45414 0.68937 0.30175-0.05055
  -1   2   4 1874.45   58.18 430 0.49655-0.54826 0.76296-0.52774-0.19406 0.44526
  -1   2   4 1647.17   57.23 546 0.06578-0.11750-0.52384 0.75907 0.70761-0.45641
   1  -2  -3  559.39   18.18  99 0.74683-0.68625 0.43717-0.65956-0.30260 0.10719
   1  -2  -3  500.33   17.84 257-0.50830 0.56888-0.71041 0.48802 0.26717-0.46258
   1  -2  -3  461.68   18.46 535 0.15557-0.09498-0.65203 0.42964 0.58427-0.77968
  -1   2   3  540.84   17.84  77 0.50832-0.56891 0.71041-0.48802-0.26714 0.46255
  -1   2   3  510.67   18.70 279-0.74681 0.68622-0.43718 0.65957 0.30263-0.10722
  -1   2   3  526.47   18.44 436 0.47916-0.53975 0.71495-0.49256-0.28908 0.48449
  -1   2   3  484.63   18.47 551 0.01914-0.07972-0.45096 0.67335 0.75997-0.56456
   1  -2  -2  178.27    6.62 101 0.76469-0.69524 0.40710-0.61665-0.30383 0.16420
   1  -2  -2  158.42    6.89 545 0.07481-0.00535-0.53747 0.32792 0.69657-0.83620
  -1   2   2  165.02    6.62 281-0.76467 0.69522-0.40710 0.61666 0.30386-0.16423
  -1   2   2  173.43    6.83 444 0.44783-0.51729 0.63802-0.42847-0.41440 0.55403
   1  -2  -1 1921.92   60.83 104 0.78867-0.71034 0.36289-0.55960-0.30492 0.22107
   1  -2  -1 1842.31   61.35 270-0.66210 0.74043-0.55628 0.35956 0.29330-0.37715
  -1   2   1 1786.96   58.97 284-0.78865 0.71033-0.36288 0.55960 0.30494-0.22109
   1  -2   0  435.66   14.70 108 0.81681-0.72962 0.30367-0.48756-0.30510 0.27704
   1  -2   0  403.49   15.61 276-0.71797 0.80516-0.48160 0.29772 0.30002-0.32809
  -1   2   0  440.66   15.40  96 0.71798-0.80518 0.48161-0.29772-0.30000 0.32806
  -1   2   0  409.85   16.14 288-0.81680 0.72961-0.30367 0.48755 0.30513-0.27706
   1  -2   1 4826.06  149.71 112 0.84627-0.75021 0.22908-0.40013-0.30343 0.33115
   1  -2   1 4639.69  149.76 280-0.76086 0.85692-0.41372 0.24267 0.30362-0.27590
  -1   2  -1 4994.52  150.17 100 0.76086-0.85693 0.41373-0.24268-0.30360 0.27588
  -1   2  -1 4519.55  150.74 292-0.84626 0.75020-0.22907 0.40012 0.30345-0.33117
   1  -2   2 1443.09   48.69 284-0.79233 0.89726-0.35565 0.19744 0.30504-0.22154
  -1   2  -2 1582.56   48.99 104 0.79233-0.89726 0.35567-0.19745-0.30501 0.22151
  -1   2  -2 1454.08   49.99 298-0.87341 0.76848-0.13953 0.29774 0.29883-0.38233
  -1   2  -2 1393.04   50.58 455-0.45512 0.35019 0.36230-0.20408 0.78553-0.86903
   1  -2   3  122.77    5.12 124 0.89417-0.78037 0.03656-0.18193-0.29015 0.42943
   1  -2   3  110.73    5.05 287-0.81423 0.92803-0.30948 0.16410 0.30517-0.16589
   1  -2   3  113.52    5.57 453-0.41931 0.53311 0.34398-0.48936 0.81406-0.67478
  -1   2  -3  127.22    4.74 107 0.81423-0.92803 0.30951-0.16413-0.30515 0.16586
  -1   2  -3  111.83    5.12 304-0.89416 0.78036-0.03653 0.18191 0.29017-0.42946
  -1   2  -3  107.43    4.67 378-0.70195 0.58816 0.30615-0.16077 0.56563-0.70491
  -1   2  -3  120.86    5.27 468-0.59407 0.48027 0.42977-0.28440 0.64277-0.78206
   1  -2   4 2073.82   65.63 131 0.90444-0.78177-0.07732-0.05523-0.27654 0.47161
   1  -2   4 1915.26   65.05 289-0.82832 0.95099-0.27639 0.14384 0.30475-0.10969
   1  -2   4 1938.42   64.41 392-0.51527 0.63794 0.38879-0.52134 0.73175-0.53668
   1  -2   4 1861.49   69.79 460-0.51306 0.63573 0.39121-0.52375 0.73283-0.53777
  -1   2  -4 2087.29   61.85 109 0.82833-0.95099 0.27642-0.14387-0.30473 0.10966
  -1   2  -4 1924.41   63.28 311-0.90443 0.78176 0.07735 0.05519 0.27657-0.47163
  -1   2  -4 1862.27   62.56 364-0.85375 0.73108 0.20271-0.07016 0.36063-0.55570
  -1   2  -4 1850.64   61.23 398 0.50143-0.62410 0.88496-0.75242 0.35123-0.54629
  -1   2  -4 1836.13   63.02 477-0.68347 0.56080 0.46879-0.33625 0.51195-0.70702
   1  -2   5    2.76    1.63 139 0.90059-0.76906-0.19859 0.07889-0.25735 0.50820
   1  -2   5    2.59    1.45 291-0.83606 0.96759-0.25681 0.13710 0.30432-0.05347
   1  -2   5    2.14    1.83 384-0.62956 0.76110 0.34241-0.46211 0.63817-0.38732
   1  -2   5    0.00    2.13 466-0.57151 0.70305 0.41928-0.53899 0.67008-0.41923
  -1   2  -5    3.10    1.34 111 0.83606-0.96760 0.25684-0.13713-0.30429 0.05344
  -1   2  -5    3.99    1.43 319-0.90058 0.76904 0.19863-0.07892 0.25737-0.50821
  -1   2  -5    6.98    1.95 406 0.51459-0.64612 0.88066-0.76096 0.22893-0.47978
  -1   2  -5    3.97    2.44 485-0.74070 0.60916 0.49053-0.37082 0.39948-0.65033
   1  -2   6  100.33    5.11 147 0.87977-0.73937-0.32323 0.21635-0.23225 0.53888
   1  -2   6   98.95    5.41 379-0.68960 0.83000 0.31279-0.41966 0.57888-0.27225
   1  -2   6   90.04    4.58 469-0.60803 0.74843 0.43615-0.54303 0.62489-0.31826
  -1   2  -6   97.98    4.50 327-0.87975 0.73935 0.32326-0.21639 0.23226-0.53889
  -1   2  -6  111.64    4.96 411 0.51882-0.65922 0.86807-0.76120 0.13600-0.44263
  -1   2  -6  102.52    5.60 491-0.77793 0.63752 0.50212-0.39525 0.30372-0.61035
   1  -2   7  273.89   10.42 155 0.83998-0.69070-0.44698 0.35294-0.20123 0.56365
   1  -2   7  270.79   10.34 291-0.83564 0.98491-0.25790 0.16386 0.30434 0.05807
   1  -2   7  245.36   10.74 377-0.72192 0.87119 0.29497-0.38901 0.54336-0.18094
   1  -2   7  267.17   13.37 471-0.63077 0.78005 0.44634-0.54038 0.59396-0.23155
  -1   2  -7  306.26   10.86 111 0.83563-0.98491 0.25795-0.16391-0.30432-0.05809
  -1   2  -7  283.39   10.83 335-0.83995 0.69068 0.44702-0.35298 0.20125-0.56366
  -1   2  -7  298.97   11.85 415 0.51882-0.66810 0.85243-0.75839 0.06122-0.42364
  -1   2  -7  292.90   12.26 496-0.80252 0.65324 0.50762-0.41358 0.22127-0.58369
   1  -2   8   37.02    2.56 164 0.77993-0.62179-0.56574 0.48454-0.16451 0.58271
   1  -2   8   35.10    2.37 289-0.82760 0.98574-0.27816 0.19696 0.30479 0.11341
   1  -2   8   40.17    3.38 375-0.73876 0.89690 0.28509-0.36629 0.52369-0.10549
   1  -2   8   39.59    3.58 473-0.64454 0.80269 0.45238-0.53358 0.57403-0.15584
  -1   2  -8   44.89    2.66 344-0.77990 0.62176 0.56578-0.48458 0.16452-0.58272
  -1   2  -8   44.10    3.79 500-0.81880 0.66066 0.50927-0.42807 0.14905-0.56724
   1  -2   9   24.26    2.05 173 0.69872-0.53171-0.67566 0.60729-0.12236 0.59634
   1  -2   9   26.69    2.06 287-0.81329 0.98031-0.31157 0.24320 0.30518 0.16880
   1  -2   9   27.51    3.08 375-0.74613 0.91314 0.28062-0.34899 0.51480-0.04083
   1  -2   9   21.93    3.69 474-0.65220 0.81921 0.45569-0.52405 0.56253-0.08855
  -1   2  -9   34.01    2.37 107 0.81328-0.98030 0.31162-0.24326-0.30516-0.16882
  -1   2  -9   31.43    2.35 353-0.69868 0.53167 0.67571-0.60734 0.12237-0.59635
  -1   2  -9   31.73    3.43 422 0.51279-0.67981 0.81791-0.74954-0.05713-0.41685
  -1   2  -9   27.57    3.69 504-0.82937 0.66236 0.50836-0.43999 0.08461-0.55859
   1  -2  10   69.94    3.90 182 0.59523-0.41935-0.77306 0.71753-0.07497 0.60473
   1  -2  10   65.95    3.81 284-0.79077 0.96665-0.35874 0.30321 0.30500 0.22476
   1  -2  10   72.51    4.83 375-0.74722 0.92310 0.27995-0.33548 0.51347 0.01629
   1  -2  10   53.36    4.93 474-0.65548 0.83136 0.45709-0.51262 0.55751-0.02775
  -1   2 -10   68.40    3.59   2-0.59518 0.41930 0.77310-0.71757 0.07497-0.60473
  -1   2 -10   81.90    4.12 104 0.79075-0.96663 0.35880-0.30327-0.30497-0.22479
  -1   2 -10   75.89    3.69 362-0.59518 0.41930 0.77310-0.71757 0.07497-0.60473
  -1   2 -10   68.14    4.62 507-0.83580 0.65992 0.50564-0.45011 0.02615-0.55591
   1  -2  11   21.07    1.95 192 0.46716-0.28241-0.85398 0.81128-0.02219 0.60773
   1  -2  11   25.95    3.49 375-0.74383 0.92858 0.28203-0.32472 0.51759 0.06795
   1  -2  11   24.32    4.31 474-0.65547 0.84022 0.45709-0.49979 0.55752 0.02802
  -1   2 -11   25.49    2.16  12-0.46709 0.28234 0.85402-0.81132 0.02219-0.60773
  -1   2 -11   16.93    3.41 428 0.50252-0.68727 0.78129-0.73859-0.15270-0.43284
   1  -2  12    1.03    1.44 203 0.30871-0.11509-0.91295 0.88309 0.03701 0.60432
   1  -2  12    2.36    3.38 376-0.73702 0.93064 0.28613-0.31599 0.52576 0.11557
   1  -2  12   -3.38    4.30 474-0.65288 0.84650 0.45598-0.48584 0.56149 0.07983
  -1   2 -12    0.31    1.75  23-0.30862 0.11500 0.91298-0.88312-0.03701-0.60431
  -1   2 -12    4.43    3.50 430 0.49631-0.68993 0.76227-0.73241-0.19556-0.44576
   1  -2  13    2.57    1.34 217 0.10205 0.10043-0.93825 0.92122 0.10657 0.59054
   1  -2  13    7.47    3.68 376-0.72745 0.92994 0.29177-0.30880 0.53698 0.16012
  -1   2 -13    0.10    1.54  37-0.10192-0.10057 0.93826-0.92123-0.10658-0.59053
  -1   2 -13   -5.13    3.49 433 0.48948-0.69197 0.74272-0.72569-0.23617-0.46093
   1  -2  14    3.07    3.99 377-0.71554 0.92689 0.29861-0.30280 0.55059 0.20230
  -1   2 -14    6.15    2.87 435 0.48206-0.69342 0.72258-0.71839-0.27504-0.47785
   1  -2  15   53.80    6.94 378-0.70154 0.92177 0.30637-0.29773 0.56607 0.24260
  -1   2 -15   51.34    6.44 437 0.47406-0.69428 0.70179-0.71043-0.31252-0.49615
   1  -2  16    4.59    5.00 380-0.68563 0.91472 0.31488-0.29340 0.58306 0.28140
  -1   2 -16   -1.53    5.21 439 0.46547-0.69456 0.68027-0.70175-0.34889-0.51556
  -1   1  16    2.04    5.30 532 0.17527-0.12524-0.67784 0.97276 0.55291 0.34596
  -1   1  15  100.25    8.58 531 0.18634-0.14517-0.69194 0.97402 0.53457 0.30852
  -1   1  14  163.96    9.71 529 0.19646-0.16416-0.70458 0.97382 0.51731 0.27000
   1  -1 -13    3.79    2.77 443 0.45061-0.47405 0.64455-0.90096-0.40474-0.32679
  -1   1  13   -8.39    3.99 528 0.20558-0.18214-0.71574 0.97215 0.50135 0.23018
   1  -1 -12   16.89    1.84 164 0.77420-0.78876-0.57495 0.33137-0.16132-0.51443
   1  -1 -12   17.75    4.41 441 0.45716-0.47172 0.66009-0.90367-0.38108-0.29466
  -1   1  12   17.19    1.84 344-0.77414 0.78870 0.57504-0.33146 0.16132 0.51443
  -1   1  12   14.56    3.59 527 0.21358-0.19902-0.72537 0.96894 0.48700 0.18874
   1  -1 -11   29.21    2.15 174 0.67982-0.68552-0.69630 0.46555-0.11328-0.50668
   1  -1 -11   14.49    2.77 440 0.46316-0.46885 0.67460-0.90534-0.35812-0.26185
  -1   1  11   24.44    2.05 273-0.69385 0.69954-0.51548 0.74622 0.29736 0.32260
  -1   1  11   24.29    2.15 354-0.67976 0.68546 0.69636-0.46562 0.11328 0.50668
  -1   1  11   25.48    3.29 403 0.51099-0.50530 0.88382-0.65308 0.27179 0.34818
  -1   1  11   16.29    4.10 502-0.82413 0.82982 0.50912-0.27838 0.11935 0.50061
  -1   1  11   23.11    4.01 526 0.22033-0.21464-0.73335 0.96409 0.47467 0.14529
   1  -1 -10   17.49    1.75  88 0.63694-0.63377 0.58603-0.80393-0.28967-0.27451
   1  -1 -10   21.42    3.71 439 0.46860-0.46542 0.68802-0.90593-0.33605-0.22813
  -1   1  10   18.59    1.95   3-0.57854 0.57537 0.78571-0.56781 0.06781 0.49637
  -1   1  10   17.70    1.75 268-0.63689 0.63371-0.58607 0.80398 0.28969 0.27449
  -1   1  10   15.03    3.50 405 0.51371-0.51689 0.88169-0.66379 0.24059 0.32359
  -1   1  10   14.05    4.00 504-0.83112 0.82795 0.50789-0.28998 0.07108 0.49310
  -1   1  10   16.67    3.19 525 0.22560-0.22877-0.73949 0.95740 0.46488 0.09930
   1  -1  -9   76.62    5.27 437 0.47346-0.46142 0.70027-0.90534-0.31517-0.19323
  -1   1   9   66.60    3.50  12-0.47149 0.45944 0.85180-0.64672 0.02392 0.48448
  -1   1   9   69.25    4.85 407 0.51591-0.52796 0.87859-0.67352 0.20874 0.29966
  -1   1   9   61.83    5.44 507-0.83640 0.82435 0.50517-0.30010 0.01889 0.48951
  -1   1   9   77.30    4.64 525 0.22907-0.24111-0.74349 0.94856 0.45836 0.05004
   1  -1  -8   -0.52    1.24  80 0.54561-0.52469 0.67844-0.87068-0.27428-0.17834
   1  -1  -8   11.96    1.75 200 0.35932-0.33841-0.89828 0.70605 0.01871-0.47133
   1  -1  -8   -0.10    2.59 436 0.47772-0.45680 0.71118-0.90342-0.29589-0.15673
  -1   1   8    4.85    1.44  20-0.35926 0.33835 0.89830-0.70607-0.01871 0.47132
  -1   1   8    1.14    1.35 260-0.54556 0.52464-0.67847 0.87070 0.27430 0.17832
  -1   1   8   -1.97    2.38 409 0.51758-0.53849 0.87444-0.68220 0.17600 0.27661
  -1   1   8    4.65    2.48 525 0.23024-0.25115-0.74484 0.93708 0.45614-0.00352
   1  -1  -7   34.53    2.37 208 0.24261-0.21283-0.92685 0.74745 0.06011-0.45695
   1  -1  -7   44.49    3.43 435 0.48129-0.45151 0.72053-0.89993-0.27885-0.11798
  -1   1   7   40.30    2.47  28-0.24256 0.21278 0.92687-0.74747-0.06011 0.45694
  -1   1   7   48.17    3.63 411 0.51869-0.54847 0.86912-0.68972 0.14203 0.25480
  -1   1   7   38.13    3.30 525 0.22838-0.25816-0.74271 0.92211 0.45965-0.06281
   1  -1  -6  464.79   18.04 215 0.12231-0.08366-0.93806 0.77150 0.10009-0.44114
   1  -1  -6  554.97   18.37 434 0.48404-0.44539 0.72786-0.89443-0.26511-0.07594
  -1   1   6  567.44   18.34  35-0.12226 0.08361 0.93807-0.77151-0.10008 0.44113
  -1   1   6  524.96   19.41 256-0.48873 0.45008-0.72606 0.89262 0.26325 0.07780
  -1   1   6  547.29   20.84 413 0.51918-0.55783 0.86242-0.69586 0.10624 0.23481
  -1   1   6  510.95   18.51 526 0.22230-0.26095-0.73566 0.90222 0.47102-0.12997
   1  -1  -5  107.59    4.53 223-0.00032 0.04784-0.93198 0.77825 0.13824-0.42351
   1  -1  -5  122.00    5.45 434 0.48572-0.43820 0.73239-0.88612-0.25645-0.02882
  -1   1   5  119.33    4.53  43 0.00037-0.04788 0.93198-0.77825-0.13822 0.42349
  -1   1   5  116.46    4.93 255-0.47641 0.42890-0.73552 0.88925 0.26073 0.02454
  -1   1   5  110.16    4.92 415 0.51894-0.56646 0.85396-0.70023 0.06764 0.21763
  -1   1   5  111.61    5.53 527 0.21002-0.25754-0.72111 0.87484 0.49342-0.20815
   1  -1  -4   14.32    1.55 231-0.12345 0.17984-0.90856 0.76767 0.17398-0.40346
   1  -1  -4   18.35    2.20 434 0.48576-0.42937 0.73250-0.87339-0.25625 0.02676
   1  -1  -4   15.62    2.14 515 0.29717-0.24078-0.81450 0.67360 0.31617-0.54566
  -1   1   4   17.41    1.75  51 0.12349-0.17987 0.90857-0.76767-0.17396 0.40345
  -1   1   4   15.62    1.68 255-0.47729 0.42090-0.73486 0.87576 0.26091-0.03143
  -1   1   4   17.13    2.00 417 0.51773-0.57412 0.84295-0.70205 0.02433 0.20515
  -1   1   4   14.30    2.25 530 0.18811-0.24450-0.69418 0.83507 0.53157-0.30209
   1  -1  -3  259.41    9.08  76 0.49356-0.42831 0.72228-0.85034-0.26420 0.09050
   1  -1  -3  255.23    9.27 239-0.24453 0.30979-0.86815 0.74009 0.20655-0.38025
   1  -1  -3  271.38    9.28 435 0.48275-0.41749 0.72440-0.85246-0.27164 0.09793
   1  -1  -3  238.88   10.08 523 0.24462-0.17937-0.76103 0.63297 0.42832-0.60202
  -1   1   3  275.21    9.58  59 0.24456-0.30982 0.86815-0.74009-0.20653 0.38023
  -1   1   3  243.02    9.18 256-0.49354 0.42828-0.72228 0.85034 0.26422-0.09052
  -1   1   3  266.98    9.78 420 0.51498-0.58024 0.82761-0.69955-0.02769 0.20140
  -1   1   3  233.26    9.27 535 0.15043-0.21568-0.64514 0.77320 0.59219-0.41848
   1  -1  -2 4344.04  126.31  79 0.52724-0.45312 0.69456-0.80978-0.27082 0.15290
   1  -1  -2 3966.69  125.11 247-0.36027 0.43439-0.81196 0.69674 0.23508-0.35300
   1  -1  -2 4187.53  124.44 438 0.47222-0.39810 0.69713-0.81235-0.32060 0.20267
   1  -1  -2 3477.48  121.11 533 0.16629-0.09217-0.66618 0.55096 0.56741-0.68534
  -1   1   2 4366.76  127.17  67 0.36029-0.43442 0.81196-0.69674-0.23505 0.35298
  -1   1   2 3943.84  128.07 259-0.52722 0.45310-0.69456 0.80978 0.27084-0.15292
  -1   1   2 4101.83  129.75 425 0.50891-0.58304 0.80291-0.68768-0.09881 0.21673
  -1   1   2 3686.64  125.07 543 0.08594-0.16006-0.55405 0.66928 0.68256-0.56464
   1  -1  -1  364.83   12.15 254-0.46680 0.54979-0.74272 0.64033 0.25874-0.32088
   1  -1  -1  337.72   11.65 548 0.04712 0.03587-0.49519 0.39280 0.72948-0.79162
  -1   1   1  396.95   14.00  74 0.46682-0.54981 0.74272-0.64033-0.25872 0.32086
  -1   1   1  389.97   13.01 432 0.49141-0.57440 0.74811-0.64572-0.22529 0.28743
   1  -1   0  178.45    6.49 261-0.56022 0.65209-0.66506 0.57550 0.27698-0.28334
  -1   1   0  206.67    7.52  81 0.56023-0.65209 0.66507-0.57551-0.27696 0.28331
   1  -1   1 1178.03   38.35 268-0.63743 0.73816-0.58544 0.50873 0.28977-0.24034
  -1   1  -1 1169.50   38.49 277-0.72970 0.62897-0.46410 0.54082 0.30117-0.35059
  -1   1  -1 1120.18   40.13 445-0.32290 0.22217 0.29318-0.21647 0.87782-0.92725
   1  -1   2  426.56   13.83 107 0.81037-0.70077 0.31808-0.38196-0.30518 0.41039
   1  -1   2  395.97   13.63 273-0.69694 0.80653-0.51129 0.44740 0.29773-0.19252
   1  -1   2  378.08   13.67 454-0.43541 0.54501 0.35225-0.41614 0.80159-0.69638
  -1   1  -2  443.48   14.46  93 0.69693-0.80653 0.51131-0.44743-0.29770 0.19249
  -1   1  -2  416.21   14.03 287-0.81036 0.70077-0.31805 0.38193 0.30521-0.41042
  -1   1  -2  381.51   14.69 388-0.57925 0.46965 0.36427-0.30039 0.68216-0.78736
  -1   1  -2  421.32   14.19 409 0.51810-0.62770 0.87242-0.80854 0.16235-0.26756
  -1   1  -2  384.47   14.99 464-0.54987 0.44027 0.40903-0.34514 0.69458-0.79978
   1  -1   3  936.39   33.20 387-0.59081 0.70928 0.35946-0.41051 0.67246-0.51147
   1  -1   3 1039.90   33.34 399 0.50333-0.38487 0.88521-0.93626 0.33770-0.17671
   1  -1   3  944.06   35.72 464-0.55896 0.67743 0.41336-0.46441 0.68447-0.52348
  -1   1  -3 1089.67   33.95  98 0.73910-0.85757 0.44955-0.39850-0.30198 0.14099
  -1   1  -3 1013.15   33.34 298-0.87430 0.75583-0.13602 0.18706 0.29859-0.45958
  -1   1  -3  989.74   34.76 371-0.78315 0.66469 0.25674-0.20569 0.46741-0.62840
  -1   1  -3  968.61   35.83 476-0.67648 0.55802 0.46593-0.41488 0.52379-0.68478
   1  -1   4 1552.78   49.25 131 0.90423-0.77689-0.07139 0.03318-0.27736 0.49413
   1  -1   4 1436.87   50.61 379-0.69300 0.82033 0.31098-0.34920 0.57528-0.35851
   1  -1   4 1576.11   50.78 401 0.50824-0.38090 0.88489-0.92310 0.29823-0.08146
   1  -1   4 1424.76   49.86 471-0.62501 0.75235 0.44379-0.48200 0.60201-0.38524
  -1   1  -4 1461.26   47.62 311-0.90422 0.77689 0.07144-0.03323 0.27737-0.49415
  -1   1  -4 1541.58   49.51 420 0.51574-0.64308 0.83136-0.79315-0.01566-0.20111
  -1   1  -4 1454.30   50.77 485-0.74614 0.61880 0.49239-0.45418 0.38694-0.60372
   1  -1   5  811.07   28.20 375-0.74430 0.88051 0.28174-0.30711 0.51702-0.24447
   1  -1   5  864.32   29.20 402 0.50946-0.37326 0.88452-0.90989 0.28697-0.01442
   1  -1   5  853.46   31.53 475-0.66130 0.79750 0.45957-0.48495 0.54844-0.27588
  -1   1  -5  888.79   29.02 324-0.88767 0.75147 0.28703-0.26166 0.24015-0.51271
  -1   1  -5  936.88   29.94 423 0.51207-0.64827 0.81493-0.78955-0.06574-0.20681
  -1   1  -5  835.94   28.97 492-0.78616 0.64995 0.50423-0.47885 0.27848-0.55103
   1  -1   6  229.81    9.20 158 0.82015-0.67507-0.49176 0.47922-0.18828 0.51662
   1  -1   6  239.80   10.96 373-0.77074 0.91582 0.26503-0.27757 0.48384-0.15550
   1  -1   6  276.15   10.66 402 0.50921-0.36414 0.88460-0.89715 0.28931 0.03902
   1  -1   6  225.53   10.74 477-0.68151 0.82658 0.46799-0.48053 0.51531-0.18697
  -1   1  -6  231.75    8.59 338-0.82011 0.67504 0.49183-0.47929 0.18829-0.51662
  -1   1  -6  257.80    9.28 425 0.50793-0.65300 0.79938-0.78684-0.10805-0.22029
  -1   1  -6  250.15   10.94 497-0.81012 0.66505 0.50868-0.49614 0.19016-0.51849
   1  -1   7  384.86   14.14 172 0.70364-0.54970-0.67004 0.67033-0.12476 0.50888
   1  -1   7  397.63   17.55 371-0.78366 0.93761 0.25639-0.25610 0.46672-0.08260
   1  -1   7  436.52   14.99 401 0.50813-0.35419 0.88492-0.88462 0.29922 0.08490
   1  -1   7  388.71   14.86 478-0.69238 0.84633 0.47239-0.47210 0.49633-0.11222
  -1   1  -7  395.72   13.94 352-0.70358 0.54964 0.67010-0.67039 0.12476-0.50888
  -1   1  -7  432.79   15.17 427 0.50339-0.65733 0.78408-0.78438-0.14608-0.23804
  -1   1  -7  414.18   15.27 502-0.82471 0.67077 0.50908-0.50937 0.11580-0.49992
   1  -1   8  189.43    7.30 186 0.54235-0.37954-0.81082 0.82394-0.05253 0.49243
   1  -1   8  200.57    8.22 371-0.78844 0.95125 0.25311-0.23999 0.46022-0.02032
   1  -1   8  215.98    9.85 400 0.50642-0.34361 0.88520-0.87207 0.31374 0.12616
   1  -1   8  193.70    9.34 479-0.69739 0.86020 0.47439-0.46126 0.48730-0.04740
  -1   1  -8  188.00    7.30   6-0.54227 0.37945 0.81087-0.82400 0.05253-0.49243
  -1   1  -8  226.32    8.90 429 0.49846-0.66127 0.76869-0.78182-0.18151-0.25839
  -1   1  -8  211.94    9.44 506-0.83340 0.67059 0.50703-0.52015 0.05127-0.49118
   1  -1   9  188.62    6.70 201 0.33619-0.16451-0.90544 0.93140 0.02714 0.46854
   1  -1   9  187.54    8.22 371-0.78785 0.95953 0.25352-0.22756 0.46102 0.03466
   1  -1   9  203.47    9.20 399 0.50419-0.33252 0.88527-0.85930 0.33130 0.16438
   1  -1   9  194.20    9.35 479-0.69843 0.87011 0.47479-0.44883 0.48541 0.01028
  -1   1  -9  205.94    7.42  21-0.33607 0.16439 0.90548-0.93144-0.02716-0.46853
  -1   1  -9  217.37    7.74  93 0.69041-0.86209 0.52012-0.54608-0.29693-0.19876
  -1   1  -9  217.53    9.70 431 0.49312-0.66480 0.75299-0.77895-0.21524-0.28044
   1  -1  10    1.96    0.72 219 0.06439 0.11616-0.93734 0.97614 0.11842 0.43304
   1  -1  10    3.28    3.08 371-0.78343 0.96398 0.25655-0.21775 0.46703 0.08444
   1  -1  10    3.40    2.68 398 0.50147-0.32092 0.88497-0.84617 0.35095 0.20052
   1  -1  10    6.46    3.59 479-0.69658 0.87713 0.47406-0.43527 0.48878 0.06269
  -1   1 -10    4.33    0.82  39-0.06419-0.11636 0.93734-0.97614-0.11846-0.43301
  -1   1 -10    4.74    2.88 433 0.48735-0.66790 0.73684-0.77564-0.24780-0.30366
   1  -1  11  169.93    9.02 372-0.77608 0.96550 0.26150-0.20987 0.47684 0.13040
   1  -1  11  165.70    9.43 478-0.69250 0.88192 0.47244-0.42081 0.49612 0.11112
  -1   1 -11  214.17   10.07 435 0.48115-0.67056 0.72016-0.77179-0.27953-0.32771
   1  -1  12  465.14   19.55 373-0.76634 0.96463 0.26790-0.20343 0.48953 0.17350
   1  -1  12  429.26   22.41 478-0.68661 0.88489 0.47007-0.40560 0.50652 0.15651
  -1   1 -12  558.34   23.18 437 0.47448-0.67277 0.70286-0.76733-0.31064-0.35239
   1  -1  13    6.34    4.09 374-0.75456 0.96171 0.27540-0.19810 0.50443 0.21438
  -1   1 -13    3.17    2.56 439 0.46733-0.67449 0.68489-0.76219-0.34128-0.37753
   1  -1  14   51.98    5.82 375-0.74095 0.95697 0.28377-0.19363 0.52106 0.25353
   1  -1  14   48.47    5.22 511 0.32284-0.10682-0.83677 0.92691 0.25423 0.52037
  -1   1 -14   53.39    5.73 441 0.45969-0.67571 0.66618-0.75632-0.37156-0.40304
   1  -1  15   -0.92    5.00 376-0.72564 0.95053 0.29283-0.18985 0.53908 0.29130
   1  -1  15    6.23    3.57 513 0.30652-0.08163-0.82294 0.92592 0.29422 0.53616
  -1   1 -15    2.66    4.70 443 0.45152-0.67641 0.64669-0.74966-0.40154-0.42884
   1  -1  16   20.48    5.91 378-0.70871 0.94247 0.30243-0.18662 0.55821 0.32795
   1  -1  16    1.63    5.41 516 0.28985-0.05609-0.80764 0.92345 0.33289 0.55327
   1   0 -16   19.80    6.12 442 0.45560-0.50097 0.65635-0.85694-0.38686-0.49031
  -1   0  16   14.89    5.00 525 0.22779-0.18242-0.74203 0.94261 0.46077 0.41640
   1   0 -15   61.53    7.15 440 0.46393-0.50043 0.67649-0.86424-0.35507-0.46632
  -1   0  15   32.86    5.41 523 0.24054-0.20403-0.75649 0.94424 0.43634 0.38505
   1   0 -14   -5.32    4.20 438 0.47172-0.49935 0.69585-0.87077-0.32279-0.44282
  -1   0  14   -1.12    3.37 521 0.25264-0.22500-0.76978 0.94469 0.41232 0.35328
   1   0 -13  173.38    6.75 146 0.88371-0.90247-0.30613 0.14405-0.23603-0.47379
   1   0 -13  181.44   10.05 436 0.47899-0.49775 0.71450-0.87658-0.28990-0.41992
  -1   0  13  137.60    6.03 326-0.88367 0.90244 0.30623-0.14415 0.23604 0.47379
  -1   0  13  138.99    8.39 520 0.26408-0.24532-0.78193 0.94401 0.38882 0.32101
   1   0 -12  262.85   10.44 154 0.84471-0.85461-0.43513 0.28588-0.20450-0.44954
   1   0 -12  312.10   13.97 434 0.48576-0.49565 0.73249-0.88174-0.25626-0.39778
  -1   0  12  269.89   11.50 254-0.46752 0.47742-0.74218 0.89143 0.25889 0.39515
  -1   0  12  259.66   12.69 496-0.80533 0.81523 0.50806-0.35881 0.21017 0.44387
  -1   0  12  254.56   12.29 518 0.27486-0.26497-0.79297 0.94222 0.36594 0.28810
   1   0 -11  464.32   15.43  68 0.37906-0.38009 0.80107-0.93748-0.23942-0.35884
   1   0 -11  445.25   18.73 432 0.49203-0.49306 0.74989-0.88630-0.22165-0.37661
  -1   0  11  398.27   15.02 248-0.37899 0.38002-0.80109 0.93751 0.23943 0.35883
  -1   0  11  402.13   15.36 341-0.79614 0.79717 0.53806-0.40165 0.17380 0.42445
  -1   0  11  395.69   19.46 499-0.81437 0.81540 0.50907-0.37266 0.17094 0.42732
  -1   0  11  392.63   16.82 517 0.28494-0.28392-0.80293 0.93934 0.34387 0.25438
   1   0 -10  217.10    8.04  62 0.29875-0.29091 0.84411-0.96769-0.22022-0.32226
   1   0 -10  215.46   10.22 430 0.49782-0.48998 0.76676-0.89034-0.18577-0.35670
  -1   0  10  194.43    8.35 242-0.29868 0.29084-0.84413 0.96770 0.22023 0.32225
  -1   0  10  189.95    8.10 348-0.74114 0.73330 0.62323-0.49966 0.14367 0.39881
  -1   0  10  196.79    9.91 398 0.50036-0.50820 0.88475-0.76117 0.35850 0.18398
  -1   0  10  185.82    8.92 501-0.82238 0.81454 0.50923-0.38565 0.12961 0.41287
  -1   0  10  166.06    8.42 515 0.29427-0.30211-0.81181 0.93538 0.32284 0.21964
   1   0  -9  157.66    6.57 174 0.68126-0.66455-0.69478 0.58404-0.11397-0.37273
   1   0  -9  148.55    7.25 427 0.50311-0.48640 0.78318-0.89392-0.14822-0.33848
  -1   0   9  134.48    5.99 238-0.22548 0.20877-0.87570 0.98644 0.20160 0.28509
  -1   0   9  140.61    6.06 354-0.68122 0.66451 0.69482-0.58408 0.11397 0.37272
  -1   0   9  145.25    7.66 399 0.50279-0.51950 0.88516-0.77442 0.34163 0.14507
  -1   0   9  132.56    8.21 504-0.82925 0.81254 0.50839-0.39765 0.08551 0.40118
  -1   0   9  141.44    6.69 514 0.30274-0.31945-0.81958 0.93032 0.30316 0.18353
   1   0  -8 1624.10   51.48  53 0.15909-0.13351 0.89852-0.99642-0.18381-0.24710
   1   0  -8 1548.58   53.19 180 0.61738-0.59180-0.75511 0.65721-0.08468-0.34623
   1   0  -8 1649.15   54.65 425 0.50789-0.48232 0.79926-0.89717-0.10836-0.32255
  -1   0   8 1547.50   50.76 233-0.15904 0.13346-0.89852 0.99643 0.18382 0.24709
  -1   0   8 1505.68   51.34 360-0.61733 0.59175 0.75515-0.65724 0.08469 0.34622
  -1   0   8 1647.74   58.08 400 0.50471-0.53029 0.88528-0.78737 0.32739 0.10352
  -1   0   8 1499.86   55.00 506-0.83477 0.80919 0.50631-0.40841 0.03766 0.39326
  -1   0   8 1487.66   50.90 513 0.31023-0.33581-0.82619 0.92410 0.28533 0.14558
   1   0  -7  234.99    8.39  49 0.09955-0.06510 0.91449-0.99956-0.16721-0.20792
   1   0  -7  209.16    8.14 186 0.55021-0.51576-0.80562 0.72055-0.05581-0.31932
   1   0  -7  226.39    9.28 423 0.51211-0.47766 0.81511-0.90018-0.06522-0.30990
  -1   0   7  237.81    8.76   6-0.55017 0.51572 0.80565-0.72058 0.05582 0.31931
  -1   0   7  196.57    7.77 229-0.09950 0.06505-0.91449 0.99956 0.16723 0.20790
  -1   0   7  232.77    9.49 400 0.50604-0.54048 0.88524-0.80017 0.31692 0.05821
  -1   0   7  217.89    8.88 512 0.31649-0.35094-0.83153 0.91660 0.27006 0.10507
   1   0  -6  891.67   28.84  46 0.04752-0.00421 0.92507-0.99730-0.15221-0.16713
   1   0  -6  848.29   29.96 191 0.48033-0.43701-0.84722 0.77498-0.02739-0.29196
   1   0  -6  899.80   29.42 420 0.51565-0.47233 0.83089-0.90312-0.01720-0.30214
  -1   0   6  848.82   28.10  11-0.48029 0.43697 0.84724-0.77501 0.02740 0.29195
  -1   0   6  821.22   27.08 226-0.04747 0.00416-0.92506 0.99730 0.15223 0.16712
  -1   0   6  892.18   32.77 401 0.50663-0.54995 0.88518-0.81294 0.31204 0.00731
  -1   0   6  814.05   27.92 511 0.32113-0.36444-0.83537 0.90761 0.25854 0.06081
   1   0  -5    4.57    1.56  43 0.00418 0.04801 0.93152-0.99092-0.13937-0.12420
   1   0  -5    3.11    1.14 196 0.40828-0.35609-0.88050 0.82110 0.00049-0.26405
   1   0  -5    4.07    2.09 417 0.51824-0.46605 0.84674-0.90614 0.03854-0.30211
  -1   0   5    1.76    1.24  16-0.40824 0.35606 0.88052-0.82112-0.00048 0.26404
  -1   0   5    0.62    1.04 223-0.00413-0.04805-0.93151 0.99091 0.13938 0.12418
  -1   0   5    5.94    1.88 400 0.50615-0.55834 0.88523-0.82583 0.31599-0.05242
  -1   0   5    0.21    1.97 511 0.32343-0.37561-0.83724 0.89664 0.25275 0.01082
   1   0  -4 7859.91  232.92  41-0.02856 0.08961 0.93497-0.98153-0.12945-0.07833
   1   0  -4 6900.09  233.72 201 0.33468-0.27362-0.90588 0.85931 0.02769-0.23547
   1   0  -4 7703.06  232.09 413 0.51917-0.45812 0.86268-0.90924 0.10750-0.31529
  -1   0   4 7860.18  229.37  21-0.33464 0.27359 0.90589-0.85933-0.02767 0.23546
  -1   0   4 6823.15  226.78 221 0.02860-0.08965-0.93496 0.98153 0.12947 0.07831
  -1   0   4 7668.77  231.22 399 0.50370-0.56475 0.88524-0.83868 0.33500-0.12722
  -1   0   4 7040.74  227.52 511 0.32198-0.38303-0.83607 0.88264 0.25639-0.04861
   1   0  -3  151.69    5.42  40-0.04758 0.11750 0.93641-0.97014-0.12361-0.02839
   1   0  -3  144.52    6.02 206 0.26034-0.19042-0.92369 0.88996 0.05400-0.20600
   1   0  -3  156.63    5.87 407 0.51633-0.44640 0.87777-0.91150 0.20166-0.35366
  -1   0   3  146.49    5.29  26-0.26031 0.19039 0.92370-0.88997-0.05398 0.20598
  -1   0   3  126.02    5.01 220 0.04761-0.11753-0.93641 0.97014 0.12363 0.02837
  -1   0   3  128.02    5.05 512 0.31363-0.38355-0.82912 0.86284 0.27707-0.12507
   1   0  -2 1122.14   32.45  40-0.04779 0.12658 0.93643-0.95732-0.12355 0.02733
   1   0  -2  780.55   32.30 211 0.18643-0.10764-0.93427 0.91338 0.07911-0.17532
   1   0  -2 1102.62   32.61 398 0.50137-0.42258 0.88495-0.90584 0.35161-0.44782
  -1   0   2 1067.85   33.34  31-0.18640 0.10761 0.93428-0.91339-0.07909 0.17530
  -1   0   2  987.85   33.18 220 0.04782-0.12661-0.93642 0.95731 0.12357-0.02735
  -1   0   2 1007.96   32.44 516 0.28982-0.36861-0.80761 0.82851 0.33295-0.23674
   1   0  -1 1665.21   48.20  42-0.02068 0.10834 0.93425-0.94231-0.13186 0.09142
   1   0  -1 1355.65   46.99 519 0.27135-0.18369-0.78941 0.78135 0.37349-0.41392
  -1   0   1 1527.88   48.52 222 0.02070-0.10836-0.93424 0.94230 0.13188-0.09144
  -1   0   1 1484.66   47.29 526 0.21959-0.30725-0.73247 0.74053 0.47604-0.43561
   1   0   1  362.62   11.68  55 0.18326-0.07786 0.89084-0.87323-0.19037 0.26150
   1   0   1  345.53   11.49 224-0.00796 0.11336-0.93103 0.94864 0.14053-0.06940
   1   0   1  334.28   12.45 451-0.40382 0.50922 0.33596-0.31835 0.82555-0.75442
  -1   0  -1  339.26   11.27 235-0.18328 0.07788-0.89082 0.87321 0.19040-0.26153
  -1   0  -1  302.53   11.13 393-0.50171 0.39631 0.39356-0.41117 0.74143-0.81256
  -1   0  -1  346.66   12.25 459-0.50261 0.39721 0.38606-0.40368 0.74298-0.81411
   1   0   2 6202.35  198.48 226-0.04444 0.15871-0.92558 0.95603 0.15134-0.02443
   1   0   2 6373.50  196.26 385-0.61863 0.73289 0.34737-0.31692 0.64814-0.52123
   1   0   2 6622.53  201.33 436 0.47689-0.36262 0.70904-0.67859-0.29973 0.42664
   1   0   2 6286.73  200.97 468-0.60152 0.71578 0.43319-0.40274 0.63334-0.50642
  -1   0  -2 6335.40  196.66 251-0.41716 0.30290-0.77727 0.74683 0.24805-0.37496
  -1   0  -2 6448.21  200.61 375-0.73749 0.62322 0.28585-0.31630 0.52520-0.65211
  -1   0  -2 6201.38  198.40 479-0.69619 0.58193 0.47391-0.50436 0.48948-0.61639
   1   0   3   72.44    3.57 377-0.72197 0.84510 0.29495-0.25166 0.54330-0.36061
   1   0   3   80.07    3.31 428 0.50123-0.37809 0.77719-0.73391-0.16226 0.34495
   1   0   3   69.32    3.77 477-0.67946 0.80260 0.46715-0.42387 0.51878-0.33609
  -1   0  -3   75.59    3.87 365-0.85157 0.72844 0.20459-0.24787 0.36434-0.54703
  -1   0  -3   79.52    3.61 442 0.45494-0.57807 0.65478-0.69806-0.38927 0.20658
  -1   0  -3   70.98    3.88 490-0.77269 0.64956 0.50068-0.54396 0.31884-0.50153
   1   0   4   20.29    0.83 218 0.07700 0.05500-0.93782 0.99394 0.11448 0.12400
   1   0   4   21.57    2.45 372-0.77225 0.90425 0.26404-0.20792 0.48188-0.24340
   1   0   4   21.59    2.09 423 0.51138-0.37938 0.81222-0.75610-0.07344 0.31192
   1   0   4   20.97    2.15 481-0.71365 0.84565 0.48069-0.42458 0.45652-0.21805
  -1   0  -4   21.69    2.28 439 0.46541-0.59741 0.68013-0.73624-0.34913 0.11066
  -1   0  -4   17.91    2.46 497-0.80745 0.67544 0.50836-0.56447 0.20152-0.44000
   1   0   5  134.51    6.15 370-0.79758 0.93845 0.24671-0.17776 0.44754-0.15328
   1   0   5  148.84    5.97 419 0.51624-0.37536 0.83394-0.76498-0.00716 0.30142
   1   0   5  136.18    5.84 483-0.72955 0.87042 0.48659-0.41764 0.42400-0.12974
  -1   0  -5  167.81    6.57 439 0.46912-0.60999 0.68933-0.75828-0.33386 0.03961
  -1   0  -5  145.08    6.46 502-0.82500 0.68413 0.50905-0.57800 0.11402-0.40828
   1   0   6 1131.93   39.86 369-0.80970 0.95945 0.23792-0.15613 0.43014-0.08010
   1   0   6 1277.34   39.58 416 0.51849-0.36875 0.84893-0.76714 0.04708 0.30296
   1   0   6 1116.94   39.76 484-0.73645 0.88619 0.48905-0.40726 0.40901-0.05897
  -1   0  -6 1243.94   41.27 438 0.46955-0.61929 0.69041-0.77220-0.33204-0.01800
  -1   0  -6 1174.13   39.99 506-0.83416 0.68442 0.50666-0.58844 0.04396-0.39401
   1   0   7 1132.43   44.05 369-0.81404 0.97265 0.23469-0.14006 0.42375-0.01793
   1   0   7 1233.78   43.68 413 0.51919-0.36058 0.85991-0.76529 0.09417 0.31165
   1   0   7 1099.03   38.89 484-0.73824 0.89685 0.48968-0.39505 0.40501 0.00081
  -1   0  -7 1244.78   41.00 439 0.46807-0.62668 0.68672-0.78134-0.33823-0.06760
   1   0   8    3.39    3.19 369-0.81331 0.98079 0.23524-0.12778 0.42484 0.03677
   1   0   8   12.33    2.69 411 0.51881-0.35133 0.86819-0.76073 0.13670 0.32491
   1   0   8    5.86    2.67 484-0.73677 0.90425 0.48916-0.38170 0.40828 0.05332
  -1   0  -8    9.85    2.90 439 0.46530-0.63278 0.67986-0.78732-0.34956-0.11204
   1   0   9    0.62    2.16 369-0.80898 0.98533 0.23845-0.11816 0.43119 0.08620
   1   0   9   -3.00    2.69 409 0.51758-0.34123 0.87446-0.75416 0.17613 0.34126
   1   0   9    4.51    3.08 483-0.73299 0.90934 0.48782-0.36753 0.41658 0.10081
  -1   0  -9    7.03    2.79 440 0.46155-0.63790 0.67069-0.79099-0.36439-0.15300
   1   0  10  540.25   23.69 370-0.80192 0.98714 0.24360-0.11047 0.44138 0.13179
   1   0  10  590.15   25.85 406 0.51563-0.33041 0.87910-0.74597 0.21338 0.35979
   1   0  10  559.17   23.57 483-0.72743 0.91264 0.48582-0.35269 0.42849 0.14468
   1   0  10  548.04   20.63 510 0.32601-0.14079-0.83931 0.97243 0.24620 0.32697
  -1   0 -10  622.41   22.46 441 0.45700-0.64221 0.65970-0.79283-0.38169-0.19148
   1   0  11   30.94    4.40 371-0.79264 0.98672 0.25019-0.10423 0.45444 0.17452
   1   0  11   38.64    4.52 404 0.51303-0.31895 0.88236-0.73639 0.24904 0.37992
   1   0  11   30.10    4.61 482-0.72038 0.91447 0.48323-0.33726 0.44307 0.18588
   1   0  11   23.57    3.38 512 0.31217-0.11808-0.82786 0.97383 0.28063 0.34832
  -1   0 -11   25.70    4.11 443 0.45173-0.64581 0.64718-0.79314-0.40081-0.22815
   1   0  12  246.76   13.40 372-0.78145 0.98441 0.25789-0.09909 0.46969 0.21504
   1   0  12  251.35   12.49 515 0.29810-0.09515-0.81535 0.97415 0.31401 0.37072
  -1   0 -12  265.57   12.10 444 0.44581-0.64876 0.63331-0.79211-0.42129-0.26345
   1   0  13  223.57   11.85 373-0.76857 0.98039 0.26645-0.09482 0.48666 0.25386
   1   0  13  219.06   12.27 517 0.28372-0.07190-0.80174 0.97338 0.34659 0.39393
   1   0  14   12.45    4.90 374-0.75410 0.97479 0.27569-0.09122 0.50500 0.29130
   1   0  14    5.00    4.08 519 0.26897-0.04828-0.78698 0.97145 0.37854 0.41776
   1   0  15  178.83   13.46 375-0.73813 0.96769 0.28547-0.08816 0.52444 0.32765
   1   0  15  166.99   12.85 521 0.25378-0.02422-0.77101 0.96832 0.41001 0.44208
   1   0  16   10.08    6.21 377-0.72068 0.95911 0.29568-0.08554 0.54477 0.36309
   1   0  16   11.52    4.48 523 0.23810 0.00033-0.75376 0.96390 0.44107 0.46679
   1   1 -17   -0.61    5.82 438 0.46990-0.51947 0.69127-0.81036-0.33058-0.58066
  -1  -1  17   -1.83    5.50 366-0.84036 0.88994 0.21401-0.09492 0.38292 0.52832
  -1  -1  17   -1.12    4.59 520 0.26049-0.21091-0.77815 0.89725 0.39629 0.51496
   1   1 -16   45.92    5.83 436 0.47837-0.51907 0.71288-0.81914-0.29283-0.56263
  -1  -1  16   38.56    6.02 518 0.27492-0.23421-0.79302 0.89928 0.36583 0.48963
   1   1 -15    6.15    1.74  73 0.45224-0.48407 0.75331-0.84673-0.25564-0.54404
   1   1 -15   11.37    4.51 434 0.48620-0.51804 0.73369-0.82711-0.25394-0.54575
  -1  -1  15    8.99    4.80 516 0.28886-0.25702-0.80670 0.90012 0.33512 0.46456
   1   1 -14  174.04    7.29  64 0.31996-0.34293 0.83363-0.91421-0.22542-0.51848
   1   1 -14  195.48    7.66 134 0.90473-0.92770-0.12736 0.04678-0.26922-0.47468
   1   1 -14  168.39    9.86 431 0.49339-0.51635 0.75376-0.83434-0.21363-0.53027
  -1  -1  14  161.10    9.71 514 0.30235-0.27939-0.81923 0.89981 0.30408 0.43982
   1   1 -13   39.56    2.67  56 0.20599-0.22008 0.88297-0.95072-0.19644-0.49168
   1   1 -13   -2.35    1.43 141 0.89609-0.91019-0.23685 0.16910-0.25024-0.43787
   1   1 -13   43.66    5.05 429 0.49991-0.51400 0.77310-0.84085-0.17161-0.51651
  -1  -1  13   26.51    2.57 236-0.20591 0.22001-0.88298 0.95074 0.19645 0.49167
  -1  -1  13   30.68    2.66 321-0.89607 0.91017 0.23692-0.16917 0.25026 0.43786
  -1  -1  13   32.96    4.61 512 0.31544-0.30134-0.83065 0.89840 0.27265 0.41547
   1   1 -12   49.58    3.29  50 0.10331-0.10854 0.91360-0.96852-0.16828-0.46406
   1   1 -12   63.76    3.48 147 0.87878-0.88401-0.32731 0.27240-0.23132-0.40101
   1   1 -12   46.70    4.96 426 0.50571-0.51094 0.79175-0.84666-0.12742-0.50491
  -1  -1  12   36.82    2.78 230-0.10324 0.10847-0.91360 0.96852 0.16829 0.46405
  -1  -1  12   37.25    2.87 327-0.87876 0.88398 0.32738-0.27246 0.23134 0.40100
  -1  -1  12   40.61    4.91 493-0.78900 0.79423 0.50490-0.44999 0.26930 0.36304
  -1  -1  12   45.19    4.61 510 0.32814-0.32291-0.84099 0.89591 0.24073 0.39161
   1   1 -11   39.03    2.99  44 0.00898-0.00534 0.93091-0.97299-0.14081-0.43575
   1   1 -11   37.29    2.77 152 0.85616-0.85252-0.40402 0.36194-0.21275-0.36380
   1   1 -11   37.13    4.15 424 0.51073-0.50709 0.80968-0.85176-0.08051-0.49604
  -1  -1  11   33.67    2.47 224-0.00892 0.00528-0.93090 0.97298 0.14082 0.43574
  -1  -1  11   34.11    2.77 332-0.85613 0.85249 0.40407-0.36199 0.21277 0.36379
  -1  -1  11   29.39    4.30 495-0.79814 0.79450 0.50684-0.46476 0.23769 0.33887
   1   1 -10   -1.24    1.75  38-0.07850 0.09101 0.93788-0.96713-0.11398-0.40679
   1   1 -10   -2.46    1.54 157 0.83027-0.81777-0.46978 0.44054-0.19476-0.32601
   1   1 -10    3.23    3.02 421 0.51482-0.50231 0.82685-0.85609-0.03008-0.49069
  -1  -1  10    1.96    1.55 218 0.07856-0.09107-0.93787 0.96712 0.11399 0.40678
  -1  -1  10   -1.23    1.64 337-0.83025 0.81774 0.46983-0.44059 0.19478 0.32600
  -1  -1  10    4.51    3.08 496-0.80651 0.79400 0.50823-0.47898 0.20538 0.31540
   1   1  -9   -2.06    1.65  33-0.15999 0.18137 0.93644-0.95285-0.08782-0.37717
   1   1  -9    1.13    1.44 161 0.80261-0.78123-0.52630 0.50989-0.17758-0.28741
   1   1  -9   -1.15    2.71 417 0.51776-0.49638 0.84312-0.85953 0.02496-0.48995
  -1  -1   9   -1.44    1.55 213 0.16004-0.18141-0.93643 0.95284 0.08783 0.37716
  -1  -1   9   -0.51    1.75 341-0.80258 0.78120 0.52634-0.50993 0.17759 0.28740
  -1  -1   9    2.77    3.08 498-0.81412 0.79274 0.50905-0.49264 0.17212 0.29287
   1   1  -8   51.41    3.10  28-0.23593 0.26617 0.92795-0.93152-0.06238-0.34683
   1   1  -8   52.96    3.08 164 0.77442-0.74417-0.57460 0.57102-0.16144-0.24776
   1   1  -8   55.32    3.94 414 0.51915-0.48891 0.85819-0.86177 0.08620-0.49541
  -1  -1   8   51.41    2.99 208 0.23597-0.26622-0.92794 0.93151 0.06239 0.34682
  -1  -1   8   46.68    3.08 344-0.77439 0.74415 0.57463-0.57106 0.16146 0.24775
  -1  -1   8   52.23    4.22 500-0.82096 0.79071 0.50927-0.50569 0.13757 0.27164
   1   1  -7  365.40   13.12  23-0.30652 0.34564 0.91351-0.90425-0.03776-0.31567
   1   1  -7  342.43   13.39 167 0.74694-0.70783-0.61530 0.62456-0.14666-0.20676
   1   1  -7  377.87   13.39 410 0.51831-0.47920 0.87143-0.86217 0.15598-0.50941
  -1  -1   7  329.23   12.50 203 0.30656-0.34568-0.91350 0.90424 0.03777 0.31565
  -1  -1   7  334.49   13.18 347-0.74691 0.70780 0.61533-0.62459 0.14667 0.20675
  -1  -1   7  342.51   14.31 503-0.82701 0.78789 0.50880-0.51806 0.10114 0.25229
   1   1  -6   28.65    2.17  19-0.37180 0.41979 0.89410-0.87200-0.01409-0.28355
   1   1  -6   28.26    2.17 170 0.72148-0.67349-0.64869 0.67079-0.13360-0.16404
   1   1  -6   29.52    2.36 405 0.51393-0.46595 0.88146-0.85936 0.23780-0.53544
  -1  -1   6   26.69    2.38 199 0.37184-0.41982-0.89408 0.87199 0.01411 0.28354
  -1  -1   6   30.64    2.37 350-0.72145 0.67347 0.64872-0.67082 0.13362 0.16402
  -1  -1   6   27.63    2.99 505-0.83223 0.78424 0.50751-0.52961 0.06187 0.23577
   1   1  -5   24.73    1.97  15-0.43161 0.48847 0.87069-0.83576 0.00842-0.25028
   1   1  -5   24.07    2.07 172 0.69955-0.64270-0.67472 0.70965-0.12276-0.11910
   1   1  -5   25.62    2.14 399 0.50344-0.44658 0.88522-0.85029 0.33695-0.57881
  -1  -1   5   27.53    2.07 195 0.43164-0.48850-0.87068 0.83575-0.00841 0.25027
  -1  -1   5   24.49    1.96 352-0.69953 0.64267 0.67474-0.70968 0.12278 0.11908
  -1  -1   5   24.26    2.58 507-0.83646 0.77961 0.50512-0.54005 0.01802 0.22384
   1   1  -413671.33  424.37  11-0.48565 0.55137 0.84440-0.79663 0.02953-0.21561
  -1  -1   413408.98  417.13 191 0.48567-0.55140-0.84438 0.79661-0.02951 0.21559
   1   1  -2   15.83    1.55   4-0.57412 0.65758 0.78895-0.71551 0.06592-0.14043
  -1  -1   2   13.04    1.66 184 0.57414-0.65760-0.78894 0.71550-0.06590 0.14041
  -1  -1   2   30.46    1.87 355-0.67606 0.59260 0.70023-0.77367 0.11153-0.03702
   1   1  -1  189.20    6.83   1-0.60664 0.69897 0.76398-0.67771 0.07998-0.09871
   1   1  -1  200.48    7.03 173 0.69222-0.59989-0.68293 0.76920-0.11921 0.10048
   1   1  -1  192.30    6.83 361-0.60664 0.69897 0.76398-0.67771 0.07998-0.09871
  -1  -1   1  186.82    6.83 181 0.60665-0.69898-0.76398 0.67771-0.07995 0.09868
  -1  -1   1  184.86    6.62 353-0.69221 0.59988 0.68294-0.76921 0.11924-0.10051
   1   1   0 1291.96   42.69 170 0.72663-0.62543-0.64223 0.74134-0.13620 0.17325
   1   1   0 1327.46   42.15 359-0.62907 0.73027 0.74506-0.64596 0.08992-0.05287
  -1  -1   0 1286.76   40.50 179 0.62907-0.73027-0.74506 0.64596-0.08989 0.05284
  -1  -1   0 1170.38   40.53 350-0.72663 0.62543 0.64223-0.74133 0.13623-0.17328
  -1  -1   0 1245.25   38.97 394-0.48815 0.38695 0.39819-0.49730 0.75085-0.78790
   1   1   1 3448.21  105.98 163 0.78193-0.67186-0.56247 0.67441-0.16563 0.25847
   1   1   1 3507.45  109.60 358-0.63804 0.74811 0.73708-0.62514 0.09396-0.00113
   1   1   1 3330.00  104.81 386-0.59737 0.70744 0.35668-0.24474 0.66686-0.57402
   1   1   1 3275.40  103.45 472-0.63942 0.74948 0.45015-0.33820 0.58156-0.48873
  -1  -1  -1 3455.95  107.42 178 0.63803-0.74810-0.73709 0.62515-0.09393 0.00109
  -1  -1  -1 3378.24  103.97 376-0.72948 0.61941 0.29059-0.40253 0.53463-0.62746
  -1  -1  -1 3306.01  104.44 492-0.78771 0.67764 0.50460-0.61654 0.27349-0.36633
   1   1   2 1309.46   41.11 359-0.62656 0.74549 0.74726-0.62249 0.08880 0.05982
   1   1   2 1233.30   41.13 377-0.71775 0.83668 0.29736-0.17258 0.54810-0.39949
   1   1   2 1217.63   40.50 484-0.73888 0.85781 0.48990-0.36512 0.40359-0.25497
   1   1   2 1190.04   39.29 535 0.14951-0.03057-0.64390 0.76868 0.59359-0.44497
  -1  -1  -2 1228.81   39.46 179 0.62653-0.74546-0.74728 0.62251-0.08876-0.05986
  -1  -1  -2 1243.85   40.55 365-0.84513 0.72620 0.21005-0.33483 0.37511-0.52373
  -1  -1  -2 1213.27   40.35 502-0.82626 0.70732 0.50891-0.63369 0.10609-0.25471
  -1  -1  -2 1168.57   38.83 510 0.32478-0.44372-0.83833 0.71356 0.24931-0.39792
   1   1   3   17.28    1.14   3-0.57702 0.70483 0.78683-0.64922 0.06716 0.13724
   1   1   3   15.43    1.02 135 0.90456-0.77676-0.13449 0.27211-0.26811 0.47251
   1   1   3   13.79    2.15 372-0.77553 0.90333 0.26187-0.12426 0.47757-0.27317
   1   1   3   16.94    1.54 488-0.76557 0.89338 0.49860-0.36099 0.33839-0.13399
   1   1   3   17.20    1.64 525 0.22577-0.09797-0.73969 0.87730 0.46457-0.26017
  -1  -1  -3   15.52    1.03 183 0.57697-0.70478-0.78687 0.64926-0.06711-0.13729
  -1  -1  -3   15.28    1.75 507-0.83633 0.70852 0.50523-0.64285 0.01977-0.22417
   1   1   4   47.82    1.86  15-0.42451 0.56118 0.87378-0.72333 0.00570 0.25448
   1   1   4   47.46    3.49 369-0.80468 0.94135 0.24160-0.09115 0.43743-0.17725
   1   1   4   55.41    3.07 437 0.47443-0.33776 0.70273-0.55228-0.31087 0.57106
   1   1   4   46.11    2.99 490-0.77420 0.91088 0.50110-0.35066 0.31454-0.05436
   1   1   4   49.61    2.57 521 0.25494-0.11827-0.77226 0.92271 0.40764-0.14746
  -1  -1  -4   48.03    1.86 195 0.42438-0.56105-0.87383 0.72338-0.00563-0.25455
   1   1   5  209.65    8.32 368-0.81910 0.96464 0.23086-0.06757 0.41618-0.10022
   1   1   5  236.95    9.24 431 0.49321-0.34767 0.75326-0.58997-0.21468 0.53064
   1   1   5  198.41    7.63 490-0.77589 0.92143 0.50157-0.33829 0.30967 0.00629
   1   1   5  188.24    7.85 519 0.26645-0.12091-0.78439 0.94767 0.38385-0.06789
   1   1   6  253.92   11.43 367-0.82505 0.97945 0.22628-0.05016 0.40713-0.03539
   1   1   6  269.52   11.78 427 0.50480-0.35040 0.78870-0.61258-0.13492 0.50667
   1   1   6  251.94   10.60 490-0.77405 0.92846 0.50106-0.32494 0.31498 0.05677
   1   1   6  258.25    9.32 519 0.26961-0.11520-0.78764 0.96375 0.37719-0.00544
   1   1   7 1457.03   52.95 367-0.82559 0.98886 0.22585-0.03690 0.40630 0.02123
   1   1   7 1558.89   53.81 423 0.51199-0.34872 0.81463-0.62568-0.06660 0.49412
   1   1   7 1413.55   48.31 489-0.77000 0.93328 0.49991-0.31096 0.32635 0.10118
   1   1   7 1436.26   48.87 519 0.26809-0.10482-0.78608 0.97503 0.38039 0.04713
   1   1   8    0.82    3.09 368-0.82238 0.99452 0.22834-0.02656 0.41122 0.07209
   1   1   8   -2.09    2.71 419 0.51628-0.34413 0.83416-0.63238-0.00640 0.48971
   1   1   8    0.10    2.46 488-0.76436 0.93650 0.49824-0.29645 0.34162 0.14169
   1   1   8   -4.54    2.47 520 0.26363-0.09149-0.78145 0.98324 0.38976 0.09355
   1   1   9    0.92    3.39 368-0.81636 0.99737 0.23294-0.01832 0.42031 0.11879
   1   1   9    2.15    3.08 487-0.75742 0.93844 0.49608-0.28146 0.35953 0.17956
   1   1   9   -3.60    2.47 521 0.25712-0.07610-0.77458 0.98921 0.40321 0.13588
   1   1  10   10.56    3.69 369-0.80809 0.99797 0.23911-0.01165 0.43250 0.16238
   1   1  10   17.18    3.73 413 0.51919-0.32931 0.86066-0.63321 0.09771 0.49716
   1   1  10    6.96    3.48 486-0.74936 0.93924 0.49347-0.26601 0.37932 0.21555
   1   1  10   13.15    2.98 522 0.24905-0.05917-0.76589 0.99335 0.41952 0.17536
   1   1  11   51.61    5.22 370-0.79791 0.99666 0.24647-0.00618 0.44706 0.20359
   1   1  11   47.34    5.67 411 0.51864-0.31989 0.86949-0.62919 0.14418 0.50648
   1   1  11   53.29    5.42 484-0.74025 0.93900 0.49038-0.25008 0.40050 0.25016
   1   1  11   48.10    4.00 523 0.23975-0.04099-0.75561 0.99590 0.43788 0.21278
   1   1  12  141.64    8.90 371-0.78605 0.99368 0.25476-0.00163 0.46348 0.24296
   1   1  12  135.08    7.58 525 0.22938-0.02176-0.74385 0.99698 0.45777 0.24867
   1   1  13    2.86    4.70 372-0.77265 0.98914 0.26378 0.00219 0.48135 0.28087
   1   1  13    4.70    3.27 526 0.21806-0.00158-0.73068 0.99665 0.47884 0.28338
   1   1  14   -1.22    4.80 374-0.75778 0.98313 0.27338 0.00542 0.50041 0.31759
   1   1  14    1.63    4.60 528 0.20588 0.01948-0.71610 0.99490 0.50082 0.31719
   1   1  15   11.82    5.91 375-0.74148 0.97571 0.28345 0.00818 0.52043 0.35336
   1   1  15   13.57    4.69 530 0.19285 0.04138-0.70010 0.99173 0.52352 0.35027
   1   2 -17   98.70    9.01 433 0.48819-0.53310 0.73915-0.76391-0.24328-0.64626
  -1  -2  17   74.87    8.96 367-0.82975 0.87465 0.22259-0.19782 0.39984 0.48970
  -1  -2  17   85.91    9.39 514 0.30070-0.25580-0.81773 0.84250 0.30795 0.58160
   1   2 -16    0.31    5.34 430 0.49572-0.53176 0.76054-0.77246-0.19929-0.63447
  -1  -2  16    9.48    5.10 365-0.85123 0.88727 0.20488-0.19295 0.36492 0.46884
  -1  -2  16    8.38    4.29 512 0.31562-0.27959-0.83080 0.84273 0.27219 0.56157
   1   2 -15   14.27    2.46  50 0.10719-0.13435 0.91267-0.91176-0.16938-0.60860
   1   2 -15   13.38    4.84 428 0.50242-0.52959 0.78096-0.78005-0.15348-0.62450
  -1  -2  15   18.49    2.86 307-0.89970 0.92687 0.00747-0.00838 0.28542 0.49256
  -1  -2  15   14.22    4.40 509 0.33011-0.30295-0.84252 0.84161 0.23564 0.54234
   1   2 -14   37.51    3.39  43-0.00414-0.01416 0.93251-0.91876-0.13687-0.58533
   1   2 -14   27.08    4.03 425 0.50821-0.52651 0.80038-0.78663-0.10546-0.61674
   1   2 -13  483.74   17.48  36-0.10430 0.09487 0.93826-0.91168-0.10582-0.56059
   1   2 -13  456.45   20.86 422 0.51299-0.52242 0.81872-0.79214-0.05475-0.61166
  -1  -2  13  418.44   16.45 216 0.10436-0.09493-0.93825 0.91167 0.10583 0.56058
  -1  -2  13  419.99   17.59 317-0.90254 0.91197 0.17517-0.20175 0.26147 0.40494
   1   2 -12   12.25    2.47  31-0.19567 0.19511 0.93333-0.89391-0.07600-0.53464
   1   2 -12    9.83    1.95 141 0.89556-0.89612-0.24065 0.28006-0.24951-0.36112
  -1  -2  12    8.03    2.06 211 0.19572-0.19516-0.93332 0.89390 0.07601 0.53462
  -1  -2  12    8.39    2.46 321-0.89554 0.89610 0.24070-0.28011 0.24953 0.36110
  -1  -2  12    6.86    3.79 488-0.76458 0.76515 0.49830-0.53772 0.34102 0.26962
   1   2 -11   25.13    2.78  25-0.27954 0.28785 0.91980-0.86755-0.04728-0.50757
   1   2 -11   21.73    2.56 145 0.88570-0.87739-0.29683 0.34908-0.23804-0.31681
   1   2 -11   12.34    3.52 416 0.51874-0.51043 0.85147-0.79922 0.05729-0.61214
  -1  -2  11   16.27    2.27 205 0.27959-0.28790-0.91979 0.86754 0.04729 0.50756
  -1  -2  11   10.35    2.46 325-0.88568 0.87737 0.29688-0.34913 0.23806 0.31679
  -1  -2  11   14.04    3.69 490-0.77282 0.76451 0.50071-0.55296 0.31849 0.23636
   1   2 -10  161.28    6.60  20-0.35669 0.37386 0.89914-0.83406-0.01965-0.47941
   1   2 -10  158.11    6.87 148 0.87431-0.85714-0.34473 0.40981-0.22732-0.27175
   1   2 -10  153.17    7.74 412 0.51907-0.50189 0.86521-0.80012 0.12042-0.61948
  -1  -2  10  153.34    6.70 200 0.35673-0.37391-0.89912 0.83404 0.01966 0.47940
  -1  -2  10  143.13    7.18 328-0.87429 0.85712 0.34477-0.40985 0.22734 0.27173
  -1  -2  10  136.57    7.90 491-0.78017 0.76299 0.50272-0.56780 0.29705 0.20202
   1   2  -9  369.84   13.50  15-0.42755 0.45360 0.87246-0.79454 0.00687-0.45015
   1   2  -9  385.66   13.66 151 0.86251-0.83647-0.38494 0.46286-0.21760-0.22568
   1   2  -9  384.87   14.78 408 0.51695-0.49090 0.87632-0.79840 0.18992-0.63320
  -1  -2   9  378.59   13.91 195 0.42759-0.45363-0.87244 0.79452-0.00685 0.45014
  -1  -2   9  350.73   15.10 331-0.86249 0.83645 0.38497-0.46289 0.21762 0.22566
  -1  -2   9  333.21   14.38 492-0.78660 0.76055 0.50434-0.58226 0.27707 0.16622
   1   2  -8   11.95    2.37  10-0.49239 0.52730 0.84074-0.74999 0.03222-0.41972
   1   2  -8    9.88    2.26 153 0.85129-0.81637-0.41772 0.50848-0.20917-0.17833
   1   2  -8   10.32    2.66 403 0.51141-0.47649 0.88358-0.79282 0.26745-0.65495
  -1  -2   8   14.21    2.27 190 0.49242-0.52733-0.84072 0.74997-0.03220 0.41970
  -1  -2   8   11.01    2.78 493-0.79204 0.75713 0.50559-0.59634 0.25913 0.12837
   1   2  -7  371.81   14.51   6-0.55132 0.59510 0.80488-0.70129 0.05630-0.38802
   1   2  -7  391.44   14.01 155 0.84157-0.79778-0.44306 0.54665-0.20232-0.12940
   1   2  -7  386.70   14.47 398 0.50087-0.45709 0.88485-0.78126 0.35504-0.68676
  -1  -2   7  363.07   14.82 186 0.55135-0.59513-0.80486 0.70127-0.05628 0.38800
  -1  -2   7  372.59   15.14 335-0.84155 0.79777 0.44309-0.54668 0.20234 0.12938
  -1  -2   7  351.32   13.70 494-0.79635 0.75257 0.50649-0.61008 0.24415 0.08757
   1   2  -6   44.95    3.19   1-0.60439 0.65704 0.76581-0.64938 0.07899-0.35492
   1   2  -6   49.72    3.09 156 0.83428-0.78162-0.46061 0.57703-0.19740-0.07854
   1   2  -6   49.48    3.29 361-0.60439 0.65704 0.76581-0.64938 0.07899-0.35492
  -1  -2   6   44.13    3.09 181 0.60441-0.65706-0.76579 0.64936-0.07897 0.35491
  -1  -2   6   51.68    3.20 336-0.83426 0.78161 0.46063-0.57706 0.19742 0.07852
  -1  -2   6   53.65    3.40 495-0.79924 0.74658 0.50704-0.62347 0.23368 0.04226
   1   2  -5 1240.46   42.35 157 0.83031-0.76879-0.46970 0.59896-0.19479-0.02537
   1   2  -5 1266.64   40.73 357-0.65158 0.71310 0.72453-0.59527 0.10014-0.32029
  -1  -2   5 1207.71   39.50 177 0.65161-0.71313-0.72451 0.59525-0.10012 0.32027
  -1  -2   5 1231.99   43.49 337-0.83030 0.76878 0.46972-0.59898 0.19481 0.02535
  -1  -2   5 1161.95   39.76 495-0.80006 0.73854 0.50719-0.63645 0.23062-0.01047
   1   2  -4   48.44    3.00 156 0.83052-0.76014-0.46922 0.61132-0.19493 0.03055
   1   2  -4   51.84    2.98 353-0.69289 0.76328 0.68218-0.54009 0.11956-0.28394
  -1  -2   4   50.71    3.09 173 0.69291-0.76330-0.68217 0.54007-0.11954 0.28392
  -1  -2   4   56.19    3.51 337-0.83051 0.76012 0.46924-0.61134 0.19495-0.03058
  -1  -2   4   50.20    3.09 494-0.79723 0.72684 0.50666-0.64876 0.24099-0.07661
   1   2  -3 2546.83   79.10 156 0.83560-0.75634-0.45751 0.61244-0.19828 0.08969
   1   2  -3 2469.16   83.25 350-0.72829 0.80754 0.64012-0.48518 0.13707-0.24566
  -1  -2   3 2495.20   82.63 170 0.72830-0.80756-0.64010 0.48517-0.13705 0.24564
  -1  -2   3 2508.15   81.16 336-0.83558 0.75633 0.45752-0.61245 0.19830-0.08971
  -1  -2   3 2403.48   77.56 492-0.78582 0.70656 0.50415-0.65908 0.27957-0.17098
   1   2  -2    3.71    1.54 154 0.84586-0.75774-0.43215 0.59992-0.20530 0.15250
   1   2  -2    4.22    1.96 346-0.75777 0.84590 0.59989-0.43213 0.15242-0.20523
  -1  -2   2    3.91    1.75 166 0.75778-0.84591-0.59988 0.43212-0.15240 0.20521
  -1  -2   2    0.10    1.65 334-0.84585 0.75773 0.43216-0.59993 0.20533-0.15252
  -1  -2   2    2.65    0.92 485-0.74293 0.65481 0.49130-0.65907 0.39438-0.34158
   1   2  -1  182.40    6.78 151 0.86094-0.76394-0.38980 0.57041-0.21638 0.21936
   1   2  -1  182.26    7.01 343-0.78138 0.87837 0.56336-0.38276 0.16535-0.16238
  -1  -2   1  187.82    7.21 163 0.78139-0.87838-0.56336 0.38275-0.16533 0.16235
  -1  -2   1  181.78    6.99 331-0.86093 0.76394 0.38981-0.57041 0.21641-0.21938
  -1  -2   1  182.96    6.69 390-0.55080 0.45380 0.37560-0.55620 0.70503-0.70800
   1   2   0 2208.06   67.59 147 0.87910-0.77324-0.32599 0.51943-0.23162 0.29038
   1   2   0 2142.27   69.19 341-0.79913 0.90500 0.53268-0.33924 0.17555-0.11680
   1   2   0 2078.89   67.38 392-0.51683 0.62269 0.38824-0.19480 0.73062-0.67186
  -1  -2   0 2167.95   69.60 161 0.79914-0.90500-0.53268 0.33924-0.17553 0.11677
  -1  -2   0 2133.96   68.00 327-0.87909 0.77323 0.32599-0.51943 0.23165-0.29041
  -1  -2   0 2060.69   66.69 373-0.76600 0.66013 0.26812-0.46156 0.48998-0.54873
   1   2   1 2910.83   91.66 339-0.81096 0.92569 0.51035-0.30408 0.18263-0.06809
   1   2   1 2762.48   89.35 380-0.67594 0.79067 0.31990-0.11363 0.59310-0.47856
   1   2   1 2744.63   87.51 498-0.81070 0.92543 0.50875-0.30247 0.18761-0.07307
  -1  -2  -1 2932.10   94.45 159 0.81096-0.92569-0.51036 0.30409-0.18260 0.06806
  -1  -2  -1 2881.05   90.81 321-0.89633 0.78160 0.23509-0.44136 0.25061-0.36515
   1   2   2   10.02    1.33 133 0.90492-0.78132-0.11078 0.32988-0.27174 0.44206
   1   2   2    7.23    1.55 339-0.81650 0.94010 0.49928-0.28018 0.18603-0.01571
   1   2   2   11.53    1.94 374-0.75247 0.87607 0.27671-0.05760 0.50702-0.33670
   1   2   2    7.55    1.34 499-0.81497 0.93857 0.50911-0.29000 0.16809 0.00223
  -1  -2  -2    9.30    1.34 159 0.81649-0.94009-0.49930 0.28019-0.18600 0.01568
  -1  -2  -2   13.19    1.43 313-0.90491 0.78131 0.11075-0.32986 0.27177-0.44209
  -1  -2  -2   10.34    1.42 537 0.13518-0.25878-0.62439 0.40528 0.61502-0.78534
   1   2   3 1944.53   57.30 123 0.89164-0.75917 0.05271 0.17923-0.29174 0.51784
   1   2   3 1827.67   58.87 339-0.81468 0.94715 0.50295-0.27101 0.18491 0.04119
   1   2   3 1797.38   60.29 371-0.79165 0.92412 0.25088-0.01894 0.45580-0.22970
   1   2   3 1771.84   57.73 498-0.81303 0.94550 0.50897-0.27702 0.17718 0.04893
   1   2   3 1622.33   57.56 552 0.01059 0.12188-0.43716 0.66910 0.76872-0.54262
  -1  -2  -3 1894.91   58.35 159 0.81468-0.94715-0.50298 0.27104-0.18488-0.04123
  -1  -2  -3 1647.79   55.83 523 0.24215-0.37462-0.75828 0.52634 0.43319-0.65929
   1   2   4  850.15   29.98 369-0.81208 0.95342 0.23615 0.00863 0.42665-0.14476
   1   2   4  888.32   28.16 497-0.80900 0.95034 0.50855-0.26377 0.19499 0.08690
   1   2   4  811.78   27.99 545 0.07456 0.06678-0.53710 0.78188 0.69688-0.41499
  -1  -2  -4  910.65   29.19 161 0.80286-0.94420-0.52583 0.28105-0.17773-0.10416
  -1  -2  -4  819.52   28.38 513 0.30874-0.45008-0.82490 0.58012 0.28890-0.57079
   1   2   5 1770.69   58.91 344-0.77461 0.92482 0.57429-0.31668 0.16158 0.17609
   1   2   5 1786.79   60.31 368-0.82200 0.97221 0.22863 0.02898 0.41179-0.07412
   1   2   5 1896.05   59.57 439 0.46705-0.31684 0.68417-0.42656-0.34247 0.68014
   1   2   5 1839.35   60.98 496-0.80371 0.95392 0.50781-0.25020 0.21662 0.12105
   1   2   5 1715.77   58.18 540 0.11420 0.03600-0.59504 0.85265 0.64492-0.30726
  -1  -2  -5 1821.26   58.09 164 0.77458-0.92479-0.57434 0.31673-0.16153-0.17614
   1   2   6  711.03   23.97 351-0.71162 0.87070 0.66067-0.39022 0.12872 0.26473
   1   2   6  730.67   27.63 367-0.82542 0.98449 0.22599 0.04446 0.40656-0.01311
   1   2   6  763.02   25.79 434 0.48564-0.32656 0.73217-0.46172-0.25688 0.65033
   1   2   6  732.16   27.26 494-0.79744 0.95651 0.50670-0.23625 0.24026 0.15319
   1   2   6  707.55   24.38 537 0.13832 0.02075-0.62871 0.89916 0.61039-0.21694
  -1  -2  -6  701.26   22.94 171 0.71156-0.87064-0.66075 0.39030-0.12866-0.26479
  -1  -2  -6  697.60   22.41 254-0.46280 0.30373-0.74566 0.47521 0.25790-0.65135
   1   2   7   17.09    0.82   8-0.51642 0.68436 0.82699-0.54371 0.04191 0.40733
   1   2   7   18.19    0.82  43-0.01485 0.18280 0.93367-0.65039-0.13363 0.58286
   1   2   7   19.88    3.50 367-0.82444 0.99239 0.22675 0.05654 0.40806 0.04117
   1   2   7   25.18    3.39 429 0.49854-0.33060 0.76894-0.48565-0.18095 0.63018
   1   2   7   19.62    2.77 493-0.79027 0.95822 0.50519-0.22191 0.26508 0.18415
   1   2   7   15.52    2.67 535 0.15242 0.01552-0.64782 0.93110 0.58913-0.13989
  -1  -2  -7   17.29    0.93 188 0.51618-0.68413-0.82713 0.54384-0.04178-0.40745
   1   2   8   76.93    5.55 368-0.82026 0.99708 0.22997 0.06615 0.41443 0.09059
   1   2   8   80.39    5.79 425 0.50741-0.33060 0.79757-0.50145-0.11271 0.61773
   1   2   8   75.31    5.23 491-0.78226 0.95907 0.50326-0.20714 0.29067 0.21434
   1   2   8   84.01    4.84 534 0.15980 0.01702-0.65764 0.95376 0.57768-0.07267
   1   2   9   63.66    5.54 369-0.81360 0.99928 0.23502 0.07393 0.42441 0.13638
   1   2   9   72.37    5.61 422 0.51332-0.32764 0.82013-0.51117-0.05059 0.61139
   1   2   9   72.13    5.53 490-0.77342 0.95910 0.50088-0.19193 0.31678 0.24402
   1   2   9   73.37    4.34 534 0.16245 0.02323-0.66114 0.97009 0.57351-0.01272
   1   2  10   16.40    4.31 369-0.80487 0.99942 0.24146 0.08033 0.43715 0.17943
   1   2  10   16.98    4.48 418 0.51696-0.32241 0.83800-0.51621 0.00666 0.60992
   1   2  10   18.32    4.50 488-0.76374 0.95829 0.49805-0.17626 0.34326 0.27332
   1   2  10   14.14    2.79 534 0.16163 0.03292-0.66006 0.98185 0.57481 0.04177
   1   2  11   83.84    6.86 370-0.79437 0.99778 0.24898 0.08564 0.45204 0.22033
   1   2  11   74.93    6.75 486-0.75321 0.95663 0.49473-0.16011 0.37000 0.30236
   1   2  11   93.37    5.87 534 0.15814 0.04528-0.65545 0.99007 0.58027 0.09209
   1   2  12  319.78   17.17 372-0.78225 0.99454 0.25735 0.09011 0.46862 0.25953
   1   2  12  358.20   15.51 535 0.15253 0.05976-0.64796 0.99542 0.58897 0.13918
   1   2  13    5.92    4.59 373-0.76865 0.98980 0.26640 0.09390 0.48656 0.29737
   1   2  13    5.54    4.10 536 0.14514 0.07602-0.63800 0.99830 0.60021 0.18371
   1   2  14   -0.51    5.30 374-0.75361 0.98363 0.27600 0.09713 0.50561 0.33409
   1   2  14    4.81    4.50 537 0.13622 0.09381-0.62583 0.99896 0.61349 0.22622
   1   2  15   12.43    6.52 376-0.73716 0.97606 0.28604 0.09992 0.52558 0.36991
   1   2  15   10.22    4.29 538 0.12594 0.11296-0.61158 0.99754 0.62840 0.26709
   1   3 -17    2.98    3.18  48 0.07475-0.11499 0.91992-0.85035-0.16012-0.70772
   1   3 -17    6.17    6.17 428 0.50170-0.54194 0.77868-0.70911-0.15881-0.70903
  -1  -3  17   -5.20    5.40 369-0.80910 0.84933 0.23836-0.30793 0.43102 0.43681
   1   3 -16    2.67    2.57  40-0.04246 0.01109 0.93607-0.85366-0.12519-0.68687
   1   3 -16    4.65    5.37 425 0.50781-0.53918 0.79896-0.71655-0.10915-0.70291
  -1  -3  16   -4.08    4.18 367-0.83108 0.86245 0.22152-0.30393 0.39775 0.41430
   1   3 -15  102.24    5.96  34-0.14510 0.12260 0.93728-0.84204-0.09269-0.66359
   1   3 -15  115.06    8.60 422 0.51279-0.53529 0.81790-0.72266-0.05717-0.69911
  -1  -3  15   93.81    7.25 365-0.85191 0.87441 0.20429-0.29953 0.36376 0.39252
   1   3 -14   20.36    3.29  28-0.23686 0.22323 0.92780-0.81973-0.06206-0.63843
   1   3 -14   21.44    3.95 419 0.51649-0.53012 0.83534-0.72726-0.00244-0.69805
  -1  -3  14   27.04    3.39 208 0.23691-0.22328-0.92779 0.81971 0.06207 0.63842
  -1  -3  14   31.39    3.89 310-0.90371 0.91734 0.05977-0.16785 0.27894 0.42155
   1   3 -13   74.89    4.94  22-0.31973 0.31497 0.91007-0.78916-0.03304-0.61167
   1   3 -13   68.25    4.20 134 0.90488-0.90965-0.11694 0.23785-0.27081-0.37389
   1   3 -13   60.30    5.70 416 0.51870-0.52346 0.85104-0.73013 0.05553-0.70024
  -1  -3  13   57.61    4.22 202 0.31977-0.31501-0.91005 0.78914 0.03305 0.61165
  -1  -3  13   61.19    4.60 314-0.90487 0.90964 0.11699-0.23790 0.27083 0.37388
   1   3 -12  353.50   13.28  17-0.39486 0.39896 0.88574-0.75200-0.00551-0.58341
   1   3 -12  332.89   13.52 137 0.90316-0.89905-0.16604 0.29979-0.26299-0.32594
   1   3 -12  296.37   14.64 412 0.51910-0.51499 0.86462-0.73088 0.11735-0.70628
  -1  -3  12  293.81   13.69 197 0.39490-0.39900-0.88573 0.75198 0.00553 0.58340
  -1  -3  12  292.53   14.03 317-0.90314 0.89904 0.16608-0.29983 0.26301 0.32592
  -1  -3  12  285.82   13.94 483-0.72976 0.72565 0.48666-0.62041 0.42354 0.16539
   1   3 -11   19.44    3.19  12-0.46298 0.47596 0.85606-0.70948 0.02058-0.55373
   1   3 -11   15.59    2.46 139 0.89966-0.88669-0.20777 0.35435-0.25569-0.27745
   1   3 -11    8.00    3.59 408 0.51724-0.50427 0.87551-0.72893 0.18375-0.71690
  -1  -3  11    9.57    2.37 192 0.46302-0.47599-0.85604 0.70946-0.02057 0.55371
  -1  -3  11   17.84    2.87 319-0.89965 0.88667 0.20781-0.35439 0.25571 0.27744
  -1  -3  11   15.19    3.69 484-0.73551 0.72253 0.48872-0.63530 0.41108 0.12206
   1   3 -10  410.15   15.72   8-0.52460 0.54644 0.82204-0.66263 0.04525-0.52261
   1   3 -10  405.95   15.71 141 0.89528-0.87344-0.24256 0.40198-0.24914-0.22822
   1   3 -10  381.00   15.74 404 0.51248-0.49064 0.88282-0.72341 0.25554-0.73290
  -1  -3  10  414.78   18.09 188 0.52463-0.54648-0.82202 0.66261-0.04523 0.52259
  -1  -3  10  400.20   17.15 321-0.89527 0.87342 0.24260-0.40201 0.24916 0.22820
  -1  -3  10  397.11   19.01 484-0.73973 0.71788 0.49019-0.64961 0.40168 0.07568
   1   3  -9   78.15    4.72   3-0.58005 0.61076 0.78460-0.61235 0.06845-0.49003
   1   3  -9   84.19    4.73 143 0.89076-0.86005-0.27059 0.44284-0.24355-0.17803
   1   3  -9   71.84    4.89 399 0.50389-0.47318 0.88525-0.71300 0.33359-0.75517
  -1  -3   9   71.48    4.52 183 0.58007-0.61079-0.78458 0.61233-0.06843 0.49001
  -1  -3   9   72.68    4.21 323-0.89075 0.86003 0.27062-0.44287 0.24357 0.17801
  -1  -3   9   71.20    4.73 485-0.74206 0.71135 0.49100-0.66325 0.39638 0.02520
   1   3  -8  234.89    9.57 145 0.88673-0.84714-0.29182 0.47690-0.23911-0.12668
   1   3  -8  230.36    9.24 359-0.62958 0.66916 0.74462-0.55954 0.09015-0.45595
  -1  -3   8  211.16    8.73 179 0.62960-0.66918-0.74460 0.55952-0.09013 0.45593
  -1  -3   8  209.68    9.88 325-0.88671 0.84713 0.29185-0.47693 0.23913 0.12666
  -1  -3   8  210.90    9.36 485-0.74191 0.70233 0.49095-0.67604 0.39672-0.03092
   1   3  -7  253.35   10.51 146 0.88373-0.83527-0.30604 0.50396-0.23605-0.07396
   1   3  -7  267.67   10.26 355-0.67340 0.72185 0.70297-0.50505 0.11028-0.42029
  -1  -3   7  247.25    9.34 175 0.67343-0.72188-0.70295 0.50503-0.11026 0.42027
  -1  -3   7  245.10   11.54 326-0.88371 0.83526 0.30607-0.50399 0.23607 0.07394
  -1  -3   7  225.82    9.86 484-0.73820 0.68975 0.48966-0.68758 0.40510-0.09509
   1   3  -6   55.32    3.80 351-0.71172 0.76904 0.66056-0.44980 0.12877-0.38300
  -1  -3   6   44.85    3.28 171 0.71174-0.76906-0.66054 0.44978-0.12875 0.38298
  -1  -3   6   46.86    3.20 326-0.88219 0.82487 0.31286-0.52362 0.23458 0.01965
  -1  -3   6   50.41    3.38 483-0.72885 0.67153 0.48633-0.69709 0.42548-0.17125
   1   3  -5 1964.65   64.79 146 0.88249-0.81630-0.31159 0.53518-0.23484 0.03639
   1   3  -5 1992.39   64.78 348-0.74473 0.81092 0.61834-0.39475 0.14553-0.34398
  -1  -3   5 1918.85   62.73 168 0.74475-0.81093-0.61833 0.39474-0.14551 0.34396
  -1  -3   5 1834.75   61.60 326-0.88248 0.81629 0.31161-0.53520 0.23486-0.03641
  -1  -3   5 1779.24   62.73 480-0.70946 0.64327 0.47909-0.70269 0.46467-0.26622
   1   3  -4  748.12   24.83 145 0.88472-0.80967-0.30143 0.53786-0.23705 0.09439
   1   3  -4  744.93   26.91 344-0.77266 0.84772 0.57736-0.34094 0.16050-0.30317
   1   3  -4  714.19   24.89 506-0.83413 0.90919 0.50667-0.27025 0.04425-0.18692
  -1  -3   4  744.73   27.42 164 0.77268-0.84773-0.57735 0.34092-0.16048 0.30315
  -1  -3   4  692.88   24.93 325-0.88471 0.80966 0.30144-0.53787 0.23708-0.09441
  -1  -3   4  687.24   24.74 476-0.66961 0.59456 0.46307-0.69950 0.53512-0.39245
   1   3  -3  538.23   19.03 144 0.88880-0.80487-0.28125 0.53052-0.24134 0.15446
   1   3  -3  545.13   19.84 342-0.79577 0.87970 0.53872-0.28946 0.17359-0.26047
   1   3  -3  513.13   18.46 502-0.82634 0.91027 0.50890-0.25963 0.10551-0.19240
  -1  -3   3  519.85   19.84 162 0.79579-0.87971-0.53871 0.28945-0.17356 0.26045
  -1  -3   3  516.53   17.90 324-0.88879 0.80486 0.28126-0.53053 0.24136-0.15448
  -1  -3   3  487.09   17.55 466-0.58030 0.49638 0.42340-0.67266 0.65966-0.57277
   1   3  -2  107.33    4.72 142 0.89422-0.80142-0.24968 0.51178-0.24775 0.21664
   1   3  -2  116.66    5.14 339-0.81436 0.90715 0.50360-0.24151 0.18471-0.21581
   1   3  -2  108.33    4.32 497-0.80711 0.89990 0.50831-0.24621 0.20293-0.23403
  -1  -3   2  116.04    5.14 159 0.81437-0.90716-0.50360 0.24150-0.18469 0.21579
  -1  -3   2  112.37    5.14 322-0.89421 0.80141 0.24969-0.51179 0.24777-0.21667
  -1  -3   2  106.75    4.06 379-0.69478 0.60199 0.31003-0.57212 0.57337-0.54227
  -1  -3   2  105.59    4.15 447-0.34637 0.25358 0.30573-0.56783 0.86393-0.83283
   1   3  -1  338.50   12.20 139 0.89994-0.79828-0.20510 0.48003-0.25618 0.28086
   1   3  -1  339.74   12.26 337-0.82872 0.93039 0.47325-0.19832 0.19378-0.16911
   1   3  -1  316.31   11.11 482-0.72546 0.82713 0.48510-0.21017 0.43260-0.40793
  -1  -3   1  336.14   12.36 157 0.82873-0.93039-0.47325 0.19831-0.19376 0.16908
  -1  -3   1  334.50   12.20 319-0.89993 0.79827 0.20510-0.48003 0.25620-0.28088
  -1  -3   1  311.04   11.23 365-0.84538 0.74371 0.20985-0.48478 0.37471-0.39939
   1   3   0  424.01   14.34 135 0.90418-0.79365-0.14568 0.43345-0.26633 0.34679
   1   3   0  412.32   15.36 335-0.83915 0.94969 0.44897-0.16120 0.20070-0.12024
   1   3   0  389.33   14.30 387-0.58450 0.69503 0.36211-0.07434 0.67779-0.59733
  -1  -3   0  409.55   15.26 155 0.83916-0.94969-0.44897 0.16121-0.20068 0.12022
  -1  -3   0  405.89   15.05 315-0.90417 0.79364 0.14568-0.43345 0.26636-0.34682
   1   3   1   87.85    4.09 131 0.90416-0.78476-0.06960 0.37020-0.27760 0.41384
   1   3   1   86.62    4.23 334-0.84586 0.96526 0.43214-0.13154 0.20533-0.06909
   1   3   1   80.59    3.87 379-0.69658 0.81598 0.30906-0.00846 0.57144-0.43519
  -1  -3  -1   86.21    4.13 154 0.84587-0.96527-0.43215 0.13155-0.20531 0.06906
  -1  -3  -1   86.62    4.19 311-0.90415 0.78475 0.06959-0.37019 0.27763-0.41387
   1   3   2  409.42   15.30 333-0.84888 0.97715 0.42421-0.11077 0.20747-0.01544
   1   3   2  385.18   14.50 374-0.75486 0.88313 0.27521 0.03822 0.50406-0.31203
  -1  -3  -2  420.69   14.99 153 0.84888-0.97715-0.42422 0.11078-0.20744 0.01541
  -1  -3  -2  396.95   14.00 305-0.89583 0.76756-0.02480-0.28864 0.28897-0.48099
  -1  -3  -2  361.60   13.67 546 0.06215-0.19042-0.51832 0.20489 0.71196-0.90398
   1   3   3   39.67    2.79 334-0.84793 0.98506 0.42674-0.10046 0.20679 0.04102
   1   3   3   38.93    3.07 371-0.78655 0.92369 0.25441 0.07186 0.46280-0.21499
   1   3   3   34.06    2.48 505-0.83230 0.96944 0.50749-0.18121 0.06123 0.18658
  -1  -3  -3   45.66    2.69 154 0.84793-0.98506-0.42676 0.10048-0.20676-0.04105
  -1  -3  -3   26.56    2.53 534 0.15889-0.29603-0.65644 0.33017 0.57910-0.82690
   1   3   4  190.71    7.74 335-0.84217 0.98818 0.44153-0.10242 0.20277 0.10082
   1   3   4  189.16    8.01 370-0.80372 0.94972 0.24230 0.09681 0.43881-0.13522
   1   3   4  176.08    7.01 502-0.82563 0.97164 0.50898-0.16987 0.11007 0.19353
  -1  -3  -4  197.83    7.63 155 0.84217-0.98817-0.44156 0.10245-0.20273-0.10086
  -1  -3  -4  194.36    7.35 290-0.83047 0.68446-0.27107-0.06803 0.30465-0.60824
  -1  -3  -4  183.70    7.52 524 0.23349-0.37950-0.74855 0.40945 0.44995-0.75354
   1   3   5  356.50   12.87 337-0.82980 0.98467 0.47085-0.11890 0.19448 0.16489
   1   3   5  356.99   13.39 369-0.81215 0.96702 0.23610 0.11584 0.42655-0.06718
   1   3   5  368.39   16.28 444 0.44736-0.29248 0.63692-0.28497-0.41602 0.77540
   1   3   5  356.02   14.62 500-0.81832 0.97320 0.50926-0.15732 0.15154 0.20784
  -1  -3  -5  365.15   12.87 157 0.82979-0.98466-0.47088 0.11894-0.19445-0.16493
  -1  -3  -5  356.42   13.37 280-0.75702 0.60215-0.42026 0.06831 0.30337-0.66274
  -1  -3  -5  336.36   12.53 516 0.28942-0.44430-0.80724 0.45529 0.33384-0.69322
   1   3   6    7.05    1.33  88 0.64191-0.47817 0.58033-0.21555-0.29041 0.70556
   1   3   6    8.02    1.65 340-0.80705 0.97080 0.51790-0.15313 0.18027 0.23489
   1   3   6    8.77    3.10 368-0.81487 0.97862 0.23406 0.13072 0.42252-0.00736
   1   3   6    7.85    2.86 438 0.46929-0.30555 0.68975-0.32497-0.33314 0.74830
   1   3   6   12.54    2.47 497-0.81039 0.97413 0.50871-0.14393 0.18900 0.22616
   1   3   6    2.85    1.94 552 0.01856 0.14518-0.45003 0.81481 0.76056-0.34541
  -1  -3  -6    7.92    1.44 160 0.80704-0.97078-0.51795 0.15317-0.18023-0.23493
  -1  -3  -6    7.05    1.94 509 0.33143-0.49517-0.84353 0.47875 0.23224-0.64739
   1   3   7  426.94   15.81 345-0.76568 0.93830 0.58813-0.21052 0.15668 0.31425
   1   3   7  443.04   17.62 369-0.81358 0.98620 0.23503 0.14259 0.42443 0.04651
   1   3   7  465.16   18.31 434 0.48562-0.31300 0.73211-0.35450-0.25699 0.72793
   1   3   7  435.26   18.28 495-0.80180 0.97441 0.50750-0.12988 0.22405 0.24689
   1   3   7  423.27   16.35 549 0.04146 0.13116-0.48636 0.86397 0.73587-0.26493
  -1  -3  -7  459.70   15.50 165 0.76565-0.93826-0.58818 0.21057-0.15664-0.31430
  -1  -3  -7  451.01   15.44 254-0.46939 0.29677-0.74080 0.36318 0.25928-0.73021
   1   3   8  317.75   11.49 354-0.68230 0.86378 0.69367-0.30322 0.11449 0.41223
   1   3   8  318.28   13.99 369-0.80928 0.99076 0.23823 0.15222 0.43077 0.09595
   1   3   8  344.77   16.22 430 0.49766-0.31618 0.76629-0.37584-0.18680 0.71352
   1   3   8  325.67   14.56 493-0.79251 0.97399 0.50569-0.11524 0.25753 0.26919
   1   3   8  322.04   13.12 547 0.05695 0.12453-0.51036 0.90081 0.71811-0.19139
  -1  -3  -8  351.34   11.91 174 0.68224-0.86372-0.69374 0.30329-0.11443-0.41229
   1   3   9   21.98    4.31 370-0.80256 0.99291 0.24314 0.16015 0.44047 0.14203
   1   3   9   29.50    3.89 491-0.78250 0.97285 0.50332-0.10004 0.28995 0.29255
   1   3   9   29.41    3.39 546 0.06672 0.12363-0.52527 0.92856 0.70647-0.12397
   1   3  10  155.32    9.23 370-0.79382 0.99304 0.24936 0.16676 0.45279 0.18549
   1   3  10  139.22    9.10 489-0.77171 0.97092 0.50040-0.08428 0.32161 0.31667
   1   3  10  143.69    7.63 545 0.07202 0.12720-0.53328 0.94940 0.70001-0.06172
   1   3  11  191.31   10.34 371-0.78332 0.99140 0.25663 0.17233 0.46719 0.22688
   1   3  11  164.61   10.93 487-0.76010 0.96819 0.49693-0.06797 0.35271 0.34136
   1   3  11  196.73   11.79 545 0.07376 0.13433-0.53590 0.96485 0.69787-0.00380
   1   3  12    1.84    4.70 373-0.77120 0.98816 0.26473 0.17706 0.48325 0.26660
   1   3  12    3.61    3.61 545 0.07260 0.14436-0.53415 0.97594 0.69930 0.05055
   1   3  13   -5.92    5.72 374-0.75758 0.98340 0.27350 0.18112 0.50066 0.30497
   1   3  13   -3.40    3.09 545 0.06900 0.15682-0.52873 0.98335 0.70370 0.10193
   1   3  14   57.11    8.36 375-0.74250 0.97720 0.28283 0.18463 0.51919 0.34222
   1   3  14   46.70    6.88 546 0.06332 0.17137-0.52011 0.98757 0.71055 0.15086
   1   4 -16   22.91    4.11  28-0.23219 0.20549 0.92853-0.75180-0.06365-0.72670
   1   4 -16   18.28    5.82 420 0.51515-0.54185 0.82841-0.65167-0.02516-0.76519
  -1  -4  16   21.02    4.39 370-0.79598 0.82268 0.24784-0.42458 0.44978 0.34057
   1   4 -15   13.57    3.29  23-0.31560 0.29777 0.91117-0.72160-0.03452-0.70005
   1   4 -15   10.06    4.05 417 0.51801-0.53584 0.84496-0.65539 0.03179-0.76636
  -1  -4  15   11.54    3.68 368-0.81678 0.83461 0.23262-0.42219 0.41967 0.31490
   1   4 -14   27.46    3.60  18-0.39033 0.38137 0.88745-0.68504-0.00721-0.67158
   1   4 -14   30.15    4.96 414 0.51918-0.52814 0.85938-0.65697 0.09165-0.77043
  -1  -4  14   24.59    4.01 198 0.39037-0.38141-0.88743 0.68503 0.00722 0.67157
  -1  -4  14   22.69    3.88 366-0.83640 0.84536 0.21725-0.41966 0.38932 0.28946
   1   4 -13   11.20    2.98  13-0.45749 0.45740 0.85875-0.64351 0.01843-0.64144
   1   4 -13    9.11    2.76 130 0.90377-0.90386-0.06073 0.27597-0.27879-0.34421
   1   4 -13   11.51    4.01 410 0.51835-0.51844 0.87124-0.65600 0.15483-0.77784
  -1  -4  13   11.41    3.19 193 0.45752-0.45743-0.85873 0.64349-0.01842 0.64142
  -1  -4  13    7.47    2.76 364-0.85491 0.85501 0.20169-0.41693 0.35864 0.26436
   1   4 -12   98.58    6.06   8-0.51784 0.52661 0.82614-0.59807 0.04248-0.60970
   1   4 -12   98.18    5.94 133 0.90488-0.89610-0.09848 0.32656-0.27355-0.29367
   1   4 -12   88.92    5.93 406 0.51508-0.50631 0.87997-0.65190 0.22178-0.78900
  -1  -4  12   88.11    5.75 188 0.51787-0.52664-0.82612 0.59805-0.04247 0.60969
  -1  -4  12   86.29    6.15 313-0.90487 0.89609 0.09851-0.32659 0.27357 0.29365
  -1  -4  12   97.23    7.60 477-0.68221 0.67344 0.46828-0.69635 0.51411 0.05311
   1   4 -11  142.74    7.29   4-0.57191 0.58956 0.79055-0.54964 0.06498-0.57642
   1   4 -11  144.98    6.98 134 0.90467-0.88703-0.13001 0.37092-0.26881-0.24263
   1   4 -11  130.36    7.34 402 0.50883-0.49118 0.88473-0.64382 0.29291-0.80435
  -1  -4  11  128.27    7.39 184 0.57194-0.58958-0.79053 0.54962-0.06496 0.57640
  -1  -4  11  114.41    7.39 314-0.90466 0.88702 0.13004-0.37096 0.26883 0.24261
  -1  -4  11  134.00    7.51 477-0.68348 0.66584 0.46880-0.70971 0.51193-0.00049
   1   4 -10   11.80    2.67 360-0.62014 0.64665 0.75277-0.49903 0.08594-0.54159
   1   4 -10    5.80    3.05 397 0.49881-0.47230 0.88436-0.63061 0.36857-0.82423
  -1  -4  10    2.26    3.18 180 0.62017-0.64668-0.75275 0.49901-0.08592 0.54157
  -1  -4  10    5.44    2.98 477-0.68192 0.65541 0.46816-0.72190 0.51461-0.05895
   1   4  -9  239.89   10.60 137 0.90257-0.86719-0.17497 0.44155-0.26148-0.13840
   1   4  -9  244.24   10.25 356-0.66287 0.69825 0.71359-0.44701 0.10535-0.50522
  -1  -4   9  225.68   10.05 176 0.66289-0.69827-0.71357 0.44699-0.10533 0.50521
  -1  -4   9  216.13    9.88 317-0.90256 0.86718 0.17499-0.44157 0.26150 0.13838
  -1  -4   9  207.09   10.76 476-0.67658 0.64120 0.46596-0.73254 0.52364-0.12376
   1   4  -8   13.70    2.78 138 0.90153-0.85728-0.18831 0.46772-0.25917-0.08492
   1   4  -8   13.02    2.87 352-0.70040 0.74465 0.67375-0.39433 0.12321-0.46730
  -1  -4   8   18.66    2.97 172 0.70042-0.74467-0.67373 0.39431-0.12319 0.46728
  -1  -4   8   14.73    3.07 475-0.66589 0.62164 0.46151-0.74092 0.54114-0.19705
   1   4  -7  362.14   14.13 139 0.90090-0.84779-0.19530 0.48755-0.25793-0.03038
   1   4  -7  365.67   13.43 349-0.73304 0.78615 0.63399-0.34173 0.13949-0.42780
  -1  -4   7  337.47   12.51 169 0.73305-0.78617-0.63397 0.34172-0.13947 0.42778
  -1  -4   7  335.43   14.96 319-0.90089 0.84777 0.19532-0.48757 0.25796 0.03035
  -1  -4   7  325.19   12.14 473-0.64714 0.59402 0.45350-0.74576 0.57017-0.28186
   1   4  -6  788.77   28.16 139 0.90088-0.83889-0.19561 0.50070-0.25788 0.02535
   1   4  -6  790.36   26.97 346-0.76106 0.82304 0.59506-0.28998 0.15418-0.38671
   1   4  -6  761.06   27.43 507-0.83526 0.89725 0.50601-0.20093 0.03239-0.26492
  -1  -4   6  779.69   25.85 166 0.76107-0.82306-0.59505 0.28996-0.15416 0.38669
  -1  -4   6  774.94   30.02 319-0.90086 0.83888 0.19563-0.50071 0.25790-0.02537
  -1  -4   6  722.05   26.46 470-0.61538 0.55340 0.43948-0.74456 0.61514-0.38261
   1   4  -5  125.48    6.18 138 0.90149-0.83063-0.18879 0.50671-0.25908 0.08234
   1   4  -5  124.27    6.16 343-0.78476 0.85562 0.55775-0.23983 0.16726-0.34401
   1   4  -5  128.45    5.46 504-0.82931 0.90017 0.50837-0.19045 0.08505-0.26179
  -1  -4   5  124.37    5.75 163 0.78478-0.85563-0.55774 0.23981-0.16724 0.34398
  -1  -4   5  123.73    5.98 318-0.90147 0.83062 0.18880-0.50672 0.25911-0.08236
  -1  -4   5  114.41    5.38 465-0.56109 0.49024 0.41437-0.73229 0.68207-0.50532
   1   4  -4  432.39   15.95 137 0.90262-0.82289-0.17427 0.50502-0.26160 0.14063
   1   4  -4  434.68   16.64 340-0.80446 0.88418 0.52282-0.19207 0.17871-0.29967
   1   4  -4  409.06   15.01 500-0.81869 0.89841 0.50927-0.17851 0.14963-0.27059
  -1  -4   4  397.81   15.92 160 0.80447-0.88420-0.52281 0.19206-0.17869 0.29965
  -1  -4   4  421.07   14.92 317-0.90261 0.82288 0.17428-0.50503 0.26162-0.14066
  -1  -4   4  408.99   13.03 377-0.72397 0.64425 0.29379-0.62455 0.54100-0.42004
  -1  -4   4  402.67   14.79 456-0.46484 0.38512 0.36722-0.69797 0.77727-0.65631
   1   4  -3 1219.88   39.24 136 0.90394-0.81535-0.15138 0.49497-0.26541 0.20023
   1   4  -3 1174.24   39.88 338-0.82047 0.90906 0.49109-0.14749 0.18851-0.25369
   1   4  -3 1138.76   39.48 495-0.79837 0.88696 0.50688-0.16329 0.23687-0.30205
  -1  -4   3 1168.49   40.91 158 0.82048-0.90907-0.49108 0.14749-0.18849 0.25367
  -1  -4   3 1165.13   38.93 316-0.90393 0.81534 0.15139-0.49498 0.26543-0.20025
   1   4  -2  418.71   15.39 134 0.90486-0.80740-0.11938 0.47581-0.27044 0.26105
   1   4  -2  424.31   15.33 336-0.83309 0.93055 0.46334-0.10691 0.19664-0.20604
   1   4  -2  394.89   14.60 486-0.75249 0.84995 0.49450-0.13807 0.37176-0.38116
  -1  -4   2  427.60   16.16 156 0.83310-0.93056-0.46333 0.10691-0.19662 0.20602
  -1  -4   2  411.53   14.87 314-0.90485 0.80739 0.11938-0.47581 0.27047-0.26107
   1   4  -1   -3.28    2.15 131 0.90444-0.79811-0.07746 0.44672-0.27652 0.32291
   1   4  -1   -3.19    2.37 334-0.84263 0.94896 0.44039-0.07113 0.20308-0.15670
   1   4  -1   -1.22    1.02 471-0.62478 0.73111 0.44369-0.07442 0.60233-0.55595
  -1  -4   1    1.34    2.06 154 0.84263-0.94896-0.44039 0.07113-0.20306 0.15667
  -1  -4   1    1.33    2.36 311-0.90443 0.79810 0.07746-0.44672 0.27655-0.32293
   1   4   0  103.85    4.71 128 0.90135-0.78615-0.02480 0.40690-0.28334 0.38551
   1   4   0  101.13    5.06 333-0.84931 0.96451 0.42306-0.04096 0.20778-0.10561
   1   4   0   96.11    4.87 387-0.59454 0.70974 0.35788 0.02421 0.66928-0.56712
  -1  -4   0  102.37    5.06 153 0.84932-0.96451-0.42306 0.04096-0.20775 0.10558
  -1  -4   0  103.85    5.12 308-0.90134 0.78614 0.02480-0.40690 0.28337-0.38554
   1   4   1   32.14    3.20 333-0.85329 0.97736 0.41216-0.01723 0.21066-0.05271
   1   4   1   27.99    2.65 380-0.68634 0.81041 0.31451 0.08043 0.58232-0.42437
  -1  -4  -1   32.76    2.79 153 0.85329-0.97736-0.41217 0.01723-0.21063 0.05268
  -1  -4  -1   24.74    2.56 304-0.89374 0.76968-0.03931-0.35562 0.29045-0.44840
   1   4   2    0.71    1.84 119 0.87928-0.74634 0.11539 0.29238-0.29709 0.51082
   1   4   2   -1.35    1.97 332-0.85457 0.98751 0.40854-0.00077 0.21161 0.00212
   1   4   2   -1.12    1.94 375-0.73747 0.87041 0.28586 0.12191 0.52521-0.31148
  -1  -4  -2    3.73    1.97 152 0.85458-0.98751-0.40855 0.00078-0.21158-0.00215
  -1  -4  -2    1.02    1.84 299-0.87926 0.74632-0.11540-0.29237 0.29712-0.51085
  -1  -4  -2    6.37    2.43 549 0.03799-0.17093-0.48092 0.07316 0.73972-0.95346
   1   4   3  336.11   12.61 333-0.85295 0.99476 0.41309 0.00751 0.21042 0.05910
   1   4   3  306.14   11.88 373-0.76685 0.90866 0.26757 0.15304 0.48887-0.21936
  -1  -4  -3  339.11   12.81 153 0.85296-0.99476-0.41311-0.00750-0.21039-0.05913
  -1  -4  -3  320.67   11.65 539 0.11893-0.26074-0.60174 0.18114 0.63833-0.90784
   1   4   4 1482.90   49.91 108 0.81683-0.66616 0.30363 0.12981-0.30510 0.63040
   1   4   4 1411.78   48.89 334-0.84790 0.99857 0.42681 0.00663 0.20677 0.11852
   1   4   4 1341.31   46.03 371-0.78351 0.93418 0.25650 0.17694 0.46693-0.14163
   1   4   4 1374.07   48.02 505-0.83206 0.98273 0.50758-0.07414 0.06334 0.26195
  -1  -4  -4 1420.96   47.75 154 0.84790-0.99857-0.42683-0.00661-0.20674-0.11855
  -1  -4  -4 1407.27   45.73 288-0.81681 0.66613-0.30365-0.12979 0.30513-0.63042
  -1  -4  -4 1311.11   45.03 530 0.18835-0.33902-0.69447 0.26103 0.53118-0.85647
   1   4   5  806.56   27.97 100 0.76058-0.60104 0.41421 0.03206-0.30358 0.68466
   1   4   5  761.87   27.40 371-0.79210 0.95165 0.25057 0.19571 0.45518-0.07410
   1   4   5  740.22   28.30 502-0.82457 0.98411 0.50909-0.06281 0.11668 0.26440
  -1  -4  -5  809.00   26.15 155 0.83836-0.99790-0.45093 0.00465-0.20013-0.18095
  -1  -4  -5  753.40   26.33 280-0.76055 0.60101-0.41424-0.03203 0.30360-0.68468
  -1  -4  -5  656.46   26.01 522 0.24573-0.40527-0.76225 0.31597 0.42613-0.80721
   1   4   6   58.18    3.60 338-0.82243 0.99085 0.48693-0.02782 0.18975 0.24711
   1   4   6   60.10    5.06 370-0.79522 0.96363 0.24838 0.21073 0.45084-0.01398
   1   4   6   61.49    5.19 441 0.45814-0.28973 0.66244-0.20333-0.37743 0.81429
   1   4   6   64.54    4.21 499-0.81606 0.98447 0.50917-0.05007 0.16284 0.27402
  -1  -4  -6   65.06    3.49 158 0.82243-0.99084-0.48696 0.02785-0.18972-0.24714
  -1  -4  -6   66.65    3.78 272-0.68053 0.51212-0.53307 0.07396 0.29573-0.73259
  -1  -4  -6   55.60    4.07 516 0.29231-0.46072-0.80997 0.35086 0.32732-0.76418
   1   4   7  477.49   17.57  82 0.56966-0.39238 0.65618-0.18423-0.27864 0.77128
   1   4   7  451.66   18.67 370-0.79437 0.97165 0.24898 0.22296 0.45204 0.04061
   1   4   7  465.17   20.41 437 0.47592-0.29864 0.70655-0.23461-0.30414 0.79679
   1   4   7  432.52   19.71 497-0.80672 0.98400 0.50826-0.03631 0.20455 0.28810
  -1  -4  -7  477.07   16.11 161 0.79661-0.97389-0.53724 0.06529-0.17405-0.31860
  -1  -4  -7  459.91   16.34 262-0.56961 0.39233-0.65621 0.18426 0.27866-0.77130
  -1  -4  -7  403.42   17.15 509 0.32991-0.50719-0.84236 0.37042 0.23617-0.72882
   1   4   8  442.25   16.57  71 0.41740-0.23125 0.77713-0.29235-0.24808 0.79650
   1   4   8  432.41   18.73 371-0.79046 0.97661 0.25171 0.23307 0.45744 0.09098
   1   4   8  422.04   20.98 433 0.48968-0.30353 0.74327-0.25849-0.23508 0.78350
   1   4   8  416.07   17.53 494-0.79659 0.98274 0.50654-0.02176 0.24331 0.30511
  -1  -4  -8  467.49   10.66 167 0.75381-0.93996-0.60562 0.12084-0.15028-0.39814
  -1  -4  -8   84.28    8.49 251-0.41733 0.23118-0.77716 0.29238 0.24809-0.79652
   1   4   9  134.23    5.84  56 0.20288-0.00786 0.88408-0.38647-0.19561 0.79982
   1   4   9  124.98    5.64 355-0.67599 0.87101 0.70030-0.20268 0.11150 0.49271
   1   4   9  142.90    8.01 371-0.78410 0.97911 0.25610 0.24152 0.46613 0.13807
   1   4   9  133.60    8.19 492-0.78567 0.98069 0.50411-0.00650 0.28003 0.32417
  -1  -4  -9  150.51    5.84 175 0.67594-0.87095-0.70036 0.20274-0.11144-0.49276
  -1  -4  -9  138.64    5.74 236-0.20277 0.00775-0.88411 0.38650 0.19561-0.79982
   1   4  10   -6.97    4.41 372-0.77565 0.97953 0.26179 0.24866 0.47742 0.18257
   1   4  10   -3.99    3.48 490-0.77394 0.97783 0.50103 0.00942 0.31529 0.34470
   1   4  11    8.60    5.12 373-0.76536 0.97812 0.26853 0.25476 0.49079 0.22498
   1   4  12   49.57    7.77 374-0.75341 0.97503 0.27612 0.26000 0.50586 0.26570
   1   4  13    2.86    6.84 375-0.73989 0.97038 0.28441 0.26455 0.52233 0.30501
   1   5 -16   68.35    6.06  20-0.35897 0.33694 0.89840-0.62734-0.01882-0.74983
   1   5 -16   54.16    7.04 416 0.51858-0.54061 0.84977-0.57870 0.05039-0.81904
   1   5 -15    5.45    4.21  15-0.42744 0.41427 0.87252-0.58862 0.00682-0.71969
   1   5 -15   -2.16    4.64 412 0.51915-0.53232 0.86335-0.57945 0.11086-0.82372
  -1  -5  15   -8.08    3.48 374-0.75527 0.76844 0.27495-0.55885 0.50354 0.20932
   1   5 -14   42.30    4.72  10-0.48864 0.48434 0.84279-0.54605 0.03072-0.68780
   1   5 -14   48.21    5.85 409 0.51766-0.52196 0.87416-0.57742 0.17405-0.83113
  -1  -5  14   42.51    4.83 190 0.48867-0.48437-0.84277 0.54603-0.03070 0.68778
  -1  -5  14   40.43    3.99 372-0.77223 0.77652 0.26405-0.56079 0.48190 0.17518
   1   5 -13    7.28    3.80   6-0.54335 0.54793 0.81016-0.50059 0.05298-0.65428
   1   5 -13    3.28    3.18 127 0.89953-0.89495-0.00570 0.31527-0.28559-0.31570
   1   5 -13   10.01    4.19 405 0.51375-0.50917 0.88166-0.57209 0.24019-0.84149
  -1  -5  13    6.26    3.18 186 0.54338-0.54795-0.81014 0.50057-0.05296 0.65426
  -1  -5  13    5.74    2.97 371-0.78706 0.78249 0.25406-0.56363 0.46210 0.13920
   1   5 -12  339.81   14.66   2-0.59217 0.60561 0.77544-0.45303 0.07367-0.61919
   1   5 -12  336.15   14.36 129 0.90219-0.88875-0.03527 0.35767-0.28206-0.26346
   1   5 -12  319.00   14.15 362-0.59217 0.60561 0.77544-0.45303 0.07367-0.61919
   1   5 -12  311.13   14.47 401 0.50694-0.49350 0.88514-0.56273 0.30946-0.85498
  -1  -5  12  298.08   13.84 182 0.59219-0.60564-0.77542 0.45301-0.07365 0.61917
  -1  -5  12  254.76   12.11 370-0.79942 0.78598 0.24540-0.56780 0.44494 0.10058
  -1  -5  12  274.99   14.77 470-0.61992 0.60648 0.44151-0.76392 0.60901-0.06349
   1   5 -11   90.36    5.85 130 0.90370-0.88139-0.05941 0.39465-0.27896-0.21077
   1   5 -11   82.82    5.33 358-0.63555 0.65786 0.73932-0.40408 0.09284-0.58257
  -1  -5  11   72.26    5.84 178 0.63558-0.65789-0.73930 0.40406-0.09282 0.58255
  -1  -5  11   54.83    5.44 310-0.90369 0.88138 0.05943-0.39468 0.27899 0.21075
  -1  -5  11   73.04    4.21 369-0.80858 0.78627 0.23874-0.57398 0.43178 0.05796
  -1  -5  11   70.75    5.94 470-0.61452 0.59221 0.43909-0.77433 0.61630-0.12657
   1   5 -10   46.06    4.42 131 0.90446-0.87329-0.07819 0.42626-0.27642-0.15753
   1   5 -10   40.48    4.51 355-0.67389 0.70507 0.70247-0.35439 0.11051-0.54446
  -1  -5  10   36.48    4.61 175 0.67391-0.70509-0.70245 0.35437-0.11049 0.54444
  -1  -5  10   42.77    4.52 311-0.90445 0.87327 0.07821-0.42629 0.27645 0.15751
  -1  -5  10   34.36    2.67 369-0.81309 0.78191 0.23540-0.58347 0.42516 0.00879
  -1  -5  10   42.31    4.19 469-0.60440 0.57322 0.43450-0.78258 0.62962-0.19567
   1   5  -9    1.65    2.68 132 0.90479-0.86474-0.09158 0.45249-0.27454-0.10363
   1   5  -9    5.53    2.87 352-0.70754 0.74759 0.66549-0.30458 0.12670-0.50487
  -1  -5   9    5.84    3.07 172 0.70756-0.74761-0.66548 0.30457-0.12668 0.50485
  -1  -5   9    9.26    3.19 312-0.90478 0.86473 0.09160-0.45252 0.27456 0.10361
  -1  -5   9    3.08    1.23 369-0.80943 0.76938 0.23812-0.59903 0.43055-0.05238
  -1  -5   9    4.89    3.06 467-0.58784 0.54780 0.42690-0.78781 0.65050-0.27233
   1   5  -8  105.66    5.88 133 0.90489-0.85597-0.09948 0.47323-0.27340-0.04898
   1   5  -8  119.29    6.15 349-0.73682 0.78574 0.62901-0.25527 0.14143-0.46382
  -1  -5   8   97.05    6.05 169 0.73684-0.78575-0.62900 0.25525-0.14141 0.46380
  -1  -5   8   87.51    6.49 313-0.90488 0.85596 0.09950-0.47325 0.27343 0.04896
  -1  -5   8   85.78    3.79 371-0.78668 0.73776 0.25433-0.62808 0.46263-0.14024
  -1  -5   8  100.22    5.49 465-0.56215 0.51323 0.41487-0.78861 0.68087-0.35848
   1   5  -7   53.14    4.54 133 0.90491-0.84712-0.10171 0.48829-0.27308 0.00647
   1   5  -7   56.59    4.41 346-0.76204 0.81982 0.59361-0.20703 0.15471-0.42132
   1   5  -7   50.71    3.50 507-0.83542 0.89320 0.50591-0.11933 0.03064-0.29725
  -1  -5   7   44.80    4.10 166 0.76205-0.81984-0.59359 0.20701-0.15469 0.42129
  -1  -5   7   45.61    4.13 313-0.90489 0.84711 0.10173-0.48831 0.27310-0.00650
  -1  -5   7   48.70    1.83 380-0.67510 0.61731 0.32033-0.70691 0.59396-0.32735
  -1  -5   7   55.35    3.86 461-0.52290 0.46512 0.39602-0.78260 0.72300-0.45639
   1   5  -6  189.82    8.55 132 0.90487-0.83822-0.09802 0.49744-0.27361 0.06279
   1   5  -6  191.89    8.51 343-0.78349 0.85015 0.55986-0.16045 0.16654-0.37737
   1   5  -6  185.23    7.72 504-0.82994 0.89659 0.50822-0.10881 0.08038-0.29120
  -1  -5   6  181.74    8.82 163 0.78351-0.85016-0.55985 0.16043-0.16652 0.37734
  -1  -5   6  188.69    9.79 312-0.90486 0.83821 0.09804-0.49745 0.27364-0.06282
  -1  -5   6  184.32    7.71 456-0.46281 0.39616 0.36619-0.76561 0.77901-0.56819
   1   5  -5  138.86    6.98 341-0.80149 0.87701 0.52836-0.11611 0.17694-0.33198
   1   5  -5  129.04    5.66 500-0.82089 0.89641 0.50927-0.09702 0.13794-0.29298
  -1  -5   5  124.60    6.36 161 0.80150-0.87702-0.52835 0.11610-0.17692 0.33196
  -1  -5   5  133.68    6.79 312-0.90471 0.82919 0.08812-0.50037 0.27506-0.12002
  -1  -5   5  122.09    5.47 449-0.36970 0.29417 0.31809-0.73034 0.84911-0.69407
   1   5  -4  132.32    6.99 339-0.81630 0.90070 0.49968-0.07459 0.18591-0.28517
   1   5  -4  121.20    5.44 496-0.80579 0.89018 0.50813-0.08304 0.20833-0.30758
  -1  -5   4  128.72    6.37 159 0.81631-0.90071-0.49967 0.07458-0.18589 0.28515
  -1  -5   4  129.80    6.89 311-0.90423 0.81984 0.07161-0.49670 0.27735-0.17809
   1   5  -3   17.55    2.98 129 0.90307-0.80981-0.04811 0.48603-0.28044 0.23696
   1   5  -3   11.21    2.98 337-0.82822 0.92148 0.47436-0.03644 0.19346-0.23694
   1   5  -3   16.68    1.74 491-0.77888 0.87215 0.50238-0.06446 0.30088-0.34436
  -1  -5   3   19.75    2.98 157 0.82823-0.92149-0.47436 0.03643-0.19344 0.23691
  -1  -5   3   17.34    2.98 309-0.90306 0.80980 0.04811-0.48604 0.28046-0.23699
   1   5  -2   33.82    3.48 128 0.90067-0.79854-0.01719 0.46795-0.28425 0.29656
   1   5  -2   36.26    3.61 335-0.83749 0.93962 0.45298-0.00223 0.19958-0.18727
   1   5  -2   35.37    2.14 482-0.72558 0.82771 0.48514-0.03439 0.43237-0.42006
  -1  -5   2   31.62    3.40 155 0.83750-0.93963-0.45298 0.00222-0.19955 0.18725
  -1  -5   2   28.90    3.28 308-0.90066 0.79853 0.01720-0.46796 0.28428-0.29659
   1   5  -1  856.35   28.05 125 0.89628-0.78528 0.02156 0.44203-0.28860 0.35669
   1   5  -1  779.30   29.92 334-0.84433 0.95532 0.43609 0.02751 0.20426-0.13617
   1   5  -1  771.01   26.60 469-0.61130 0.72230 0.43763 0.02596 0.62059-0.55250
  -1  -5   1  804.99   28.27 154 0.84433-0.95533-0.43609-0.02751-0.20423 0.13615
  -1  -5   1  791.27   27.54 305-0.89627 0.78527-0.02156-0.44203 0.28863-0.35671
   1   5   0  768.38   25.67 122 0.88890-0.76903 0.06856 0.40787-0.29321 0.41709
   1   5   0  700.59   26.35 333-0.84888 0.96874 0.42421 0.05222 0.20747-0.08360
   1   5   0  678.82   24.46 388-0.57148 0.69134 0.36744 0.10899 0.68854-0.56467
   1   5   0  681.89   23.80 451-0.39486 0.51473 0.33129 0.14514 0.83196-0.70809
  -1  -5   0  735.00   26.14 153 0.84888-0.96875-0.42421-0.05221-0.20744 0.08357
  -1  -5   0  708.46   25.57 302-0.88888 0.76902-0.06856-0.40787 0.29324-0.41711
   1   5   1  915.20   32.80 119 0.87723-0.74850 0.12411 0.36516-0.29773 0.47739
   1   5   1  921.73   33.54 333-0.85121 0.97995 0.41790 0.07136 0.20915-0.02949
   1   5   1  850.83   31.13 382-0.65562 0.78436 0.33006 0.15920 0.61342-0.43377
  -1  -5  -1  910.34   31.57 153 0.85122-0.97995-0.41791-0.07136-0.20912 0.02947
  -1  -5  -1  900.38   31.98 299-0.87722 0.74848-0.12411-0.36515 0.29776-0.47741
   1   5   2 1712.58   58.41 115 0.85969-0.72208 0.18839 0.31371-0.30167 0.53711
   1   5   2 1677.27   57.45 333-0.85128 0.98888 0.41772 0.08438 0.20920 0.02624
   1   5   2 1593.63   54.79 378-0.70522 0.84282 0.30436 0.19774 0.56206-0.32662
  -1  -5  -2 1685.77   54.86 153 0.85129-0.98889-0.41772-0.08438-0.20917-0.02627
  -1  -5  -2 1494.12   52.51 550 0.03480-0.17241-0.47590-0.02620 0.74324-0.97867
   1   5   3  441.27   16.54 110 0.83431-0.68783 0.26138 0.25356-0.30441 0.59562
   1   5   3  402.09   17.36 333-0.84887 0.99534 0.42424 0.09070 0.20746 0.08376
   1   5   3  418.82   16.07 376-0.73515 0.88162 0.28724 0.22769 0.52797-0.23676
  -1  -5  -3  437.32   16.12 153 0.84887-0.99534-0.42425-0.09068-0.20743-0.08379
  -1  -5  -3  436.58   15.72 290-0.83429 0.68781-0.26139-0.25355 0.30443-0.59565
  -1  -5  -3  371.78   14.68 541 0.10327-0.24974-0.57937 0.06444 0.65984-0.95106
   1   5   4  109.20    5.98 334-0.84352 0.99887 0.43813 0.08964 0.20370 0.14330
   1   5   4  109.07    6.16 374-0.75297 0.90831 0.27639 0.25137 0.50640-0.15940
   1   5   4  113.61    5.56 505-0.83318 0.98852 0.50713 0.02064 0.05338 0.29363
  -1  -5  -4  141.27    6.29 154 0.84353-0.99887-0.43814-0.08963-0.20367-0.14333
  -1  -5  -4  115.34    6.08 533 0.16529-0.32063-0.66487 0.13711 0.56901-0.91601
   1   5   5    9.29    2.86  99 0.75014-0.58593 0.43177 0.10884-0.30285 0.70564
   1   5   5   16.98    2.88 336-0.83446 0.99867 0.46016 0.08045 0.19755 0.20523
   1   5   5    9.37    3.50 373-0.76282 0.92703 0.27017 0.27044 0.49404-0.09126
   1   5   5   12.45    2.57 502-0.82536 0.98957 0.50901 0.03159 0.11179 0.29100
  -1  -5  -5   12.56    2.57 156 0.83446-0.99867-0.46018-0.08043-0.19752-0.20526
  -1  -5  -5    8.83    3.15 526 0.21967-0.38388-0.73257 0.19197 0.47589-0.87867
   1   5   6  186.14    8.37  92 0.68508-0.51200 0.52717 0.02627-0.29628 0.75484
   1   5   6  169.33    8.73 338-0.82036 0.99344 0.49131 0.06213 0.18845 0.27012
   1   5   6  175.26    9.50 373-0.76708 0.94016 0.26742 0.28602 0.48858-0.03002
   1   5   6  181.26   10.68 443 0.45211-0.27903 0.64807-0.09463-0.39946 0.85803
   1   5   6  176.91    8.12 499-0.81622 0.98930 0.50918 0.04426 0.16206 0.29651
  -1  -5  -6  204.88    8.84 158 0.82036-0.99344-0.49133-0.06211-0.18841-0.27015
  -1  -5  -6  180.22    8.27 272-0.68504 0.51197-0.52719-0.02625 0.29630-0.75486
  -1  -5  -6  159.10    8.23 519 0.26631-0.43939-0.78424 0.23080 0.38415-0.84272
   1   5   7   55.94    3.88  85 0.59919-0.41725 0.62692-0.06064-0.28371 0.79806
   1   5   7   56.74    4.00 341-0.79900 0.98095 0.53292 0.03336 0.17548 0.33887
   1   5   7   54.95    5.16 373-0.76721 0.94916 0.26733 0.29894 0.48841 0.02593
   1   5   7   52.12    4.51 496-0.80609 0.98803 0.50817 0.05811 0.20712 0.30723
  -1  -5  -7   67.82    3.90 161 0.79899-0.98094-0.53294-0.03333-0.17544-0.33891
  -1  -5  -7   57.68    4.19 265-0.59915 0.41720-0.62694 0.06067 0.28373-0.79807
  -1  -5  -7   52.06    4.58 513 0.30578-0.48773-0.82229 0.25601 0.29598-0.81033
   1   5   8   55.56    4.41 345-0.76641 0.95722 0.58703-0.00792 0.15708 0.41305
   1   5   8   65.95    6.18 373-0.76413 0.95494 0.26933 0.30978 0.49237 0.07776
   1   5   8   59.23    5.43 494-0.79507 0.98589 0.50623 0.07288 0.24868 0.32145
  -1  -5  -8   77.29    4.10 165 0.76639-0.95721-0.58707 0.00796-0.15704-0.41309
  -1  -5  -8   60.38    4.09 256-0.48638 0.29556-0.72788 0.14877 0.26277-0.83290
   1   5   9   72.65    4.81  65 0.33680-0.13711 0.82487-0.23292-0.22948 0.85540
   1   5   9   89.76    6.89 374-0.75843 0.95811 0.27297 0.31898 0.49959 0.12632
   1   5   9   79.01    6.35 492-0.78320 0.98289 0.50350 0.08845 0.28778 0.33814
  -1  -5  -9   97.03    4.92 171 0.71447-0.91415-0.65727 0.06532-0.13010-0.49581
   1   5  10   17.44    5.75 374-0.75051 0.95906 0.27793 0.32685 0.50945 0.17225
  -1  -5 -10   33.31    2.97 180 0.62129-0.82984-0.75180 0.14702-0.08642-0.59528
   1   5  11  178.81   12.80 375-0.74063 0.95805 0.28396 0.33365 0.52145 0.21603
   1   5  12  223.28   15.74 376-0.72897 0.95526 0.29088 0.33957 0.53522 0.25804
   1   6 -15   37.97    4.93  10-0.49986 0.49136 0.83659-0.45836 0.03521-0.72637
   1   6 -15   39.98    6.56 409 0.51748-0.52598 0.87477-0.49654 0.17840-0.86956
   1   6 -14   63.69    6.15   6-0.55080 0.55117 0.80523-0.41417 0.05608-0.69145
   1   6 -14   61.19    6.95 405 0.51351-0.51314 0.88190-0.49084 0.24320-0.87857
   1   6 -13  104.86    6.77   2-0.59617 0.60541 0.77233-0.36843 0.07540-0.65500
   1   6 -13   84.86    7.07 124 0.89231-0.88307 0.04858 0.35532-0.29134-0.28825
   1   6 -13   92.56    6.66 362-0.59617 0.60541 0.77233-0.36843 0.07540-0.65500
   1   6 -13  108.41    7.85 401 0.50684-0.49760 0.88515-0.48125 0.31028-0.88988
  -1  -6  13   72.16    7.48 182 0.59619-0.60543-0.77231 0.36841-0.07538 0.65498
   1   6 -12   39.04    4.51 358-0.63646 0.65457 0.73850-0.32177 0.09325-0.61706
  -1  -6  12   42.01    5.02 178 0.63648-0.65459-0.73848 0.32175-0.09323 0.61704
  -1  -6  12   38.09    2.97 384-0.62969 0.61158 0.34235-0.75908 0.63805-0.11424
  -1  -6  12   29.74    4.70 463-0.54141 0.52330 0.40497-0.82171 0.70373-0.17992
   1   6 -11   49.83    5.24 126 0.89817-0.87119 0.00649 0.42308-0.28697-0.18106
   1   6 -11   49.48    5.43 355-0.67210 0.69908 0.70431-0.27474 0.10966-0.57769
  -1  -6  11   47.94    4.92 175 0.67212-0.69910-0.70429 0.27472-0.10964 0.57767
  -1  -6  11   42.08    2.55 387-0.58945 0.56247 0.36004-0.78961 0.67362-0.20559
  -1  -6  11   46.30    4.69 462-0.52727 0.50029 0.39814-0.82771 0.71854-0.25052
   1   6 -10   71.81    5.84 352-0.70343 0.73928 0.67027-0.22787 0.12469-0.53693
  -1  -6  10   81.95    5.53 172 0.70345-0.73930-0.67026 0.22785-0.12467 0.53691
  -1  -6  10   69.21    5.50 460-0.50617 0.47032 0.38782-0.83022 0.73956-0.32732
   1   6  -9   14.83    3.50 127 0.90058-0.85587-0.01630 0.47154-0.28436-0.07210
   1   6  -9    7.48    3.18 349-0.73080 0.77551 0.63689-0.18165 0.13835-0.49481
  -1  -6   9   10.86    3.48 169 0.73082-0.77553-0.63687 0.18163-0.13833 0.49479
  -1  -6   9   18.03    3.81 307-0.90057 0.85586 0.01632-0.47156 0.28438 0.07208
  -1  -6   9   14.43    3.35 457-0.47567 0.43095 0.37266-0.82790 0.76781-0.41134
   1   6  -8  395.81   17.02 128 0.90096-0.84737-0.02034 0.48842-0.28388-0.01680
   1   6  -8  403.78   16.91 347-0.75450 0.80808 0.60463-0.13655 0.15068-0.45136
  -1  -6   8  358.80   16.50 167 0.75451-0.80810-0.60462 0.13654-0.15065 0.45134
  -1  -6   8  352.18   16.40 308-0.90095 0.84736 0.02036-0.48843 0.28390 0.01678
  -1  -6   8  349.39   14.71 454-0.43218 0.37859 0.35060-0.81867 0.80414-0.50346
   1   6  -7  697.82   26.29 128 0.90086-0.83841-0.01932 0.50023-0.28400 0.03910
   1   6  -7  670.24   26.86 344-0.77482 0.83727 0.57396-0.09305 0.16169-0.40659
   1   6  -7  656.65   23.39 506-0.83353 0.89598 0.50697-0.02606 0.05008-0.29498
  -1  -6   7  666.45   27.17 164 0.77483-0.83728-0.57395 0.09303-0.16167 0.40657
  -1  -6   7  626.15   27.73 308-0.90085 0.83840 0.01933-0.50024 0.28403-0.03913
  -1  -6   7  616.99   22.59 449-0.37033 0.30787 0.31842-0.79934 0.84870-0.60380
   1   6  -6   71.87    5.35 127 0.90027-0.82895-0.01305 0.50680-0.28474 0.09562
   1   6  -6   62.38    4.51 342-0.79203 0.86335 0.54532-0.05158 0.17142-0.36054
   1   6  -6   69.18    4.01 503-0.82726 0.89859 0.50876-0.01502 0.09944-0.28855
  -1  -6   6   67.20    5.34 162 0.79204-0.86337-0.54531 0.05156-0.17140 0.36051
  -1  -6   6   68.06    5.35 307-0.90026 0.82894 0.01306-0.50681 0.28477-0.09565
   1   6  -5   16.04    3.60 127 0.89906-0.81887-0.00134 0.50792-0.28609 0.15276
   1   6  -5   12.32    3.59 340-0.80640 0.88659 0.51915-0.01257 0.17987-0.31321
   1   6  -5   11.93    2.06 499-0.81746 0.89765 0.50924-0.00265 0.15592-0.28925
  -1  -6   5   13.86    3.49 160 0.80641-0.88660-0.51914 0.01256-0.17985 0.31318
  -1  -6   5    7.10    3.19 307-0.89905 0.81886 0.00135-0.50793 0.28612-0.15278
   1   6  -4  169.95    8.83 126 0.89700-0.80794 0.01606 0.50335-0.28801 0.21046
   1   6  -4  167.68    8.64 338-0.81816 0.90722 0.49588 0.02354 0.18707-0.26462
   1   6  -4  165.63    7.18 495-0.80191 0.89097 0.50752 0.01190 0.22362-0.30118
  -1  -6   4  171.90    8.74 158 0.81817-0.90723-0.49587-0.02355-0.18704 0.26460
  -1  -6   4  153.11    9.34 306-0.89698 0.80792-0.01606-0.50336 0.28804-0.21048
   1   6  -3   25.74    3.09 337-0.82753 0.92546 0.47590 0.05635 0.19301-0.21478
   1   6  -3   26.30    2.15 490-0.77591 0.87384 0.50158 0.03068 0.30963-0.33140
  -1  -6   3   30.68    3.81 157 0.82754-0.92547-0.47589-0.05636-0.19299 0.21476
   1   6  -2  390.01   15.98 122 0.88883-0.78204 0.06890 0.47618-0.29324 0.32726
   1   6  -2  374.06   16.50 336-0.83469 0.94149 0.45963 0.08546 0.19770-0.16369
   1   6  -2  351.15   13.57 483-0.72908 0.83587 0.48642 0.05867 0.42500-0.39099
  -1  -6   2  377.67   15.99 156 0.83470-0.94149-0.45962-0.08547-0.19768 0.16367
  -1  -6   2  374.54   15.98 302-0.88882 0.78202-0.06890-0.47619 0.29327-0.32728
   1   6  -1   -0.93    1.96 335-0.83978 0.95544 0.44745 0.11048 0.20113-0.11134
   1   6  -1    0.20    1.22 472-0.64094 0.75661 0.45081 0.10711 0.57934-0.48954
  -1  -6   1   -4.96    2.79 155 0.83979-0.95545-0.44745-0.11048-0.20110 0.11131
   1   6   0   31.18    3.68 117 0.87139-0.74685 0.14738 0.42338-0.29932 0.44490
   1   6   0   33.43    3.93 334-0.84288 0.96741 0.43975 0.13101 0.20326-0.05768
   1   6   0   33.88    2.64 391-0.52452 0.64905 0.38546 0.18530 0.72498-0.57940
   1   6   0   27.68    2.03 458-0.48924 0.61377 0.37944 0.19132 0.75554-0.60996
  -1  -6   0   28.98    3.52 154 0.84289-0.96742-0.43975-0.13100-0.20323 0.05765
  -1  -6   0   28.01    3.68 297-0.87137 0.74684-0.14739-0.42337 0.29935-0.44492
   1   6   1  137.09    7.56 114 0.85710-0.72370 0.19669 0.38690-0.30208 0.50344
   1   6   1  129.10    7.05 334-0.84400 0.97740 0.43693 0.14666 0.20403-0.00267
   1   6   1  127.80    6.81 386-0.60815 0.74155 0.35202 0.23158 0.65747-0.45612
  -1  -6  -1  140.51    6.53 154 0.84400-0.97740-0.43693-0.14666-0.20400 0.00264
  -1  -6  -1  130.65    7.46 294-0.85708 0.72368-0.19669-0.38690 0.30210-0.50346
   1   6   2  269.86   12.25 111 0.83760-0.69533 0.25280 0.34363-0.30418 0.56132
   1   6   2  241.46   11.28 334-0.84303 0.98530 0.43938 0.15705 0.20336 0.05378
   1   6   2  243.52   11.11 382-0.65968 0.80195 0.32807 0.26836 0.60943-0.35229
  -1  -6  -2  269.11   10.97 154 0.84303-0.98530-0.43939-0.15704-0.20333-0.05381
  -1  -6  -2  255.36   11.33 291-0.83758 0.69531-0.25280-0.34362 0.30421-0.56135
  -1  -6  -2  256.48   10.62 549 0.04236-0.18463-0.48777-0.10866 0.73486-0.99200
   1   6   3  189.14    9.39 107 0.81148-0.66034 0.31562 0.29365-0.30518 0.61810
   1   6   3  176.73    9.30 335-0.83974 0.99088 0.44754 0.16172 0.20110 0.11182
   1   6   3  183.62    9.20 379-0.69212 0.84326 0.31145 0.29781 0.57621-0.26329
  -1  -6  -3  177.76    9.50 155 0.83975-0.99089-0.44755-0.16172-0.20107-0.11185
  -1  -6  -3  183.52    8.88 287-0.81146 0.66032-0.31563-0.29364 0.30520-0.61812
  -1  -6  -3  160.27    8.00 541 0.10155-0.25269-0.57688-0.03238 0.66215-0.97507
   1   6   4    0.61    2.55 102 0.77707-0.61706 0.38488 0.23722-0.30448 0.67319
   1   6   4    3.61    2.99 336-0.83372 0.99373 0.46188 0.16022 0.19706 0.17164
   1   6   4    4.51    2.98 378-0.71236 0.87236 0.30040 0.32170 0.55416-0.18546
   1   6   4    0.62    1.85 504-0.83022 0.99023 0.50815 0.11395 0.07818 0.29053
  -1  -6  -4    3.20    2.78 156 0.83373-0.99373-0.46189-0.16021-0.19703-0.17167
  -1  -6  -4   -0.61    2.35 282-0.77705 0.61704-0.38489-0.23721 0.30450-0.67321
  -1  -6  -4   -1.52    2.53 534 0.15682-0.31683-0.65369 0.03159 0.58233-0.95103
   1   6   5  183.67    9.29  97 0.73234-0.56346 0.46008 0.17486-0.30138 0.72587
   1   6   5  166.86    9.26 337-0.82429 0.99317 0.48295 0.15198 0.19094 0.23355
   1   6   5  180.06    9.68 377-0.72432 0.89320 0.29359 0.34135 0.54060-0.11611
   1   6   5  178.01    8.84 501-0.82116 0.99004 0.50927 0.12567 0.13645 0.28803
  -1  -6  -5  187.95    8.95 157 0.82429-0.99317-0.48297-0.15197-0.19090-0.23358
  -1  -6  -5  175.07    9.13 528 0.20706-0.37594-0.71754 0.08260 0.49871-0.92320
   1   6   6   81.53    5.51  91 0.67485-0.49711 0.54038 0.10738-0.29498 0.77525
   1   6   6   88.63    5.65 340-0.81039 0.98813 0.51147 0.13630 0.18228 0.29799
   1   6   6   79.62    6.40 376-0.73037 0.90811 0.29007 0.35770 0.53359-0.05332
   1   6   6   90.07    5.75 498-0.81084 0.98859 0.50876 0.13901 0.18699 0.29328
  -1  -6  -6   98.70    5.65 160 0.81038-0.98813-0.51148-0.13629-0.18225-0.29802
  -1  -6  -6   88.06    5.61 271-0.67482 0.49707-0.54040-0.10737 0.29500-0.77527
  -1  -6  -6   77.10    5.59 522 0.25177-0.42952-0.76884 0.12107 0.41406-0.89433
   1   6   7  117.27    8.18 376-0.73197 0.91858 0.28913 0.37148 0.53172 0.00433
   1   6   7   93.85    6.46 495-0.79956 0.98617 0.50710 0.15350 0.23248 0.30357
  -1  -6  -7  130.88    6.77 162 0.79029-0.97690-0.54836-0.11224-0.17038-0.36567
  -1  -6  -7   90.26    7.02 516 0.29095-0.47757-0.80869 0.14808 0.33039-0.86644
   1   6   8   62.96    6.71 376-0.73008 0.92556 0.29024 0.38320 0.53393 0.05790
  -1  -6  -8   66.41    4.51 166 0.76114-0.95663-0.59494-0.07850-0.15420-0.43764
  -1  -6  -8   63.64    6.63 510 0.32491-0.52040-0.83844 0.16500 0.24898-0.84081
   1   6   9   33.87    5.97 377-0.72533 0.92969 0.29300 0.39327 0.53944 0.10818
  -1  -6  -9   43.64    4.10 171 0.71768-0.92203-0.65337-0.03291-0.13170-0.51592
   1   6  10  165.47   12.33 377-0.71816 0.93139 0.29712 0.40199 0.54763 0.15577
  -1  -6 -10  192.61   10.04 177 0.64810-0.86133-0.72781 0.02870-0.09851-0.60489
   1   7 -14    2.05    4.10   2-0.58921 0.59425 0.77771-0.29232 0.07239-0.68606
   1   7 -14    2.15    4.10 362-0.58921 0.59425 0.77771-0.29232 0.07239-0.68606
   1   7 -14    5.61    5.40 401 0.50819-0.50315 0.88490-0.39951 0.29866-0.91234
   1   7 -13    7.38    4.20 359-0.62767 0.64158 0.74629-0.24806 0.08929-0.64718
   1   7 -13   18.41    5.19 397 0.49934-0.48544 0.88450-0.38627 0.36516-0.92305
  -1  -7  13    8.40    4.51 179 0.62769-0.64160-0.74628 0.24805-0.08927 0.64716
   1   7 -12   -2.16    4.31 121 0.88606-0.86328 0.08359 0.42748-0.29454-0.20757
   1   7 -12    2.87    4.81 356-0.66174 0.68452 0.71471-0.20364 0.10483-0.60693
  -1  -7  12    5.94    4.51 176 0.66176-0.68454-0.71469 0.20362-0.10481 0.60691
  -1  -7  12    0.41    3.56 455-0.44583 0.42305 0.35758-0.86864 0.79320-0.29110
   1   7 -11  -13.16    3.91 122 0.88878-0.85714 0.06919 0.45471-0.29327-0.15305
   1   7 -11   -1.33    3.69 353-0.69180 0.72344 0.68339-0.15949 0.11904-0.56536
  -1  -7  11    1.13    3.79 173 0.69182-0.72346-0.68337 0.15947-0.11902 0.56534
  -1  -7  11    1.83    4.17 453-0.42132 0.38967 0.34501-0.86892 0.81254-0.36621
   1   7 -10   75.40    6.15 351-0.71817 0.75868 0.65277-0.11603 0.13197-0.52252
  -1  -7  10   65.16    6.25 171 0.71818-0.75870-0.65275 0.11601-0.13195 0.52249
  -1  -7  10   52.18    5.48 450-0.38759 0.34707 0.32749-0.86423 0.83704-0.44650
   1   7  -9   65.15    6.08 123 0.89151-0.84213 0.05346 0.49611-0.29181-0.04295
   1   7  -9   55.13    5.23 348-0.74114 0.79052 0.62323-0.07366 0.14367-0.47843
  -1  -7   9   46.11    5.43 168 0.74116-0.79054-0.62322 0.07364-0.14364 0.47840
  -1  -7   9   59.92    4.87 447-0.34178 0.29240 0.30329-0.85286 0.86673-0.53197
   1   7  -8   93.78    6.81 123 0.89172-0.83346 0.05224 0.51017-0.29169 0.01272
   1   7  -8   96.88    6.87 346-0.76099 0.81925 0.59516-0.03275 0.15415-0.43313
  -1  -7   8   75.87    6.46 166 0.76101-0.81926-0.59514 0.03274-0.15413 0.43310
   1   7  -7   38.88    4.82 344-0.77798 0.84510 0.56890 0.00634 0.16345-0.38664
   1   7  -7   28.89    3.30 506-0.83412 0.90124 0.50668 0.06857 0.04434-0.26753
  -1  -7   7   37.75    5.13 164 0.77799-0.84511-0.56889-0.00635-0.16342 0.38662
   1   7  -6   -1.65    3.70 123 0.88979-0.81380 0.06356 0.52452-0.29276 0.12534
   1   7  -6   -2.87    2.36 342-0.79232 0.86831 0.54482 0.04326 0.17159-0.33900
   1   7  -6    2.06    1.96 503-0.82870 0.90469 0.50850 0.07957 0.08945-0.25686
  -1  -7   6    0.31    2.46 162 0.79233-0.86832-0.54481-0.04327-0.17156 0.33897
  -1  -7   6    2.06    3.81 303-0.88978 0.81379-0.06355-0.52453 0.29278-0.12537
   1   7  -5   54.67    5.24 122 0.88745-0.80259 0.07636 0.52456-0.29391 0.18228
   1   7  -5   49.54    5.24 340-0.80424 0.88910 0.52324 0.07768 0.17858-0.29021
   1   7  -5   60.76    3.60 500-0.82053 0.90539 0.50928 0.09164 0.13989-0.25152
  -1  -7   5   56.32    5.45 160 0.80425-0.88911-0.52323-0.07769-0.17856 0.29019
  -1  -7   5   61.96    5.96 302-0.88744 0.80258-0.07635-0.52456 0.29393-0.18230
   1   7  -4  298.10   13.96 121 0.88393-0.79020 0.09412 0.51963-0.29542 0.23957
   1   7  -4  289.83   13.48 339-0.81393 0.90765 0.50447 0.10928 0.18444-0.24029
   1   7  -4  277.36   11.00 497-0.80812 0.90185 0.50844 0.10530 0.19871-0.25456
  -1  -7   4  293.94   13.89 159 0.81393-0.90766-0.50446-0.10928-0.18442 0.24027
  -1  -7   4  260.24   12.93 301-0.88392 0.79019-0.09411-0.51964 0.29544-0.23960
   1   7  -3  196.15    9.84 119 0.87891-0.77631 0.11699 0.50959-0.29721 0.29714
   1   7  -3  213.73   10.72 338-0.82153 0.92413 0.48884 0.13774 0.18918-0.18925
   1   7  -3  189.43    8.41 493-0.78844 0.89103 0.50477 0.12181 0.27113-0.27119
  -1  -7   3  200.63   11.03 158 0.82154-0.92414-0.48884-0.13775-0.18916 0.18922
  -1  -7   3  194.51   10.04 299-0.87889 0.77630-0.11699-0.50960 0.29723-0.29717
   1   7  -2   25.29    4.30 118 0.87198-0.76051 0.14513 0.49429-0.29917 0.35489
   1   7  -2   19.73    3.93 337-0.82719 0.93865 0.47665 0.16277 0.19279-0.13708
   1   7  -2   19.75    1.74 487-0.75496 0.86643 0.49530 0.14412 0.36568-0.30996
  -1  -7   2   20.87    4.03 157 0.82720-0.93866-0.47664-0.16277-0.19277 0.13705
  -1  -7   2   14.84    3.99 298-0.87197 0.76050-0.14513-0.49429 0.29920-0.35492
   1   7  -1  195.65   10.43 116 0.86263-0.74229 0.17867 0.47359-0.30117 0.41267
   1   7  -1  195.09   10.87 336-0.83097 0.95131 0.46818 0.18407 0.19525-0.08375
   1   7  -1  192.73    7.65 478-0.69477 0.81511 0.47335 0.17891 0.49205-0.38055
  -1  -7   1  198.09   10.04 156 0.83098-0.95132-0.46818-0.18407-0.19523 0.08373
  -1  -7   1  177.15   10.53 296-0.86261 0.74228-0.17867-0.47359 0.30119-0.41269
   1   7   0  713.42   30.28 336-0.83291 0.96212 0.46375 0.20134 0.19653-0.02925
   1   7   0  686.41   23.99 467-0.59108 0.72028 0.42840 0.23669 0.64650-0.47922
  -1  -7   0  702.74   31.32 156 0.83292-0.96212-0.46375-0.20134-0.19650 0.02922
   1   7   1  185.32   10.47 336-0.83296 0.97103 0.46364 0.21429 0.19656 0.02650
   1   7   1  191.41    9.14 390-0.54435 0.68242 0.37807 0.29985 0.71002-0.48696
   1   7   1  179.83    7.51 454-0.44266 0.58073 0.35596 0.32196 0.79578-0.57272
  -1  -7  -1  205.54   10.89 156 0.83297-0.97104-0.46364-0.21428-0.19653-0.02653
  -1  -7  -1  179.87    9.60 290-0.83394 0.69587-0.26229-0.41564 0.30445-0.52752
  -1  -7  -1  161.02    8.60 553 0.00282-0.14089-0.42448-0.25344 0.77647-0.99954
   1   7   2  155.62    8.69 336-0.83098 0.97792 0.46816 0.22259 0.19526 0.08359
   1   7   2  154.07    8.66 386-0.60062 0.74756 0.35528 0.33548 0.66405-0.38520
  -1  -7  -2  166.60    8.80 156 0.83099-0.97793-0.46817-0.22259-0.19523-0.08362
  -1  -7  -2  145.50    8.30 547 0.05630-0.20324-0.50937-0.18139 0.71887-0.99772
   1   7   3    1.65    3.20 337-0.82673 0.98254 0.47766 0.22593 0.19250 0.14213
   1   7   3    4.39    2.76 383-0.63727 0.79308 0.33883 0.36476 0.63100-0.29637
   1   7   3    6.80    2.16 504-0.83064 0.98645 0.50803 0.19556 0.07491 0.25972
  -1  -7  -3   12.08    3.61 157 0.82673-0.98254-0.47767-0.22593-0.19247-0.14216
  -1  -7  -3    5.92    3.16 283-0.78604 0.63023-0.36794-0.33565 0.30486-0.63949
  -1  -7  -3   -0.10    2.73 540 0.10849-0.26430-0.58688-0.11671 0.65277-0.98740
   1   7   4    1.34    2.99 338-0.81979 0.98447 0.49250 0.22393 0.18809 0.20232
   1   7   4    0.72    2.97 382-0.66107 0.82575 0.32738 0.38905 0.60806-0.21765
  -1  -7  -4   -4.43    3.09 158 0.81979-0.98447-0.49251-0.22392-0.18806-0.20235
  -1  -7  -4    1.22    2.76 279-0.75199 0.58732-0.42868-0.28775 0.30302-0.69343
  -1  -7  -4    1.92    3.44 534 0.15812-0.32280-0.65542-0.06101 0.58030-0.97071
   1   7   5  106.93    8.12 340-0.80954 0.98308 0.51312 0.21615 0.18177 0.26443
   1   7   5  134.21    8.33 380-0.67599 0.84954 0.31988 0.40939 0.59304-0.14685
  -1  -7  -5  134.08    7.61 160 0.80954-0.98308-0.51313-0.21613-0.18174-0.26446
  -1  -7  -5  110.44    8.11 528 0.20427-0.37782-0.71416-0.01511 0.50366-0.94985
   1   7   6   14.04    4.54 380-0.68445 0.86686 0.31550 0.42660 0.58429-0.08232
  -1  -7  -6   21.97    3.59 162 0.79502-0.97744-0.54007-0.20203-0.17312-0.32886
  -1  -7  -6    8.23    4.87 522 0.24638-0.42879-0.76296 0.02086 0.42485-0.92682
   1   7   7  138.86   10.46 380-0.68801 0.87929 0.31363 0.44131 0.58056-0.02280
  -1  -7  -7  138.03    9.54 164 0.77477-0.96606-0.57404-0.18089-0.16164-0.39612
   1   7   8   80.61    8.28 380-0.68770 0.88785 0.31379 0.45398 0.58089 0.03265
  -1  -7  -8   87.82    6.76 168 0.74642-0.94657-0.61602-0.15175-0.14639-0.46715
   1   8 -13   41.49    6.35 358-0.64485 0.66343 0.73084-0.13828 0.09706-0.63324
  -1  -8  13   32.68    6.45 178 0.64487-0.66345-0.73082 0.13826-0.09704 0.63322
   1   8 -12   40.57    6.15 355-0.67435 0.70180 0.70199-0.09660 0.11073-0.59113
  -1  -8  12   29.50    7.17 175 0.67437-0.70182-0.70198 0.09658-0.11070 0.59111
   1   8 -11  182.16   11.68 352-0.70035 0.73666 0.67381-0.05558 0.12318-0.54780
  -1  -8  11  151.73   12.40 172 0.70036-0.73668-0.67380 0.05556-0.12316 0.54778
   1   8 -10   26.75    5.23 350-0.72313 0.76831 0.64663-0.01557 0.13446-0.50330
  -1  -8  10   14.76    4.92 170 0.72314-0.76832-0.64662 0.01555-0.13444 0.50328
   1   8  -9   11.07    4.61 348-0.74295 0.79700 0.62078 0.02313 0.14461-0.45766
  -1  -8   9    4.61    4.41 168 0.74297-0.79702-0.62076-0.02314-0.14458 0.45764
   1   8  -8   -2.56    4.21 346-0.76006 0.82298 0.59654 0.06020 0.15365-0.41092
  -1  -8   8    2.46    5.33 166 0.76007-0.82299-0.59653-0.06021-0.15362 0.41090
   1   8  -7    2.26    4.11 344-0.77466 0.84645 0.57421 0.09536 0.16160-0.36309
  -1  -8   7    7.08    4.31 164 0.77467-0.84646-0.57420-0.09537-0.16158 0.36307
   1   8  -6    7.60    4.21 343-0.78695 0.86760 0.55407 0.12834 0.16850-0.31421
   1   8  -6    4.55    2.07 506-0.83368 0.91434 0.50690 0.17551 0.04867-0.19438
  -1  -8   6    6.47    4.32 163 0.78696-0.86761-0.55406-0.12835-0.16848 0.31419
   1   8  -5  124.50    7.82 341-0.79709 0.88662 0.53637 0.15888 0.17436-0.26428
   1   8  -5  112.11    6.00 503-0.82893 0.91845 0.50846 0.18679 0.08783-0.17775
  -1  -8   5  107.01    7.72 161 0.79710-0.88663-0.53636-0.15889-0.17433 0.26426
   1   8  -4    6.18    4.12 340-0.80524 0.90363 0.52136 0.18672 0.17918-0.21332
   1   8  -4    5.27    1.86 501-0.82216 0.92055 0.50924 0.19884 0.13086-0.16500
  -1  -8   4    5.67    3.71 160 0.80525-0.90364-0.52135-0.18673-0.17915 0.21329
   1   8  -3    5.47    4.03 339-0.81150 0.91876 0.50929 0.21162 0.18296-0.16132
   1   8  -3    9.19    1.55 498-0.81224 0.91950 0.50890 0.21202 0.18076-0.15912
  -1  -8   3   12.91    4.34 159 0.81151-0.91877-0.50929-0.21163-0.18293 0.16129
  -1  -8   3    6.56    3.28 295-0.85978 0.75252-0.18804-0.53287 0.30168-0.32332
   1   8  -2   75.65    6.31 339-0.81595 0.93208 0.50040 0.23335 0.18569-0.10827
   1   8  -2   55.79    3.09 494-0.79643 0.91256 0.50651 0.22724 0.24386-0.16644
  -1  -8   2   71.41    6.00 159 0.81595-0.93209-0.50040-0.23335-0.18567 0.10824
  -1  -8   2   65.60    6.04 293-0.85113 0.73500-0.21493-0.51882 0.30291-0.38033
   1   8  -1   28.31    4.98 338-0.81862 0.94362 0.49492 0.25166 0.18736-0.05415
  -1  -8   1   34.02    4.98 158 0.81863-0.94363-0.49492-0.25166-0.18733 0.05412
  -1  -8   1   13.50    4.81 291-0.83997 0.71497-0.24645-0.50014 0.30403-0.43723
   1   8   0   79.09    6.55 338-0.81950 0.95337 0.49310 0.26632 0.18791 0.00108
  -1  -8   0   83.05    6.65 158 0.81951-0.95338-0.49310-0.26632-0.18788-0.00111
   1   8   1   15.34    4.15 338-0.81851 0.96125 0.49516 0.27710 0.18729 0.05748
   1   8   1   24.06    3.25 395-0.46227 0.60501 0.40666 0.36560 0.76810-0.52333
  -1  -8  -1   27.37    4.35 158 0.81851-0.96125-0.49516-0.27710-0.18726-0.05751
  -1  -8  -1   11.44    4.29 286-0.80784 0.66511-0.32353-0.44872 0.30522-0.54999
  -1  -8  -1   15.78    3.95 551 0.02686-0.16960-0.46331-0.30894 0.75183-0.99659
   1   8   2    0.62    3.83 339-0.81547 0.96708 0.50136 0.28373 0.18540 0.11515
   1   8   2    5.29    3.15 391-0.52632 0.67793 0.38480 0.40029 0.72365-0.42309
  -1  -8  -2    6.62    3.52 159 0.81548-0.96708-0.50136-0.28373-0.18537-0.11518
  -1  -8  -2   -0.71    3.98 283-0.78546 0.63386-0.36905-0.41604 0.30484-0.60539
  -1  -8  -2   -2.93    3.64 545 0.07451-0.22611-0.53702-0.24807 0.69694-0.99749
   1   8   3  125.27   10.73 340-0.81013 0.97060 0.51197 0.28595 0.18212 0.17421
   1   8   3  159.96    9.69 388-0.56907 0.72955 0.36841 0.42952 0.69049-0.33416
  -1  -8  -3  169.03    9.70 160 0.81013-0.97061-0.51198-0.28594-0.18209-0.17424
  -1  -8  -3  119.38   10.02 539 0.12130-0.28177-0.60507-0.19286 0.63500-0.99134
   1   8   4   49.18    5.73 386-0.59775 0.76709 0.35652 0.45424 0.66653-0.25442
  -1  -8  -4   47.15    5.25 161 0.80206-0.97140-0.52732-0.28344-0.17725-0.23487
   1   8   5    3.49    5.03 385-0.61656 0.79478 0.34829 0.47530 0.64999-0.18210
  -1  -8  -5    1.85    4.11 162 0.79064-0.96886-0.54775-0.27585-0.17059-0.29731
   1   8   6   18.03    5.77 384-0.62816 0.81524 0.34305 0.49338 0.63946-0.11578
  -1  -8  -6   23.09    4.72 164 0.77499-0.96207-0.57370-0.26273-0.16176-0.36192
   1   9 -10    1.44    5.23 350-0.72105 0.77090 0.64922 0.07618 0.13342-0.48055
  -1  -9  10  -12.30    5.74 170 0.72106-0.77091-0.64921-0.07619-0.13339 0.48053
   1   9  -9  106.98    8.82 348-0.73854 0.79725 0.62673 0.11150 0.14232-0.43367
  -1  -9   9   92.83    8.82 168 0.73855-0.79727-0.62672-0.11151-0.14230 0.43365
   1   9  -8  160.53   13.24 347-0.75360 0.82118 0.60592 0.14514 0.15020-0.38577
  -1  -9   8  151.09   12.63 167 0.75361-0.82120-0.60591-0.14516-0.15017 0.38574
   1   9  -7  208.46   13.46 345-0.76641 0.84286 0.58703 0.17687 0.15708-0.33686
  -1  -9   7  189.35   13.77 165 0.76642-0.84287-0.58702-0.17688-0.15705 0.33684
   1   9  -6   20.88    5.76 344-0.77713 0.86245 0.57027 0.20647 0.16297-0.28698
  -1  -9   6   19.55    5.66 164 0.77714-0.86246-0.57026-0.20647-0.16295 0.28695
   1   9  -5   74.50    7.83 343-0.78588 0.88008 0.55586 0.23371 0.16790-0.23612
  -1  -9   5   84.18    8.04 163 0.78589-0.88009-0.55586-0.23372-0.16787 0.23609
   1   9  -4   20.96    5.06 342-0.79279 0.89585 0.54401 0.25840 0.17185-0.18429
  -1  -9   4   14.35    5.27 162 0.79280-0.89586-0.54400-0.25841-0.17183 0.18427
   1   9  -3   19.35    4.86 341-0.79791 0.90984 0.53490 0.28035 0.17483-0.13149
  -1  -9   3   15.94    5.17 161 0.79791-0.90985-0.53489-0.28035-0.17481 0.13146
   1   9  -2   83.92    8.61 341-0.80128 0.92208 0.52874 0.29934 0.17682-0.07770
  -1  -9   2   84.23    8.30 161 0.80129-0.92209-0.52873-0.29935-0.17680 0.07767
   1   9  -1   12.16    4.89 341-0.80292 0.93258 0.52571 0.31520 0.17779-0.02288
  -1  -9   1   15.49    4.78 161 0.80292-0.93259-0.52571-0.31520-0.17776 0.02286
   1   9   0  108.17   10.18 341-0.80275 0.94129 0.52602 0.32773 0.17769 0.03300
  -1  -9   0  141.22    9.87 161 0.80275-0.94129-0.52602-0.32773-0.17766-0.03303
   1   9   1   11.30    5.18 341-0.80067 0.94807 0.52987 0.33672 0.17646 0.09001
  -1  -9  -1   -3.01    4.15 161 0.80067-0.94808-0.52987-0.33671-0.17643-0.09004
   1   9   2   37.42    6.31 341-0.79648 0.95275 0.53746 0.34196 0.17400 0.14826
  -1  -9  -2   35.04    5.27 161 0.79648-0.95276-0.53747-0.34195-0.17397-0.14828
  -1  -9  -3    3.71    4.12 162 0.78989-0.95503-0.54905-0.34321-0.17016-0.20788
   2  -9  -3  215.50   15.79 141 0.89670-0.77226-0.23243-0.64550-0.25109-0.08091
  -2   9   3  193.50   15.27 321-0.89669 0.77225 0.23243 0.64550 0.25112 0.08088
   2  -9  -2   18.45    5.53 141 0.89718-0.76387-0.22874-0.63635-0.25179-0.02442
  -2   9   2    5.63    5.42 321-0.89717 0.76386 0.22874 0.63635 0.25182 0.02440
   2  -9  -1   -1.46    4.69 141 0.89715-0.75497-0.22898-0.62327-0.25175 0.03131
  -2   9   1    3.23    5.11 321-0.89714 0.75496 0.22898 0.62327 0.25177-0.03134
  -2   9   1    9.22    3.95 448-0.35790 0.21572 0.31186 0.54040 0.85673-0.63630
   2  -9   0   -5.40    4.68 141 0.89662-0.74557-0.23299-0.60643-0.25098 0.08633
  -2   9   0   -1.04    4.88 321-0.89661 0.74556 0.23299 0.60643 0.25101-0.08636
  -2   9   0    5.27    3.55 452-0.41602 0.26497 0.34228 0.49714 0.81654-0.65189
   2  -9   1  143.73   10.77 141 0.89556-0.73564-0.24064-0.58594-0.24951 0.14064
  -2   9  -1  145.80   10.67 321-0.89555 0.73563 0.24065 0.58594 0.24954-0.14067
  -2   9  -1  121.62    9.93 457-0.47252 0.31260 0.37108 0.45551 0.77059-0.66172
   2  -9   2  169.06   12.28 142 0.89389-0.72510-0.25181-0.56194-0.24733 0.19424
  -2   9  -2  164.72   12.18 322-0.89388 0.72509 0.25181 0.56194 0.24735-0.19426
  -2   9  -2  159.97   11.46 461-0.52604 0.35726 0.39754 0.41621 0.71980-0.66671
   2  -9   3   23.78    4.84 143 0.89150-0.71384-0.26637-0.53454-0.24441 0.24710
  -2   9  -3   12.35    3.91 323-0.89149 0.71383 0.26638 0.53454 0.24443-0.24713
  -2   9  -3   12.98    4.06 466-0.57556 0.39791 0.42118 0.37973 0.66531-0.66801
   2  -9   4  154.73   11.30 144 0.88823-0.70171-0.28421-0.50386-0.24072 0.29920
  -2   9  -4  143.43   11.40 324-0.88822 0.70170 0.28422 0.50386 0.24075-0.29922
  -2   9  -4  137.48    9.84 470-0.62041 0.43389 0.44173 0.34634 0.60834-0.66682
   2  -9   5   -0.92    4.72 145 0.88391-0.68851-0.30522-0.47003-0.23623 0.35049
  -2   9  -5    0.82    4.21 325-0.88390 0.68850 0.30523 0.47002 0.23626-0.35052
  -2   9  -5    4.16    3.35 475-0.66030 0.46491 0.45915 0.31610 0.55000-0.66426
   2  -9   6   45.50    5.84 147 0.87830-0.67404-0.32924-0.43316-0.23089 0.40093
  -2   9  -6   44.68    5.53 327-0.87829 0.67403 0.32926 0.43315 0.23091-0.40095
  -2   9  -6   41.45    5.28 479-0.69522 0.49096 0.47352 0.28889 0.49125-0.66129
   2  -9   7   56.01    7.37 149 0.87117-0.65804-0.35616-0.39341-0.22463 0.45045
  -2   9  -7   49.04    6.86 329-0.87116 0.65803 0.35618 0.39340 0.22465-0.45047
  -2   9  -7   43.72    5.59 482-0.72537 0.51224 0.48507 0.26451 0.43280-0.65863
   2  -9   8    6.45    5.83 151 0.86223-0.64023-0.38582-0.35092-0.21738 0.49899
  -2   9  -8   -3.17    5.12 331-0.86222 0.64022 0.38583 0.35091 0.21741-0.49901
  -2   9  -8   -2.75    4.68 486-0.75108 0.52909 0.49404 0.24270 0.37518-0.65678
   2  -9   9   13.91    4.60 153 0.85117-0.62030-0.41805-0.30586-0.20908 0.54647
  -2   9  -9   30.99    6.03 333-0.85115 0.62029 0.41806 0.30584 0.20911-0.54650
  -2   9  -9   24.76    4.99 490-0.77274 0.54188 0.50069 0.22321 0.31869-0.65608
   2  -8  -6  197.12   13.18 138 0.90188-0.79937-0.18409-0.63801-0.25991-0.21773
   2  -8  -5   29.13    4.75 137 0.90298-0.79161-0.16880-0.64046-0.26252-0.15933
  -2   8   5   43.39    6.10 317-0.90297 0.79160 0.16880 0.64047 0.26255 0.15931
   2  -8  -4   15.04    4.25 136 0.90359-0.78335-0.15842-0.63801-0.26426-0.10182
  -2   8   4   16.18    5.08 316-0.90358 0.78334 0.15841 0.63802 0.26428 0.10179
   2  -8  -3   -0.21    3.23 136 0.90388-0.77477-0.15267-0.63092-0.26520-0.04509
   2  -8  -3   -7.77    5.01 263-0.57438 0.70349-0.65164-0.13196 0.27950-0.58979
  -2   8   3   -0.62    4.37 316-0.90387 0.77476 0.15267 0.63093 0.26523 0.04507
  -2   8   3   10.69    4.17 443 0.45172-0.58083 0.64716 0.13643-0.40082 0.71111
   2  -8  -2   14.82    4.28 136 0.90394-0.76596-0.15135-0.61941-0.26541 0.01090
   2  -8  -2    1.43    5.01 265-0.60663 0.74461-0.61916-0.15160 0.28496-0.53947
  -2   8   2   18.99    4.90 316-0.90393 0.76595 0.15135 0.61941 0.26544-0.01093
   2  -8  -1   11.03    3.02 136 0.90380-0.75696-0.15429-0.60363-0.26493 0.06621
   2  -8  -1    9.52    5.01 268-0.63449 0.78133-0.58880-0.16913 0.28933-0.48805
  -2   8   1    7.18    3.43 316-0.90379 0.75695 0.15429 0.60363 0.26496-0.06623
   2  -8   0   72.46    6.32 136 0.90343-0.74772-0.16134-0.58375-0.26377 0.12083
  -2   8   0   71.11    6.53 316-0.90342 0.74771 0.16134 0.58375 0.26380-0.12085
  -2   8   0   66.21    5.47 447-0.34399 0.18827 0.30446 0.44063 0.86539-0.72244
  -2   8  -1   -6.71    3.72 317-0.90274 0.73815 0.17238 0.55988 0.26194-0.17478
  -2   8  -1    0.20    2.94 452-0.41072 0.24613 0.33954 0.39272 0.82049-0.73333
   2  -8   2   20.71    3.81 138 0.90162-0.72816-0.18726-0.53216-0.25935 0.22797
  -2   8  -2    8.45    3.19 318-0.90160 0.72815 0.18727 0.53215 0.25938-0.22800
  -2   8  -2   20.53    1.74 368-0.81662 0.64317 0.23274 0.48668 0.41991-0.38853
  -2   8  -2   13.57    3.65 457-0.47425 0.30080 0.37195 0.34747 0.76907-0.73768
   2  -8   3   17.78    5.04 139 0.89986-0.71754-0.20589-0.50070-0.25603 0.28043
  -2   8  -3   18.50    4.83 319-0.89985 0.71753 0.20590 0.50069 0.25606-0.28046
  -2   8  -3   29.79    4.26 462-0.53307 0.35075 0.40095 0.30563 0.71253-0.73694
   2  -8   4   -0.41    4.31 141 0.89726-0.70607-0.22813-0.46562-0.25191 0.33209
  -2   8  -4   12.52    4.31 321-0.89725 0.70606 0.22814 0.46561 0.25193-0.33212
  -2   8  -4   13.28    3.75 467-0.58621 0.39502 0.42614 0.26760 0.65250-0.73268
   2  -8   5   19.58    4.82 142 0.89357-0.69351-0.25384-0.42708-0.24692 0.38289
  -2   8  -5   20.09    4.51 322-0.89356 0.69350 0.25385 0.42707 0.24695-0.38291
  -2   8  -5    9.33    3.14 472-0.63322 0.43316 0.44742 0.23349 0.59049-0.72646
   2  -8   6   24.57    5.02 144 0.88849-0.67956-0.28287-0.38520-0.24100 0.43275
  -2   8  -6   23.34    3.89 324-0.88848 0.67955 0.28289 0.38519 0.24103-0.43277
  -2   8  -6   29.23    4.67 476-0.67407 0.46514 0.46493 0.20315 0.52780-0.71955
   2  -8   7   13.91    5.12 146 0.88169-0.66390-0.31507-0.34017-0.23407 0.48160
  -2   8  -7    8.60    4.20 326-0.88168 0.66388 0.31509 0.34015 0.23409-0.48162
  -2   8  -7   12.29    3.66 480-0.70907 0.49128 0.47894 0.17630 0.46542-0.71295
   2  -8   8    8.59    4.91 148 0.87282-0.64615-0.35025-0.29216-0.22603 0.52934
  -2   8  -8    5.01    3.99 328-0.87280 0.64614 0.35027 0.29214 0.22605-0.52936
  -2   8  -8   14.23    3.76 484-0.73868 0.51202 0.48983 0.15258 0.40403-0.70734
   2  -8   9  409.63   24.22 151 0.86146-0.62593-0.38820-0.24137-0.21679 0.57588
  -2   8  -9  417.09   23.10 331-0.86145 0.62591 0.38822 0.24136 0.21681-0.57590
  -2   8  -9  408.63   23.00 488-0.76343 0.52790 0.49795 0.13162 0.34407-0.70316
   2  -8  10   80.92    8.79 154 0.84719-0.60279-0.42869-0.18805-0.20624 0.62112
  -2   8 -10   90.11    7.87 334-0.84718 0.60278 0.42871 0.18803 0.20626-0.62114
  -2   8 -10   96.01    7.74 398 0.50061-0.74501 0.88480-0.26806 0.35683-0.77171
  -2   8 -10   91.61    8.46 492-0.78385 0.53945 0.50366 0.11308 0.28575-0.70063
   2  -8  11   -4.29    5.62 157 0.82953-0.57626-0.47145-0.13245-0.19428 0.66494
  -2   8 -11    1.84    4.19 337-0.82952 0.57625 0.47147 0.13243 0.19430-0.66496
  -2   8 -11    2.45    4.08 402 0.51014-0.76341 0.88424-0.28034 0.28046-0.75112
  -2   8 -11    3.37    5.51 495-0.80045 0.54717 0.50726 0.09664 0.22917-0.69983
  -2   8 -12   13.28    5.11 340-0.80793 0.54579 0.51623 0.07484 0.18079-0.70724
  -2   8 -12   16.39    4.92 407 0.51600-0.77814 0.87843-0.28736 0.20729-0.73373
  -2   8 -12    9.19    4.80 498-0.81365 0.55151 0.50902 0.08205 0.17431-0.70076
   2  -7  -9    1.95    3.38 137 0.90303-0.82246-0.16816-0.59812-0.26263-0.36065
   2  -7  -8  134.57   10.16 135 0.90451-0.81508-0.13608-0.61736-0.26786-0.29964
   2  -7  -7   84.04    6.89 133 0.90492-0.80662-0.11070-0.62990-0.27175-0.23997
   2  -7  -6  191.37   10.21 132 0.90478-0.79761-0.09140-0.63637-0.27457-0.18137
  -2   7   6  142.47   10.11 312-0.90477 0.79760 0.09139 0.63638 0.27459 0.18134
   2  -7  -5  168.13    9.01 131 0.90445-0.78841-0.07772-0.63722-0.27649-0.12366
   2  -7  -5  154.63   10.02 257-0.49988 0.61592-0.71724 0.00230 0.26550-0.66565
  -2   7   5  145.97    9.32 311-0.90444 0.78840 0.07771 0.63722 0.27652 0.12364
  -2   7   5  168.60   10.01 435 0.48059-0.59663 0.71868-0.00374-0.28226 0.68242
   2  -7  -4    2.39    3.22 131 0.90415-0.77924-0.06933-0.63277-0.27764-0.06673
   2  -7  -4   -2.45    3.68 260-0.54458 0.66949-0.67934-0.02276 0.27411-0.61849
  -2   7   4    1.04    3.43 311-0.90414 0.77923 0.06932 0.63278 0.27766 0.06671
  -2   7   4    4.89    3.57 439 0.46581-0.59072 0.68111 0.02099-0.34751 0.69188
   2  -7  -3   95.88    6.57 131 0.90401-0.77023-0.06597-0.62329-0.27809-0.01050
   2  -7  -3   84.79    7.16 263-0.58360 0.71738-0.64263-0.04664 0.28110-0.56969
  -2   7   3   79.29    6.89 311-0.90400 0.77022 0.06597 0.62330 0.27812 0.01047
  -2   7   3   99.22    6.61 444 0.44738-0.58116 0.63697 0.05229-0.41594 0.70453
   2  -7  -2   31.24    4.48 131 0.90407-0.76143-0.06746-0.60897-0.27789 0.04508
   2  -7  -2   12.69    4.09 266-0.61741 0.76005-0.60769-0.06874 0.28669-0.51949
  -2   7   2   22.91    4.48 311-0.90406 0.76142 0.06746 0.60897 0.27792-0.04511
   2  -7  -1  433.71   17.64 131 0.90431-0.75280-0.07362-0.58997-0.27705 0.10003
   2  -7  -1  398.68   18.53 269-0.64645 0.79797-0.57502-0.08857 0.29110-0.46812
   2  -7  -1  356.80   17.80 553 0.00367 0.14784-0.42588-0.23772 0.77564-0.95266
  -2   7   1  401.74   18.89 311-0.90430 0.75279 0.07362 0.58997 0.27708-0.10005
   2  -7   0  400.66   17.06 132 0.90463-0.74425-0.08434-0.56642-0.27557 0.15433
   2  -7   0  354.59   17.00 271-0.67115 0.83153-0.54505-0.10571 0.29452-0.41576
  -2   7   0  353.91   16.55 312-0.90462 0.74424 0.08434 0.56642 0.27559-0.15435
   2  -7   1  104.65    6.91 133 0.90489-0.73564-0.09947-0.53845-0.27340 0.20795
   2  -7   1  103.94    6.66 273-0.69188 0.86113-0.51812-0.11980 0.29713-0.36259
  -2   7  -1  114.70    6.77  93 0.69189-0.86114 0.51813 0.11979-0.29710 0.36256
  -2   7  -1  114.54    7.42 313-0.90488 0.73563 0.09948 0.53845 0.27343-0.20797
  -2   7  -1  114.86    5.97 448-0.35427 0.18502 0.30993 0.32799 0.85903-0.79357
   2  -7   2  214.76   11.01 134 0.90486-0.72674-0.11891-0.50617-0.27052 0.26084
   2  -7   2  218.35   11.59 275-0.70899 0.88712-0.49452-0.13057 0.29908-0.30876
  -2   7  -2  241.23   11.08  95 0.70901-0.88713 0.49453 0.13056-0.29906 0.30873
  -2   7  -2  207.55   10.90 314-0.90485 0.72673 0.11892 0.50617 0.27054-0.26086
  -2   7  -2  214.28    9.01 453-0.42863 0.25051 0.34878 0.27631 0.80691-0.79723
   2  -7   3   51.43    5.34 135 0.90430-0.71731-0.14254-0.46972-0.26684 0.31294
  -2   7  -3   46.30    4.93 315-0.90429 0.71730 0.14255 0.46971 0.26686-0.31297
  -2   7  -3   50.93    4.56 459-0.49734 0.31035 0.38346 0.22879 0.74799-0.79409
   2  -7   4   49.21    4.61 137 0.90289-0.70703-0.17021-0.42921-0.26229 0.36417
   2  -7   4   52.57    5.66 277-0.73358 0.92944-0.45815-0.14127 0.30152-0.19963
  -2   7  -4   59.36    5.76  97 0.73359-0.92945 0.45816 0.14126-0.30149 0.19961
  -2   7  -4   47.57    4.82 317-0.90288 0.70702 0.17022 0.42920 0.26231-0.36420
  -2   7  -4   48.93    3.95 464-0.55902 0.36316 0.41339 0.18603 0.68441-0.78630
  -2   7  -5  115.00    7.17 319-0.90027 0.69554 0.20178 0.38481 0.25680-0.41447
  -2   7  -5  115.96    6.39 470-0.61305 0.40833 0.43843 0.14816 0.61826-0.77593
   2  -7   6   37.35    4.81 141 0.89607-0.68247-0.23703-0.33671-0.25021 0.46366
  -2   7  -6   40.96    5.36  99 0.74684-0.96043 0.43717 0.13658-0.30260 0.08915
  -2   7  -6   37.96    4.71 321-0.89606 0.68246 0.23705 0.33670 0.25023-0.46369
  -2   7  -6   30.12    3.85 474-0.65949 0.44589 0.45880 0.11495 0.55127-0.76472
   2  -7   7   79.14    6.54 144 0.88982-0.66735-0.27581-0.28510-0.24247 0.51171
  -2   7  -7   94.01    5.99  99 0.74959-0.97205 0.43267 0.12824-0.30281 0.03358
  -2   7  -7   97.34    6.13 324-0.88980 0.66734 0.27583 0.28508 0.24249-0.51173
  -2   7  -7   84.97    6.29 479-0.69878 0.47632 0.47494 0.08598 0.48475-0.75399
   2  -7   8  369.73   17.99 146 0.88105-0.64971-0.31786-0.23022-0.23345 0.55846
  -2   7  -8  375.85   16.66 326-0.88103 0.64970 0.31788 0.23020 0.23347-0.55849
  -2   7  -8  361.73   15.44 483-0.73162 0.50028 0.48733 0.06075 0.41956-0.74458
   2  -7   9    4.49    4.09 149 0.86924-0.62904-0.36291-0.17233-0.22301 0.60381
  -2   7  -9   17.95    4.54  99 0.74758-0.98778 0.43595 0.09929-0.30266-0.07814
  -2   7  -9   21.96    3.98 329-0.86922 0.62902 0.36293 0.17231 0.22303-0.60383
  -2   7  -9   17.90    4.07 487-0.75873 0.51853 0.49650 0.03874 0.35621-0.73701
   2  -7  10  285.44   16.44 152 0.85383-0.60476-0.41066-0.11175-0.21103 0.64761
  -2   7 -10  296.92   15.66  98 0.74271-0.99178 0.44381 0.07859-0.30228-0.13431
  -2   7 -10  302.60   13.17 332-0.85381 0.60474 0.41068 0.11173 0.21105-0.64763
  -2   7 -10  290.35   13.77 401 0.50790-0.75697 0.88497-0.36256 0.30120-0.73778
  -2   7 -10  282.63   14.06 491-0.78086 0.53179 0.50290 0.01951 0.29496-0.73154
   2  -7  11   45.24    6.74 156 0.83421-0.57627-0.46076-0.04882-0.19735 0.68972
  -2   7 -11   36.46    5.00 336-0.83419 0.57625 0.46078 0.04879 0.19737-0.68974
  -2   7 -11   43.40    5.02 406 0.51491-0.77285 0.88022-0.37065 0.22427-0.71664
  -2   7 -11   30.29    5.41 495-0.79864 0.54071 0.50693 0.00264 0.23586-0.72822
  -2   7 -12  108.35    8.07 340-0.80968 0.54287 0.51284-0.01610 0.18185-0.73000
  -2   7 -12  114.85    9.05 410 0.51843-0.78524 0.87077-0.37403 0.15189-0.70004
  -2   7 -12   88.13    8.68 498-0.81266 0.54585 0.50894-0.01220 0.17886-0.72701
  -2   7 -13    7.86    4.29 344-0.77951 0.50384 0.56641-0.08251 0.16431-0.76824
  -2   7 -13   -5.62    4.81 501-0.82337 0.54769 0.50918-0.02528 0.12387-0.72780
   2  -6 -10   30.31    4.20 133 0.90490-0.82854-0.10152-0.58326-0.27311-0.38425
   2  -6  -9   18.97    3.59 130 0.90382-0.81859-0.06186-0.61008-0.27864-0.32294
   2  -6  -8    0.72    3.08 128 0.90180-0.80770-0.03029-0.62882-0.28268-0.26312
  -2   6   8    0.92    3.29 308-0.90179 0.80769 0.03027 0.62884 0.28270 0.26309
   2  -6  -7   26.27    3.81 127 0.89954-0.79657-0.00588-0.64040-0.28557-0.20444
   2  -6  -7   22.52    3.99 248-0.37616 0.47913-0.80277 0.15650 0.23877-0.72879
  -2   6   7   11.33    3.92 307-0.89953 0.79656 0.00586 0.64041 0.28560 0.20441
  -2   6   7   23.18    4.33 427 0.50316-0.60613 0.78335-0.13707-0.14783 0.63784
   2  -6  -6    2.79    3.00 126 0.89750-0.78566 0.01201-0.64545-0.28757-0.14666
   2  -6  -6   12.07    3.58 252-0.43827 0.55011-0.76310 0.12966 0.25267-0.68690
  -2   6   6   12.10    3.51 306-0.89749 0.78565-0.01202 0.64546 0.28760 0.14663
   2  -6  -5   53.09    4.91 256-0.49320 0.61391-0.72254 0.10194 0.26416-0.64260
   2  -6  -5   44.69    5.27 534 0.15843-0.03772-0.65583 0.03522 0.57982-0.95827
  -2   6   5   53.44    4.88 305-0.89596 0.77526-0.02383 0.64443 0.28886 0.08958
  -2   6   5   49.80    4.81 435 0.48238-0.60309 0.72343-0.10283-0.27345 0.65190
   2  -6  -4   33.96    3.96 125 0.89514-0.76556 0.02986-0.63763-0.28947-0.03320
   2  -6  -4   34.37    4.09 260-0.54147 0.67104-0.68212 0.07435 0.27354-0.59620
   2  -6  -4   30.49    4.36 539 0.11847 0.01111-0.60108-0.00669 0.63898-0.96164
  -2   6   4   28.03    4.19  80 0.54149-0.67107 0.68212-0.07435-0.27351 0.59618
  -2   6   4   31.98    4.06 305-0.89513 0.76555-0.02987 0.63764 0.28949 0.03317
  -2   6   4   31.11    3.88 439 0.46698-0.59655 0.68400-0.07623-0.34275 0.66542
   2  -6  -3  300.33   12.10 125 0.89507-0.75662 0.03038-0.62531-0.28952 0.02264
   2  -6  -3  267.54   13.40 263-0.58354 0.72198-0.64269 0.04776 0.28109-0.54797
   2  -6  -3  263.69   13.26 544 0.07640 0.06205-0.53985-0.05508 0.69460-0.96148
  -2   6   3  302.43   14.43  83 0.58356-0.72200 0.64269-0.04776-0.28107 0.54795
  -2   6   3  306.69   13.04 305-0.89505 0.75661-0.03038 0.62532 0.28955-0.02266
  -2   6   3  305.16   14.25 444 0.44710-0.58554 0.63631-0.04137-0.41691 0.68379
   2  -6  -2  275.31   12.59 266-0.61988 0.76719-0.60501 0.02291 0.28708-0.49818
   2  -6  -2  261.36   12.45 550 0.03279 0.11452-0.47273-0.10937 0.74543-0.95653
  -2   6   2  310.00   14.43  86 0.61990-0.76721 0.60501-0.02291-0.28705 0.49815
   2  -6  -1  205.58    9.74 126 0.89707-0.74089 0.01545-0.58471-0.28795 0.13263
  -2   6   1  187.04    9.84 306-0.89706 0.74088-0.01545 0.58471 0.28797-0.13265
   2  -6   0   43.97    4.23 126 0.89888-0.73383 0.00025-0.55667-0.28627 0.18673
   2  -6   0   32.69    4.51 272-0.67720 0.84226-0.53736-0.01907 0.29531-0.39484
  -2   6   0   32.38    4.10  92 0.67722-0.84227 0.53736 0.01907-0.29528 0.39482
  -2   6   0   37.47    4.13 306-0.89887 0.73382-0.00024 0.55667 0.28629-0.18676
   2  -6   1   90.07    5.97 128 0.90092-0.72700-0.01998-0.52361-0.28392 0.24017
   2  -6   1   82.56    5.74 274-0.69906 0.87298-0.50838-0.03521 0.29797-0.34173
  -2   6  -1   86.66    5.95  94 0.69907-0.87299 0.50839 0.03520-0.29795 0.34170
  -2   6  -1   86.26    5.76 308-0.90091 0.72699 0.01999 0.52361 0.28395-0.24019
   2  -6   2  831.41   33.28 129 0.90288-0.72009-0.04512-0.48564-0.28082 0.29285
   2  -6   2  773.76   34.19 275-0.71690 0.89969-0.48316-0.04760 0.29992-0.28789
  -2   6  -2  859.80   32.45  95 0.71691-0.89970 0.48317 0.04759-0.29989 0.28786
  -2   6  -2  774.30   31.74 309-0.90287 0.72008 0.04513 0.48563 0.28084-0.29287
  -2   6  -2  729.54   27.21 450-0.39062 0.20783 0.32908 0.20168 0.83494-0.84696
   2  -6   3   12.13    2.57 277-0.73109 0.92275-0.46197-0.05596 0.30129-0.23348
  -2   6  -3    9.46    2.47  97 0.73110-0.92276 0.46198 0.05595-0.30127 0.23346
  -2   6  -3   12.25    2.94 457-0.47004 0.27838 0.36983 0.14809 0.77277-0.84058
   2  -6   4  296.23   13.62 133 0.90492-0.70440-0.10963-0.39546-0.27191 0.39550
  -2   6  -4  336.91   14.52  98 0.74194-0.94247 0.44504 0.06005-0.30221 0.17862
  -2   6  -4  305.44   13.73 313-0.90491 0.70439 0.10965 0.39544 0.27193-0.39553
  -2   6  -4  293.73    9.73 382-0.65245 0.45193 0.33160 0.17349 0.61651-0.74010
  -2   6  -4  292.02   11.75 463-0.54052 0.33999 0.40455 0.10054 0.70468-0.82828
   2  -6   5 1443.61   54.03 136 0.90406-0.69467-0.14867-0.34358-0.26585 0.44523
   2  -6   5 1312.82   52.49 279-0.74967 0.95907-0.43251-0.05974 0.30284-0.12347
  -2   6  -5 1513.78   53.52  99 0.74968-0.95907 0.43252 0.05973-0.30282 0.12344
  -2   6  -5 1377.25   51.68 316-0.90405 0.69465 0.14868 0.34357 0.26587-0.44525
  -2   6  -5 1343.16   47.72 468-0.60136 0.39196 0.43312 0.05914 0.63354-0.81291
   2  -6   6    0.00    2.97 138 0.90121-0.68295-0.19194-0.28748-0.25853 0.49369
   2  -6   6    5.89    3.51 280-0.75448 0.97275-0.42453-0.05489 0.30319-0.06804
  -2   6  -6    0.31    2.89 100 0.75449-0.97275 0.42454 0.05488-0.30317 0.06801
  -2   6  -6    9.30    3.17 318-0.90120 0.68294 0.19196 0.28746 0.25855-0.49371
  -2   6  -6    3.24    2.84 474-0.65278 0.43451 0.45593 0.02348 0.56165-0.79681
   2  -6   7  492.63   21.46 141 0.89577-0.66864-0.23918-0.22740-0.24980 0.54074
   2  -6   7  484.64   19.96 280-0.75649 0.98362-0.42116-0.04543 0.30333-0.01239
  -2   6  -7  563.46   22.96 100 0.75649-0.98363 0.42118 0.04541-0.30331 0.01237
  -2   6  -7  521.24   21.25 321-0.89576 0.66862 0.23920 0.22738 0.24982-0.54076
  -2   6  -7  507.61   19.69 479-0.69554 0.46841 0.47365-0.00707 0.49066-0.78160
   2  -6   8  694.55   30.54 145 0.88708-0.65108-0.29006-0.16369-0.23949 0.58621
  -2   6  -8  759.47   26.97 100 0.75572-0.99172 0.42248 0.03126-0.30326-0.04347
  -2   6  -8  686.27   26.35 325-0.88707 0.65107 0.29008 0.16367 0.23951-0.58623
  -2   6  -8  658.36   27.22 483-0.73067 0.49467 0.48699-0.03325 0.42159-0.76831
   2  -6   9  164.09    9.19 148 0.87445-0.62958-0.34421-0.09671-0.22744 0.62995
  -2   6  -9  183.84   10.21  99 0.75211-0.99698 0.42851 0.01240-0.30300-0.09951
  -2   6  -9  182.01    8.67 401 0.50737-0.75224 0.88507-0.44416 0.30582-0.70833
  -2   6  -9  167.61    8.85 487-0.75921 0.51434 0.49665-0.05574 0.35499-0.75749
   2  -6  10   -6.02    3.47 152 0.85713-0.60339-0.40119-0.02689-0.21348 0.67177
  -2   6 -10    2.37    3.19  99 0.74551-0.99925 0.43931-0.01123-0.30250-0.15579
  -2   6 -10    1.02    3.16 332-0.85712 0.60338 0.40122 0.02686 0.21350-0.67179
  -2   6 -10   -2.25    2.87 406 0.51488-0.76862 0.88026-0.45219 0.22472-0.68301
  -2   6 -10    3.36    3.36 491-0.78214 0.52840 0.50323-0.07515 0.29106-0.74934
   2  -6  11   81.78    7.25 156 0.83431-0.57171-0.46052 0.04528-0.19742 0.71149
  -2   6 -11   99.56    6.48  97 0.73566-0.99827 0.45494-0.03970-0.30168-0.21239
  -2   6 -11   86.78    6.23 336-0.83429 0.57169 0.46055-0.04531 0.19744-0.71151
  -2   6 -11   80.03    5.86 410 0.51849-0.78110 0.87044-0.45520 0.14990-0.66397
  -2   6 -11   92.09    7.24 495-0.80028 0.53767 0.50723-0.09199 0.22980-0.74387
   2  -6  12    0.41    3.37 160 0.80509-0.53362-0.52164 0.11923-0.17906 0.74891
  -2   6 -12    3.06    3.17 340-0.80507 0.53360 0.52167-0.11926 0.17908-0.74893
  -2   6 -12    5.38    3.72 414 0.51911-0.79058 0.85696-0.45455 0.08067-0.65052
  -2   6 -12    5.62    4.39 499-0.81434 0.54286 0.50907-0.10666 0.17109-0.74095
  -2   6 -13    4.19    3.98 345-0.76842 0.48808 0.58395-0.19438 0.15817-0.78381
  -2   6 -13    1.87    4.06 418 0.51740-0.79774 0.84072-0.45115 0.01626-0.64190
  -2   6 -13    5.62    4.50 502-0.82488 0.54454 0.50906-0.11949 0.11475-0.74039
  -2   6 -14   27.28    4.90 350-0.72310 0.43388 0.64667-0.26994 0.13445-0.81586
  -2   6 -14   26.37    5.40 421 0.51382-0.80304 0.82231-0.44558-0.04403-0.63738
  -2   6 -14   22.22    5.63 505-0.83238 0.54316 0.50746-0.13072 0.06057-0.74198
   2  -5 -12   12.17    3.07 132 0.90478-0.84148-0.09119-0.52493-0.27460-0.47262
   2  -5  -9   20.81    3.28 235-0.18066 0.27056-0.89169 0.31407 0.18969-0.76957
  -2   5   9   12.83    4.00 303-0.89041 0.80051-0.05993 0.63754 0.29245 0.28743
   2  -5  -8  268.55   12.50 240-0.26512 0.36389-0.85947 0.29469 0.21182-0.73590
  -2   5   8  251.23   13.42  60 0.26515-0.36392 0.85947-0.29469-0.21180 0.73589
  -2   5   8  300.63   14.10 301-0.88459 0.78582-0.09082 0.65560 0.29517 0.22892
  -2   5   8  316.31   15.46 422 0.51257-0.61134 0.81697-0.25219-0.05985 0.58394
   2  -5  -7   10.12    2.68 120 0.87958-0.77194 0.11405-0.66600-0.29699-0.17132
   2  -5  -7   -0.72    2.66 245-0.34129 0.44892-0.82245 0.27050 0.23058-0.69889
   2  -5  -7   -0.71    3.45 523 0.23995-0.13231-0.75583 0.20389 0.43749-0.90579
  -2   5   7   -1.02    2.46  65 0.34132-0.44896 0.82245-0.27050-0.23056 0.69887
  -2   5   7   -3.61    2.79 300-0.87957 0.77193-0.11407 0.66601 0.29702 0.17129
  -2   5   7    3.62    3.41 426 0.50696-0.61460 0.79600-0.24406-0.11673 0.58503
   2  -5  -6  133.04    6.53 119 0.87574-0.75923 0.13028-0.66939-0.29817-0.11435
   2  -5  -6  128.30    7.37 250-0.40954 0.52604-0.78222 0.24311 0.24636-0.65888
   2  -5  -6   99.11    6.59 528 0.20406-0.08756-0.71390 0.17479 0.50402-0.91655
  -2   5   6  126.30    6.84 299-0.87572 0.75922-0.13029 0.66940 0.29820 0.11433
  -2   5   6  124.54    6.99 429 0.49899-0.61549 0.77029-0.23118-0.17794 0.59047
   2  -5  -5  625.66   22.57 118 0.87333-0.74795 0.13991-0.66618-0.29883-0.05791
   2  -5  -5  574.97   24.06 254-0.47022 0.59560-0.74017 0.21390 0.25945-0.61619
   2  -5  -5  516.32   23.41 533 0.16463-0.03925-0.66400 0.13773 0.57007-0.92681
  -2   5   5  660.56   26.51  74 0.47025-0.59562 0.74017-0.21390-0.25943 0.61617
  -2   5   5  606.57   24.28 433 0.48798-0.61335 0.73856-0.21229-0.24443 0.60117
   2  -5  -4   -0.84    2.61 118 0.87248-0.73823 0.14321-0.65665-0.29905-0.00191
   2  -5  -4    5.83    2.66 258-0.52371 0.65795-0.69756 0.18412 0.27017-0.57113
   2  -5  -4    3.65    2.84 539 0.12173 0.01252-0.60568 0.09224 0.63439-0.93535
  -2   5   4    3.48    2.87  78 0.52373-0.65797 0.69756-0.18412-0.27015 0.57111
  -2   5   4    6.16    2.72 298-0.87246 0.73822-0.14322 0.65666 0.29907 0.00189
  -2   5   4   -1.84    2.35 438 0.47299-0.60723 0.69907-0.18563-0.31724 0.61820
   2  -5  -3   17.91    3.12 118 0.87321-0.73010 0.14037-0.64098-0.29886 0.05368
   2  -5  -3   19.55    3.28 262-0.57038 0.71349-0.65548 0.15487 0.27879-0.52397
   2  -5  -3   16.20    3.64 545 0.07572 0.06739-0.53884 0.03824 0.69544-0.94062
  -2   5   3   18.94    3.17  82 0.57040-0.71351 0.65548-0.15487-0.27877 0.52395
  -2   5   3   19.05    2.65 442 0.45267-0.59578 0.64940-0.14879-0.39746 0.64264
   2  -5  -2   -1.24    2.59 118 0.87544-0.72346 0.13150-0.61927-0.29826 0.10886
   2  -5  -2   -3.48    2.46 266-0.61067 0.76265-0.61491 0.12714 0.28561-0.47501
   2  -5  -2    1.32    3.14 550 0.02727 0.12471-0.46396-0.02381 0.75139-0.94079
  -2   5   2    1.33    2.56  86 0.61068-0.76266 0.61491-0.12714-0.28559 0.47498
  -2   5   2    3.42    2.59 298-0.87543 0.72344-0.13150 0.61927 0.29828-0.10888
   2  -5  -1   18.40    3.00 119 0.87899-0.71814 0.11665-0.59158-0.29718 0.16357
   2  -5  -1   19.98    3.38 269-0.64501 0.80586-0.57671 0.10177 0.29089-0.42450
  -2   5   1   25.92    3.38  89 0.64502-0.80587 0.57671-0.10178-0.29086 0.42447
  -2   5   1   22.43    3.31 299-0.87897 0.71812-0.11664 0.59158 0.29721-0.16360
   2  -5   0  434.24   17.31 121 0.88356-0.71384 0.09588-0.55797-0.29556 0.21773
   2  -5   0  373.32   17.12 271-0.67387 0.84359-0.54161 0.07951 0.29487-0.37271
  -2   5   0  436.67   16.30  91 0.67388-0.84360 0.54162-0.07952-0.29485 0.37268
  -2   5   0  383.44   15.87 301-0.88355 0.71383-0.09587 0.55797 0.29559-0.21776
   2  -5   1   52.94    4.32 122 0.88877-0.71019 0.06923-0.51849-0.29327 0.27123
   2  -5   1   52.14    4.82 274-0.69770 0.87629-0.51024 0.06098 0.29782-0.31986
  -2   5  -1   53.57    4.41  94 0.69771-0.87630 0.51025-0.06098-0.29779 0.31984
  -2   5  -1   59.52    4.11 302-0.88876 0.71017-0.06922 0.51849 0.29330-0.27125
   2  -5   2   12.62    3.08 124 0.89414-0.70668 0.03678-0.47321-0.29017 0.32391
   2  -5   2   18.09    3.19 276-0.71695 0.90441-0.48309 0.04666 0.29992-0.26619
  -2   5  -2   10.89    2.88  96 0.71696-0.90442 0.48310-0.04667-0.29990 0.26616
  -2   5  -2   16.01    3.08 304-0.89412 0.70667-0.03677 0.47320 0.29020-0.32393
  -2   5  -2   12.64    2.63 448-0.36237 0.17491 0.31422 0.12221 0.85388-0.88761
   2  -5   3  229.54   11.48 127 0.89906-0.70274-0.00136-0.42223-0.28609 0.37560
  -2   5  -3  229.43    9.94 307-0.89905 0.70272 0.00137 0.42222 0.28611-0.37563
  -2   5  -3  208.62    9.81 455-0.45346 0.25713 0.36145 0.06214 0.78692-0.87643
   2  -5   4    6.24    2.87 129 0.90287-0.69768-0.04503-0.36572-0.28083 0.42613
   2  -5   4    8.45    2.89 278-0.74324 0.94844-0.44294 0.03218 0.30234-0.15704
  -2   5  -4    1.13    2.47  98 0.74325-0.94845 0.44295-0.03219-0.30232 0.15702
  -2   5  -4    4.91    2.66 309-0.90286 0.69767 0.04505 0.36571 0.28085-0.42615
  -2   5  -4    4.76    1.32 387-0.58716 0.38197 0.36100 0.04976 0.67555-0.82085
  -2   5  -4    5.87    3.14 462-0.53284 0.32765 0.40084 0.00992 0.71278-0.85808
   2  -5   5   40.19    3.89 132 0.90482-0.69076-0.09401-0.30392-0.27419 0.47527
  -2   5  -5   34.48    3.61  99 0.75093-0.96499 0.43047-0.03255-0.30291 0.10183
  -2   5  -5   37.84    3.78 312-0.90481 0.69075 0.09403 0.30390 0.27422-0.47530
  -2   5  -5   35.57    2.03 371-0.78567 0.57161 0.25502 0.14290 0.46400-0.66508
  -2   5  -5   31.91    3.44 468-0.59988 0.38582 0.43244-0.03452 0.63543-0.83651
   2  -5   6  268.86   12.77 136 0.90409-0.68116-0.14798-0.23711-0.26596 0.52282
   2  -5   6  253.24   11.79 280-0.75524 0.97817-0.42325 0.03817 0.30325-0.04638
  -2   5  -6  301.53   13.13 100 0.75525-0.97818 0.42327-0.03818-0.30322 0.04636
  -2   5  -6  280.81   11.45 316-0.90408 0.68115 0.14800 0.23709 0.26598-0.52285
  -2   5  -6  278.79   11.15 474-0.65523 0.43230 0.45699-0.07190 0.55788-0.81474
   2  -5   7  191.91    9.29 139 0.89979-0.66799-0.20655-0.16570-0.25591 0.56856
   2  -5   7  193.68    9.94 280-0.75632 0.98812-0.42144 0.04919 0.30332 0.00932
  -2   5  -7  227.45   11.49 100 0.75632-0.98812 0.42147-0.04921-0.30330-0.00935
  -2   5  -7  196.91    9.09 319-0.89978 0.66798 0.20657 0.16568 0.25593-0.56858
  -2   5  -7  201.43    9.74 479-0.70022 0.46842 0.47550-0.10325 0.48211-0.79475
   2  -5   8   20.83    3.17 143 0.89100-0.65033-0.26925-0.09017-0.24382 0.61225
   2  -5   8   19.84    3.62 280-0.75414 0.99481-0.42510 0.06568 0.30317 0.06526
   2  -5   8   32.35    4.06 445-0.32421 0.56488 0.29389-0.65330 0.87708-0.50865
  -2   5  -8   26.14    3.51 100 0.75414-0.99481 0.42512-0.06571-0.30315-0.06528
  -2   5  -8   24.91    3.06 323-0.89098 0.65031 0.26927 0.09014 0.24384-0.61227
  -2   5  -8   31.76    3.37 402 0.50931-0.74998 0.88457-0.52515 0.28836-0.65679
  -2   5  -8   23.57    3.86 484-0.73636 0.49569 0.48902-0.12960 0.40920-0.77763
   2  -5   9    8.27    2.86 147 0.87672-0.62719-0.33551-0.01107-0.22945 0.65366
   2  -5   9   22.08    3.82 279-0.74859 0.99813-0.43428 0.08770 0.30276 0.12145
   2  -5   9    0.71    4.57 448-0.36003 0.60957 0.31299-0.65957 0.85538-0.43117
  -2   5  -9    7.76    2.55 327-0.87671 0.62717 0.33554 0.01104 0.22947-0.65368
  -2   5  -9   14.56    3.49 407 0.51622-0.76576 0.87798-0.53140 0.20344-0.62765
  -2   5  -9   12.41    3.36 488-0.76511 0.51557 0.49846-0.15188 0.33962-0.76383
   2  -5  10   47.58    4.53 278-0.73940 0.99781-0.44905 0.11530 0.30203 0.17797
   2  -5  10   33.34    4.68 450-0.38772 0.64613 0.32756-0.66131 0.83695-0.35696
  -2   5 -10   48.82    4.53  98 0.73940-0.99781 0.44908-0.11533-0.30200-0.17799
  -2   5 -10   44.71    4.49 332-0.85591 0.59751 0.40470-0.07096 0.21260-0.69259
  -2   5 -10   50.42    4.43 411 0.51897-0.77738 0.86648-0.53274 0.12721-0.60720
  -2   5 -10   38.91    4.48 492-0.78772 0.52931 0.50460-0.17086 0.27347-0.75346
   2  -5  11   70.03    5.61 157 0.82749-0.56022-0.47599 0.15508-0.19296 0.72873
  -2   5 -11   86.16    5.35  96 0.72612-0.99339 0.46955-0.14864-0.30080-0.23497
  -2   5 -11   84.93    5.51 337-0.82747 0.56020 0.47602-0.15511 0.19298-0.72875
  -2   5 -11   78.28    5.70 416 0.51876-0.78603 0.85169-0.53078 0.05817-0.59395
  -2   5 -11   73.05    5.92 496-0.80523 0.53795 0.50804-0.18713 0.21059-0.74636
   2  -5  12  164.71    9.90 162 0.79014-0.51400-0.54861 0.24054-0.17030 0.76186
  -2   5 -12  227.51   10.68  95 0.70806-0.98420 0.49587-0.18779-0.29896-0.29260
  -2   5 -12  229.24   10.42 342-0.79012 0.51397 0.54864-0.24057 0.17032-0.76187
  -2   5 -12  214.49   11.46 419 0.51636-0.79250 0.83458-0.52650-0.00501-0.58655
  -2   5 -12  201.79   11.55 500-0.81847 0.54233 0.50926-0.20119 0.15075-0.74230
  -2   5 -13  166.34    8.58 348-0.74235 0.45734 0.62159-0.32635 0.14429-0.79163
  -2   5 -13  173.42    9.75 423 0.51226-0.79728 0.81573-0.52049-0.06344-0.58390
  -2   5 -13  160.42   10.33 503-0.82811 0.54310 0.50862-0.21338 0.09365-0.74099
  -2   5 -14   86.19    6.44 354-0.68225 0.38837 0.69373-0.41132 0.11446-0.81759
  -2   5 -14   77.98    7.64 426 0.50681-0.80070 0.79549-0.51309-0.11802-0.58510
  -2   5 -14   87.69    8.30 506-0.83465 0.54076 0.50639-0.22398 0.03900-0.74212
  -2   5 -15    9.72    3.28 361-0.60707 0.30432 0.76364-0.49407 0.08016-0.83907
  -2   5 -15    7.10    4.84 429 0.50022-0.80297 0.77405-0.50448-0.16945-0.58946
   2  -4 -13   -0.82    2.04 128 0.90163-0.84253-0.02811-0.50651-0.28294-0.49835
  -2   4  13   -1.13    3.81 552 0.01099-0.07008-0.43780 0.97243 0.76833 0.01297
   2  -4 -12   11.66    2.76 123 0.89178-0.82382 0.05186-0.57365-0.29166-0.43386
  -2   4  12   19.35    4.63 553 0.01043-0.07839-0.43689 0.95868 0.76889-0.04338
   2  -4 -11   62.99    4.20 119 0.87952-0.80269 0.11431-0.62327-0.29701-0.37272
  -2   4  11   52.16    4.52  37-0.10348 0.02665 0.93826-0.42931-0.10608 0.77581
  -2   4  11   68.20    6.37 553 0.00763-0.08446-0.43235 0.94130 0.77170-0.10197
   2  -4 -10  684.85   24.93 116 0.86693-0.78123 0.16376-0.65988-0.30033-0.31362
   2  -4 -10  587.86   25.35 223-0.00370 0.08940-0.93156 0.43544 0.13925-0.75320
  -2   4  10  644.72   25.25  43 0.00374-0.08944 0.93157-0.43545-0.13924 0.75319
  -2   4  10  609.43   25.34 296-0.86691 0.78121-0.16378 0.65991 0.30035 0.31359
  -2   4  10  624.45   25.62 553 0.00232-0.08802-0.42366 0.91978 0.77697-0.16302
   2  -4  -9    3.29    2.57 114 0.85518-0.76061 0.20268-0.68597-0.30236-0.25581
   2  -4  -9    0.82    2.26 230-0.10297 0.19754-0.91367 0.43038 0.16821-0.72638
   2  -4  -9    1.84    3.77 512 0.31714-0.22257-0.83208 0.34879 0.26845-0.82661
  -2   4   9    1.33    2.05  50 0.10302-0.19758 0.91367-0.43038-0.16820 0.72636
  -2   4   9    4.78    3.53 416 0.51832-0.61289 0.84745-0.36416 0.04128 0.51689
   2  -4  -8   63.17    4.41 236-0.19448 0.29792-0.88702 0.41657 0.19340-0.69579
   2  -4  -8   52.42    5.80 516 0.28901-0.18557-0.80684 0.33639 0.33478-0.83716
  -2   4   8   70.46    4.72  56 0.19452-0.29796 0.88702-0.41657-0.19339 0.69577
  -2   4   8   63.92    5.63 419 0.51614-0.61957 0.83341-0.36296-0.00892 0.51131
   2  -4  -7  544.74   18.83 111 0.83697-0.72467 0.25445-0.71206-0.30423-0.14237
   2  -4  -7  485.51   19.89 241-0.27827 0.39057-0.85364 0.39602 0.21514-0.66174
   2  -4  -7  469.24   20.23 521 0.25705-0.14475-0.77451 0.31690 0.40335-0.84995
  -2   4   7  536.26   21.32  61 0.27830-0.39061 0.85364-0.39602-0.21512 0.66172
  -2   4   7  483.79   20.69 291-0.83695 0.72465-0.25446 0.71208 0.30425 0.14235
  -2   4   7  519.93   22.33 423 0.51231-0.62461 0.81590-0.35828-0.06296 0.50956
   2  -4  -6   73.96    4.26 110 0.83138-0.71021 0.26882-0.71360-0.30458-0.08624
   2  -4  -6   65.39    4.30 246-0.35433 0.47551-0.81530 0.37052 0.23368-0.62450
   2  -4  -6   68.01    5.18 526 0.22084-0.09966-0.73394 0.28916 0.47373-0.86455
  -2   4   6   77.89    5.02  66 0.35436-0.47554 0.81530-0.37052-0.23366 0.62448
  -2   4   6   76.55    5.09 290-0.83136 0.71019-0.26883 0.71361 0.30460 0.08622
  -2   4   6   74.95    5.27 426 0.50636-0.62754 0.79395-0.34917-0.12192 0.51274
   2  -4  -5  740.14   24.30 109 0.82847-0.69843 0.27607-0.70801-0.30472-0.03031
   2  -4  -5  687.12   26.74 251-0.42272 0.55276-0.77362 0.34167 0.24928-0.58432
   2  -4  -5  623.47   26.87 531 0.18001-0.04997-0.68392 0.25197 0.54513-0.88016
  -2   4   5  724.83   26.23  71 0.42274-0.55279 0.77361-0.34167-0.24926 0.58430
  -2   4   5  695.90   27.74 289-0.82845 0.69841-0.27608 0.70802 0.30475 0.03029
  -2   4   5  702.46   27.37 430 0.49759-0.62764 0.76608-0.33414-0.18726 0.52230
   2  -4  -4   13.05    2.51 109 0.82835-0.68944 0.27637-0.69548-0.30473 0.02547
   2  -4  -4   13.73    2.77 255-0.48351 0.62243-0.73010 0.31099 0.26219-0.54145
   2  -4  -4    5.98    2.84 537 0.13438 0.00453-0.62329 0.20418 0.61619-0.89545
  -2   4   4   15.98    2.56  75 0.48354-0.62245 0.73010-0.31099-0.26217 0.54142
  -2   4   4   13.36    2.61 289-0.82833 0.68942-0.27637 0.69548 0.30475-0.02550
  -2   4   4   11.17    2.46 434 0.48485-0.62377 0.73005-0.31094-0.26095 0.54020
   2  -4  -3  147.69    6.55 110 0.83100-0.68322 0.26977-0.67605-0.30460 0.08112
   2  -4  -3  156.65    7.99 259-0.53691 0.68469-0.68615 0.27987 0.27268-0.49615
   2  -4  -3  138.73    7.70 544 0.08406 0.06372-0.55127 0.14500 0.68495-0.90843
  -2   4   3  165.66    7.68  79 0.53693-0.68471 0.68615-0.27987-0.27266 0.49613
  -2   4   3  146.23    6.97 290-0.83098 0.68320-0.26978 0.67605 0.30462-0.08115
  -2   4   3  146.93    6.94 439 0.46630-0.61408 0.68232-0.27605-0.34552 0.56899
   2  -4  -2 1033.55   32.74 111 0.83628-0.67963 0.25626-0.64970-0.30428 0.13659
   2  -4  -2  996.11   35.05 263-0.58317 0.73982-0.64306 0.24962 0.28102-0.44872
   2  -4  -2  844.40   32.18 550 0.02968 0.12697-0.46780 0.07436 0.74880-0.91649
  -2   4   2 1097.37   35.25  83 0.58318-0.73983 0.64306-0.24962-0.28100 0.44869
  -2   4   2  977.81   36.99 291-0.83627 0.67962-0.25627 0.64970 0.30430-0.13661
   2  -4  -1  208.72    8.57 112 0.84390-0.67838 0.23576-0.61636-0.30366 0.19175
   2  -4  -1  216.66    9.95 267-0.62264 0.78815-0.60200 0.22139 0.28751-0.39942
  -2   4   1  225.68    9.64  87 0.62265-0.78817 0.60200-0.22140-0.28749 0.39939
  -2   4   1  205.62    8.67 292-0.84388 0.67837-0.23575 0.61636 0.30369-0.19178
   2  -4   0  620.56   21.10 114 0.85340-0.67902 0.20815-0.57592-0.30260 0.24647
   2  -4   0  576.12   23.81 270-0.65574 0.83012-0.56400 0.19624 0.29242-0.34855
  -2   4   0  629.98   23.09  90 0.65575-0.83014 0.56401-0.19624-0.29239 0.34852
  -2   4   0  574.76   22.34 294-0.85339 0.67900-0.20814 0.57591 0.30262-0.24650
  -2   4  -1    7.09    2.57 296-0.86418 0.68092-0.17335 0.52828 0.30090-0.30056
   2  -4   2   74.23    4.72 118 0.87547-0.68335 0.13136-0.47346-0.29825 0.35368
   2  -4   2   68.93    4.63 274-0.70465 0.89677-0.50064 0.15854 0.29860-0.24317
  -2   4  -2   76.75    4.42  94 0.70466-0.89678 0.50065-0.15855-0.29858 0.24314
  -2   4  -2   72.29    4.41 298-0.87546 0.68334-0.13135 0.47344 0.29827-0.35371
  -2   4  -2   65.52    4.65 447-0.34709 0.15497 0.30612 0.03598 0.86349-0.91892
   2  -4   3  138.34    7.68 121 0.88633-0.68534 0.08220-0.41146-0.29442 0.40564
   2  -4   3  129.96    6.29 276-0.72138 0.92237-0.47659 0.14733 0.30037-0.18915
  -2   4  -3  150.36    6.39  96 0.72138-0.92238 0.47661-0.14734-0.30034 0.18912
  -2   4  -3  133.63    6.45 301-0.88632 0.68533-0.08218 0.41145 0.29444-0.40566
  -2   4  -3  116.94    6.37 455-0.45076 0.24977 0.36008-0.03082 0.78916-0.90038
   2  -4   4    6.19    2.17 277-0.73349 0.94336-0.45827 0.14185 0.30151-0.13451
  -2   4  -4    2.99    2.27  97 0.73350-0.94336 0.45829-0.14186-0.30149 0.13448
  -2   4  -4    8.70    2.35 305-0.89566 0.68580-0.02603 0.34246 0.28909-0.45610
  -2   4  -4    4.66    1.42 387-0.58606 0.37620 0.36145-0.04503 0.67647-0.84348
  -2   4  -4    2.13    2.43 463-0.53860 0.32874 0.40362-0.08720 0.70672-0.87372
   2  -4   5    4.29    2.45 129 0.90230-0.68357-0.03678-0.26681-0.28187 0.50466
  -2   4  -5    3.41    2.07  98 0.74132-0.96005 0.44604-0.14244-0.30216 0.07937
  -2   4  -5    1.53    2.15 309-0.90229 0.68356 0.03681 0.26679 0.28189-0.50468
  -2   4  -5    2.44    1.32 374-0.75641 0.53768 0.27424 0.02935 0.50212-0.72491
  -2   4  -5    4.36    2.63 469-0.61048 0.39175 0.43727-0.13367 0.62166-0.84445
   2  -4   6   38.33    3.42 279-0.74504 0.97264-0.44004 0.14928 0.30249-0.02392
   2  -4   6   39.81    3.65 445-0.31846 0.54606 0.29080-0.58155 0.88034-0.60178
  -2   4  -6   48.80    3.63  99 0.74505-0.97265 0.44006-0.14931-0.30246 0.02389
  -2   4  -6   55.77    3.68 313-0.90491 0.67731 0.10586 0.18489 0.27249-0.55106
  -2   4  -6   45.29    3.37 399 0.50317-0.73077 0.88520-0.59444 0.33888-0.61745
  -2   4  -6   46.44    3.85 475-0.66798 0.44038 0.46239-0.17163 0.53776-0.81633
   2  -4   7   99.34    6.43 138 0.90216-0.66569-0.18048-0.09744-0.26053 0.59488
   2  -4   7   93.42    5.28 278-0.74476 0.98122-0.44051 0.16258 0.30246 0.03189
   2  -4   7  110.62    6.49 449-0.36912 0.60559 0.31779-0.59571 0.84949-0.51514
  -2   4  -7  123.66    6.01  98 0.74476-0.98122 0.44053-0.16261-0.30244-0.03191
  -2   4  -7  108.83    5.31 318-0.90215 0.66568 0.18051 0.09741 0.26055-0.59490
  -2   4  -7  103.87    5.22 405 0.51393-0.75040 0.88145-0.60353 0.23775-0.57210
  -2   4  -7  106.48    6.09 481-0.71333 0.47686 0.48057-0.20265 0.45715-0.79150
   2  -4   8    3.67    2.35 143 0.89259-0.64725-0.25992-0.00517-0.24571 0.63584
   2  -4   8   -0.61    3.25 452-0.40793 0.65327 0.33809-0.60318 0.82254-0.43241
  -2   4  -8    0.10    1.94 323-0.89257 0.64724 0.25995 0.00514 0.24573-0.63586
  -2   4  -8   -0.93    2.68 410 0.51844-0.76377 0.87075-0.60566 0.15175-0.54188
  -2   4  -8    1.52    3.05 486-0.74875 0.50341 0.49326-0.22818 0.38078-0.77091
   2  -4   9   14.39    2.86 148 0.87472-0.62052-0.34319 0.09094-0.22768 0.67359
   2  -4   9   14.64    4.78 454-0.43719 0.69139 0.35316-0.60542 0.80017-0.35426
  -2   4  -9   15.51    2.76 328-0.87470 0.62050 0.34323-0.09098 0.22770-0.67361
  -2   4  -9   18.86    2.80 414 0.51907-0.77328 0.85619-0.60394 0.07726-0.52317
  -2   4  -9   18.22    3.66 490-0.77617 0.52196 0.50165-0.24940 0.30887-0.75479
   2  -4  10   -0.92    2.86 154 0.84700-0.58393-0.42919 0.18977-0.20611 0.70780
   2  -4  10   -0.41    2.37 276-0.71794 0.98101-0.48165 0.24223 0.30002 0.20168
   2  -4  10   -2.04    3.56 456-0.45878 0.72185 0.36415-0.60357 0.78244-0.28075
  -2   4 -10    2.47    1.96  96 0.71793-0.98101 0.48168-0.24227-0.30000-0.20170
  -2   4 -10   -5.31    1.84 334-0.84698 0.58391 0.42923-0.18981 0.20612-0.70782
  -2   4 -10   -0.42    2.81 418 0.51718-0.78026 0.83935-0.59994 0.01142-0.51311
  -2   4 -10   -7.85    3.36 494-0.79716 0.53409 0.50665-0.26723 0.24125-0.74295
   2  -4  11   -2.35    2.55 160 0.80772-0.53578-0.51664 0.29005-0.18064 0.73812
   2  -4  11    2.88    2.26 274-0.69854 0.97048-0.50909 0.28251 0.29791 0.25957
  -2   4 -11    1.23    1.95  94 0.69853-0.97047 0.50913-0.28255-0.29789-0.25959
  -2   4 -11   -2.76    2.45 340-0.80770 0.53576 0.51667-0.29009 0.18065-0.73813
  -2   4 -11   -1.66    2.91 422 0.51353-0.78547 0.82104-0.59445-0.04788-0.50960
  -2   4 -11    3.98    3.78 498-0.81294 0.54100 0.50896-0.28238 0.17756-0.73504
   2  -4  12   23.80    3.06 167 0.75489-0.47408-0.60408 0.39033-0.15085 0.76412
   2  -4  12   24.12    3.39 271-0.67209 0.95291-0.54386 0.33011 0.29464 0.31862
   2  -4  12   24.52    3.88 396-0.45988 0.74069 0.40742-0.62116 0.76965-0.15639
  -2   4 -12   25.85    2.86 347-0.75486 0.47405 0.60411-0.39037 0.15087-0.76413
  -2   4 -12   33.54    4.24 425 0.50856-0.78937 0.80163-0.58789-0.10217-0.51109
  -2   4 -12   28.32    4.50 502-0.82446 0.54364 0.50910-0.29535 0.11738-0.73064
   2  -4  13   14.12    4.19 395-0.47299 0.76267 0.40321-0.60412 0.76107-0.09203
  -2   4 -13   29.04    3.37 354-0.68586 0.39618 0.68986-0.48895 0.11619-0.78523
  -2   4 -13   33.92    4.74 428 0.50254-0.79222 0.78134-0.58042-0.15259-0.51645
  -2   4 -13   22.73    4.20 505-0.83241 0.54273 0.50744-0.30653 0.06029-0.72933
   2  -4  14   -0.51    3.69 394-0.47904 0.77759 0.40123-0.58930 0.75703-0.03220
  -2   4 -14   10.04    2.76   2-0.59684 0.29829 0.77181-0.58373 0.07569-0.80052
  -2   4 -14   10.65    3.07 362-0.59684 0.29829 0.77181-0.58373 0.07569-0.80052
  -2   4 -14   15.72    4.42 430 0.49562-0.79416 0.76022-0.57215-0.19996-0.52486
   2  -4  15   75.32    7.79 394-0.47943 0.78684 0.40110-0.57634 0.75677 0.02384
  -2   4 -15   95.34    6.05  11-0.48077 0.17335 0.84699-0.67175 0.02759-0.80820
  -2   4 -15  100.24    8.40 433 0.48789-0.79531 0.73832-0.56308-0.24491-0.53570
  -2   3  14   -3.08    3.90 545 0.06824-0.12314-0.52758 0.98071 0.70462 0.11075
  -2   3  13   63.14    7.30 545 0.07132-0.13508-0.53222 0.97252 0.70087 0.05872
  -2   3  12   90.67    5.55  21-0.33638 0.26376 0.90539-0.47793-0.02704 0.73085
  -2   3  12  111.92    7.73 545 0.07251-0.14514-0.53402 0.96148 0.69941 0.00440
   2  -3 -11   22.30    3.19 209 0.22340-0.14190-0.92983 0.51521 0.06668-0.71470
  -2   3  11   16.13    3.08  29-0.22335 0.14185 0.92985-0.51522-0.06667 0.71469
  -2   3  11   18.66    2.97 289-0.82441 0.74291-0.28589 0.70052 0.30492 0.34311
  -2   3  11   27.37    4.84 545 0.07155-0.15305-0.53258 0.94721 0.70058-0.05255
   2  -3 -10    0.10    1.64 106 0.80298-0.71261 0.33393-0.73572-0.30518-0.28706
   2  -3 -10   -4.01    2.47 216 0.11554-0.02517-0.93818 0.53639 0.10226-0.69450
  -2   3  10    1.23    2.36  36-0.11549 0.02512 0.93819-0.53640-0.10225 0.69449
  -2   3  10    6.68    1.95 286-0.80295 0.71258-0.33396 0.73575 0.30521 0.28704
  -2   3  10    1.65    3.71 410 0.51845-0.60881 0.87069-0.46890 0.15139 0.44085
  -2   3  10    0.92    3.29 545 0.06810-0.15847-0.52737 0.92916 0.70479-0.11255
   2  -3  -9    4.83    2.16 222 0.01296 0.08627-0.93347 0.54451 0.13423-0.67069
  -2   3   9   -0.31    2.16  42-0.01292-0.08632 0.93347-0.54452-0.13421 0.67067
  -2   3   9    7.25    3.42 412 0.51916-0.61839 0.86318-0.47423 0.11001 0.42645
  -2   3   9   -6.45    2.97 546 0.06172-0.16096-0.51767 0.90662 0.71247-0.17601
   2  -3  -8   52.80    3.41 101 0.76873-0.66062 0.39998-0.77610-0.30406-0.17662
   2  -3  -8   49.50    3.59 228-0.08399 0.19209-0.91796 0.54184 0.16280-0.64348
   2  -3  -8   52.62    4.59 512 0.31322-0.20511-0.82876 0.45264 0.27808-0.75876
  -2   3   8   60.28    3.70  48 0.08403-0.19213 0.91797-0.54185-0.16279 0.64347
  -2   3   8   44.84    3.51 281-0.76870 0.66060-0.40000 0.77612 0.30409 0.17659
  -2   3   8   50.06    4.09 547 0.05184-0.15994-0.50250 0.87862 0.72406-0.24338
   2  -3  -7    6.88    2.16 234-0.17488 0.29185-0.89357 0.53029 0.18813-0.61303
   2  -3  -7    6.01    2.85 517 0.28322-0.16624-0.80125 0.43796 0.34771-0.77261
  -2   3   7    6.06    2.57  54 0.17491-0.29188 0.89357-0.53029-0.18811 0.61301
  -2   3   7    6.68    2.61 418 0.51752-0.63449 0.84149-0.47820 0.01902 0.40588
  -2   3   7   10.19    2.96 549 0.03777-0.15474-0.48057 0.84386 0.73997-0.31507
   2  -3  -6   -0.51    1.95 240-0.25923 0.38507-0.86201 0.51156 0.21032-0.57943
   2  -3  -6    1.93    3.25 522 0.24828-0.12244-0.76504 0.41459 0.42107-0.79018
  -2   3   6    3.69    1.95  60 0.25926-0.38510 0.86201-0.51156-0.21030 0.57941
  -2   3   6    0.52    2.19 421 0.51465-0.64049 0.82605-0.47560-0.03258 0.40169
  -2   3   6    4.07    2.75 551 0.01867-0.14452-0.45021 0.80066 0.76045-0.39133
   2  -3  -5  452.77   14.75  99 0.74625-0.61154 0.43812-0.77574-0.30256-0.01078
   2  -3  -5  376.87   16.83 245-0.33661 0.47132-0.82496 0.48734 0.22947-0.54280
   2  -3  -5  379.95   15.73 528 0.20758-0.07287-0.71817 0.38055 0.49779-0.81112
  -2   3   5  426.73   15.60  65 0.33663-0.47134 0.82495-0.48734-0.22945 0.54278
  -2   3   5  385.71   15.91 279-0.74623 0.61152-0.43813 0.77574 0.30258 0.01075
  -2   3   5  412.16   15.37 424 0.50977-0.64448 0.80605-0.46843-0.09042 0.40375
   2  -3  -4   -3.13    2.09  99 0.74767-0.60409 0.43581-0.76059-0.30267 0.04512
   2  -3  -4   -1.54    1.74 250-0.40666 0.55024-0.78406 0.45928 0.24571-0.50326
   2  -3  -4   -5.07    2.43 534 0.16033-0.01675-0.65834 0.33357 0.57684-0.83440
  -2   3   4    1.44    1.74  70 0.40668-0.55026 0.78406-0.45928-0.24569 0.50324
  -2   3   4    0.00    1.98 279-0.74765 0.60407-0.43581 0.76059 0.30269-0.04514
   2  -3  -3 1769.89   55.32 100 0.75373-0.60128 0.42581-0.73776-0.30312 0.10135
   2  -3  -3 1689.00   56.43 254-0.46915 0.62159-0.74098 0.42903 0.25923-0.46099
   2  -3  -3 1570.85   57.24 541 0.10601 0.04644-0.58332 0.27138 0.65614-0.85791
  -2   3   3 1840.28   60.12  74 0.46917-0.62161 0.74098-0.42903-0.25920 0.46097
  -2   3   3 1677.57   61.04 280-0.75371 0.60127-0.42582 0.73776 0.30314-0.10137
  -2   3   3 1735.32   59.17 433 0.48920-0.64165 0.74194-0.43000-0.23773 0.43949
   2  -3  -2 2292.80   71.03 101 0.76428-0.60297 0.40781-0.70692-0.30381 0.15782
   2  -3  -2 2124.76   71.94 258-0.52397 0.68528-0.69734 0.39823 0.27022-0.41620
   2  -3  -2 1914.91   70.87 548 0.04474 0.11658-0.49148 0.19237 0.73218-0.87816
  -2   3   2 2283.62   73.58  78 0.52398-0.68530 0.69734-0.39823-0.27019 0.41618
  -2   3   2 2065.69   71.65 281-0.76427 0.60295-0.40781 0.70692 0.30383-0.15785
   2  -3  -1  202.31    8.36 103 0.77896-0.60878 0.38137-0.66764-0.30456 0.21436
   2  -3  -1  198.69    8.52 262-0.57117 0.74136-0.65472 0.36844 0.27893-0.36914
  -2   3   1  235.16    9.04  82 0.57119-0.74137 0.65472-0.36845-0.27891 0.36911
  -2   3   1  215.93    9.59 283-0.77895 0.60876-0.38136 0.66764 0.30459-0.21439
   2  -3   0  279.54   12.33 266-0.61096 0.79001-0.61459 0.34115 0.28566-0.32008
  -2   3   0  312.53   11.31  86 0.61097-0.79003 0.61460-0.34116-0.28563 0.32005
  -2   3   0  283.12   11.11 285-0.79712 0.61807-0.34600 0.61944 0.30514-0.27071
   2  -3   1   17.55    2.57 108 0.81785-0.62993 0.30129-0.56190-0.30508 0.32644
   2  -3   1   16.98    2.47 268-0.64364 0.83156-0.57830 0.31770 0.29069-0.26932
  -2   3  -1   24.49    2.57  88 0.64365-0.83157 0.57831-0.31771-0.29066 0.26930
  -2   3  -1   21.56    2.67 288-0.81784 0.62992-0.30128 0.56189 0.30511-0.32647
   2  -3   2  467.75   16.71 111 0.83983-0.64304 0.24686-0.49463-0.30401 0.38116
   2  -3   2  433.73   15.87 271-0.66960 0.86639-0.54699 0.29922 0.29431-0.21717
  -2   3  -2  415.68   15.78 291-0.83982 0.64303-0.24685 0.49462 0.30404-0.38118
  -2   3  -2  389.94   16.18 447-0.34965 0.15286 0.30748-0.05971 0.86191-0.93905
   2  -3   3  418.42   14.74 115 0.86146-0.65580 0.18255-0.41749-0.30137 0.43430
   2  -3   3  381.42   14.67 273-0.68926 0.89492-0.52162 0.28668 0.29681-0.16389
  -2   3  -3  439.16   14.98  93 0.68927-0.89493 0.52163-0.28670-0.29679 0.16386
  -2   3  -3  383.82   14.84 295-0.86146 0.65579-0.18254 0.41747 0.30140-0.43432
  -2   3  -3  386.82   16.08 456-0.46616 0.26050 0.36788-0.13294 0.77614-0.90906
  -2   3  -4 1282.74   40.98  94 0.70302-0.91754 0.50294-0.28084-0.29840 0.10969
  -2   3  -4 1179.33   41.00 300-0.88083 0.66631-0.10844 0.33054 0.29659-0.48529
  -2   3  -4 1175.80   39.70 385-0.61890 0.40437 0.34725-0.12515 0.64789-0.83660
  -2   3  -4 1151.28   40.09 397 0.49991-0.71444 0.88464-0.66255 0.36144-0.55015
  -2   3  -4 1139.27   41.20 465-0.56073 0.34620 0.41420-0.19210 0.68248-0.87118
   2  -3   5 2574.53   82.87 275-0.71115 0.93454-0.49146 0.28220 0.29931-0.05482
   2  -3   5 2490.44   89.23 447-0.35083 0.57423 0.30811-0.51737 0.86117-0.61668
  -2   3  -5 2594.45   83.67 305-0.89581 0.67241-0.02498 0.23425 0.28899-0.53348
  -2   3  -5 2477.17   81.10 373-0.76102 0.53762 0.27132-0.06206 0.49633-0.74082
  -2   3  -5 2561.81   81.46 405 0.51436-0.73776 0.88096-0.67169 0.23209-0.47658
  -2   3  -5 2495.58   83.70 472-0.63475 0.41136 0.44810-0.23884 0.58830-0.83279
   2  -3   6  798.54   30.73 131 0.90405-0.67179-0.06699-0.12943-0.27795 0.57822
   2  -3   6  761.63   27.33 275-0.71381 0.94608-0.48764 0.29121 0.29960 0.00068
   2  -3   6  755.96   28.09 452-0.40863 0.64089 0.33845-0.53488 0.82204-0.52176
  -2   3  -6  814.54   27.13  95 0.71381-0.94607 0.48767-0.29124-0.29957-0.00070
  -2   3  -6  772.67   25.73 311-0.90404 0.67178 0.06703 0.12940 0.27797-0.57825
  -2   3  -6  718.82   25.96 365-0.85178 0.61951 0.20441-0.00798 0.36399-0.66426
  -2   3  -6  798.16   26.55 411 0.51885-0.75112 0.86776-0.67133 0.13426-0.43454
  -2   3  -6  702.83   26.68 478-0.69153 0.45927 0.47205-0.27562 0.49785-0.79812
   2  -3   7  131.05    6.43 137 0.90314-0.66200-0.16637-0.01722-0.26293 0.61899
   2  -3   7  123.17    6.70 455-0.45145 0.69258 0.36043-0.54403 0.78859-0.43253
  -2   3  -7  140.64    6.12 317-0.90312 0.66199 0.16641 0.01719 0.26295-0.61901
  -2   3  -7  138.09    6.34 416 0.51872-0.75985 0.85123-0.66764 0.05629-0.41234
  -2   3  -7  144.65    7.21 484-0.73463 0.49350 0.48841-0.30481 0.41301-0.76907
   2  -3   8    2.86    1.94 143 0.89059-0.64058-0.27156 0.10080-0.24335 0.65518
   2  -3   8    2.03    2.14 396-0.45783 0.70784 0.40806-0.57882 0.77097-0.35913
   2  -3   8    4.07    3.25 458-0.48270 0.73270 0.37618-0.54694 0.76151-0.34967
  -2   3  -8    1.53    2.04 323-0.89057 0.64057 0.27160-0.10084 0.24336-0.65520
  -2   3  -8    6.89    2.51 419 0.51614-0.76614 0.83341-0.66265-0.00893-0.40291
  -2   3  -8    9.46    3.15 489-0.76713 0.51712 0.49907-0.32831 0.33421-0.74605
   2  -3   9   51.23    3.67 150 0.86387-0.60500-0.38065 0.22273-0.21867 0.68629
   2  -3   9   51.30    3.30 272-0.68698 0.94585-0.52464 0.36672 0.29654 0.17108
   2  -3   9   58.06    4.28 393-0.50010 0.75898 0.39412-0.55204 0.74256-0.27494
   2  -3   9   49.20    4.89 460-0.50507 0.76395 0.38728-0.54520 0.74062-0.27300
  -2   3  -9   61.62    3.41  92 0.68697-0.94584 0.52468-0.36676-0.29651-0.17111
  -2   3  -9   54.19    3.47 330-0.86385 0.60498 0.38070-0.22277 0.21869-0.68631
  -2   3  -9   52.21    3.95 423 0.51208-0.77095 0.81497-0.65705-0.06562-0.40200
  -2   3  -9   51.67    4.48 493-0.79144 0.53257 0.50545-0.34753 0.26117-0.72879
   2  -3  10   10.31    2.35 158 0.82030-0.55256-0.49144 0.34635-0.18838 0.71178
   2  -3  10   17.30    2.47 270-0.66394 0.93168-0.55403 0.40894 0.29355 0.22985
   2  -3  10   19.80    3.47 391-0.52792 0.79566 0.38421-0.52930 0.72246-0.19906
   2  -3  10   12.55    4.69 461-0.52059 0.78833 0.39489-0.53997 0.72534-0.20193
  -2   3 -10   16.54    2.35 338-0.82027 0.55253 0.49149-0.34640 0.18839-0.71179
  -2   3 -10   12.84    2.90 426 0.50700-0.77474 0.79612-0.65104-0.11642-0.40698
  -2   3 -10   26.64    4.19 497-0.80939 0.54165 0.50860-0.36351 0.19331-0.71671
   2  -3  11  242.57   11.24 166 0.75675-0.48014-0.60139 0.46913-0.15185 0.73103
   2  -3  11  241.61   11.00 267-0.63104 0.90765-0.59268 0.46043 0.28880 0.29038
   2  -3  11  240.26   11.86 390-0.54522 0.82183 0.37774-0.50999 0.70936-0.13017
   2  -3  11  239.20   12.68 462-0.53073 0.80734 0.39982-0.53207 0.71498-0.13579
  -2   3 -11  280.17   10.52 346-0.75671 0.48010 0.60143-0.46918 0.15186-0.73104
  -2   3 -11  268.91   11.97 428 0.50112-0.77773 0.77688-0.64463-0.16298-0.41620
  -2   3 -11  258.76   11.76 501-0.82231 0.54570 0.50923-0.37698 0.12997-0.70916
   2  -3  12    9.62    2.25 175 0.66893-0.38345-0.70753 0.58812-0.10815 0.74312
   2  -3  12    5.54    1.95 263-0.58466 0.87014-0.64157 0.52216 0.28128 0.35369
   2  -3  12    6.14    3.28 389-0.55464 0.84012 0.37411-0.49353 0.70202-0.06705
  -2   3 -12    5.73    2.25 355-0.66888 0.38340 0.70758-0.58816 0.10816-0.74312
  -2   3 -12    3.19    3.39 431 0.49458-0.78006 0.75719-0.63777-0.20642-0.42854
  -2   3 -12    6.04    3.99 504-0.83119 0.54571 0.50787-0.38845 0.07054-0.70550
   2  -3  13  135.90    6.97 258-0.51776 0.81211-0.70258 0.59600 0.26902 0.42173
   2  -3  13  162.52    9.84 389-0.55798 0.85233 0.37281-0.47939 0.69938-0.00863
  -2   3 -13  181.46    7.07   6-0.54944 0.25509 0.80614-0.69956 0.05551-0.74626
  -2   3 -13  121.75    6.97  78 0.51771-0.81206 0.70263-0.59605-0.26898-0.42177
  -2   3 -13  180.52    9.24 433 0.48741-0.78176 0.73700-0.63042-0.24751-0.44324
  -2   3 -13  184.02   10.05 508-0.83674 0.54239 0.50488-0.39830 0.01443-0.70518
   2  -3  14   -4.30    3.89 389-0.55644 0.85966 0.37341-0.46716 0.70060 0.04593
  -2   3 -14    0.10    2.06  18-0.38084 0.07762 0.89092-0.79718-0.01074-0.73579
  -2   3 -14    5.12    4.40 436 0.47965-0.78286 0.71622-0.62248-0.28677-0.45976
   2  -3  15  148.86   12.38 390-0.55088 0.86296 0.37557-0.45648 0.70497 0.09735
   2  -3  16  140.30   12.67 390-0.54186 0.86281 0.37902-0.44709 0.71194 0.14616
  -2   3 -16  202.41   14.09 440 0.46235-0.78330 0.67263-0.60456-0.36129-0.49681
  -2   2  15    9.10    5.73 539 0.12034-0.17103-0.60372 0.97535 0.63636 0.21309
  -2   2  14   -4.41    4.10 538 0.12693-0.18649-0.61295 0.97176 0.62699 0.16668
   2  -2 -13  214.05    9.52 104 0.79188-0.72345 0.35657-0.70253-0.30500-0.43288
  -2   2  13  180.77    8.72   4-0.57221 0.50378 0.79033-0.44437 0.06511 0.67278
  -2   2  13  200.12   10.67 538 0.13208-0.20051-0.62011 0.96608 0.61955 0.11834
   2  -2 -12  927.73   31.88  99 0.75211-0.67481 0.42851-0.76164-0.30300-0.37910
   2  -2 -12  804.47   30.83 192 0.47000-0.39270-0.85255 0.51942-0.02331-0.65880
  -2   2  12  873.83   30.52  12-0.46995 0.39265 0.85258-0.51945 0.02332 0.65879
  -2   2  12  810.41   32.59 537 0.13560-0.21290-0.62498 0.95811 0.61440 0.06771
   2  -2 -11  393.06   15.74 199 0.36868-0.28252-0.89516 0.57487 0.01527-0.64159
  -2   2  11  369.80   14.82  19-0.36863 0.28247 0.89518-0.57489-0.01526 0.64158
  -2   2  11  400.83   17.77 403 0.51161-0.59777 0.88345-0.56315 0.26529 0.36103
  -2   2  11  364.52   16.48 537 0.13724-0.22341-0.62723 0.94752 0.61198 0.01434
   2  -2 -10  474.64   16.46  92 0.68358-0.58854 0.52914-0.83660-0.29609-0.27445
   2  -2 -10  411.09   17.69 206 0.26864-0.17361-0.92206 0.61460 0.05112-0.62166
   2  -2 -10  453.76   19.60 444 0.44780-0.35277 0.63796-0.94542-0.41449-0.15605
  -2   2  10  415.63   16.67  26-0.26859 0.17356 0.92208-0.61462-0.05111 0.62164
  -2   2  10  437.47   18.43 405 0.51424-0.60927 0.88110-0.57364 0.23369 0.33685
  -2   2  10  411.25   17.60 537 0.13665-0.23168-0.62641 0.93387 0.61286-0.04232
   2  -2  -9  197.30    7.74  90 0.65585-0.55195 0.56388-0.85851-0.29241-0.22235
   2  -2  -9  173.38    9.11 443 0.45138-0.34748 0.64636-0.94098-0.40203-0.11273
  -2   2   9  181.34    8.02  32-0.17034 0.06644 0.93569-0.64107-0.08441 0.59917
  -2   2   9  177.50    8.25 270-0.65582 0.55192-0.56390 0.85853 0.29243 0.22233
  -2   2   9  170.67    9.80 407 0.51634-0.62024 0.87775-0.58312 0.20142 0.31333
  -2   2   9  165.18    8.63 537 0.13335-0.23726-0.62188 0.91650 0.61769-0.10293
   2  -2  -8  102.53    4.55  88 0.63316-0.52038 0.59032-0.87211-0.28910-0.16988
   2  -2  -8   79.81    4.83 218 0.07455 0.03822-0.93774 0.65595 0.11525-0.57422
   2  -2  -8  102.73    5.30 442 0.45394-0.34117 0.65242-0.93421-0.39288-0.06609
  -2   2   8   98.74    4.73  38-0.07451-0.03826 0.93775-0.65596-0.11523 0.57421
  -2   2   8   84.22    4.97 268-0.63312 0.52035-0.59034 0.87213 0.28912 0.16985
  -2   2   8   88.36    5.90 409 0.51789-0.63066 0.87332-0.59153 0.16829 0.29069
  -2   2   8   80.76    5.02 538 0.12672-0.23949-0.61267 0.89446 0.62728-0.16831
   2  -2  -7    9.46    2.06 224-0.01813 0.13977-0.92966 0.66071 0.14357-0.54676
   2  -2  -7    9.59    2.82 442 0.45521-0.33357 0.65544-0.92440-0.38826-0.01494
   2  -2  -7    4.80    2.65 511 0.31900-0.19736-0.83362 0.56467 0.26385-0.66704
  -2   2   7    4.63    2.06  44 0.01817-0.13981 0.92967-0.66071-0.14355 0.54674
  -2   2   7    3.01    2.28 411 0.51886-0.64050 0.86770-0.59875 0.13394 0.26926
  -2   2   7    5.01    2.86 540 0.11589-0.23753-0.59743 0.86638 0.64259-0.23939
   2  -2  -6  282.49   11.11 230-0.10687 0.23738-0.91273 0.65661 0.16932-0.51673
   2  -2  -6  275.58   10.41 442 0.45473-0.32422 0.65428-0.91040-0.39004 0.04263
   2  -2  -6  240.15    9.88 516 0.28806-0.15755-0.80593 0.54981 0.33692-0.68433
  -2   2   6  305.73   12.34  50 0.10691-0.23742 0.91274-0.65662-0.16930 0.51671
  -2   2   6  302.68   11.46 413 0.51919-0.64970 0.86069-0.60457 0.09785 0.24956
  -2   2   6  252.88   11.01 542 0.09966-0.23017-0.57416 0.83027 0.66466-0.31725
   2  -2  -5   35.76    2.73  85 0.60044-0.46106 0.62564-0.86892-0.28391-0.00771
   2  -2  -5   31.98    2.57 235-0.19083 0.33021-0.88828 0.64499 0.19243-0.48405
   2  -2  -5   28.70    2.69 443 0.45159-0.31221 0.64685-0.89014-0.40129 0.10966
   2  -2  -5   26.85    2.95 522 0.25063-0.11125-0.76760 0.52432 0.41637-0.70799
  -2   2   5   33.52    2.57  55 0.19086-0.33024 0.88828-0.64499-0.19241 0.48404
  -2   2   5   34.60    2.62 265-0.60041 0.46103-0.62564 0.86893 0.28394 0.00769
  -2   2   5   32.53    2.82 415 0.51878-0.65816 0.85193-0.60865 0.05916 0.23247
  -2   2   5   33.68    3.15 544 0.07647-0.21585-0.53997 0.78325 0.69451-0.40288
   2  -2  -4  222.00    7.74  85 0.60308-0.45483 0.62289-0.85334-0.28435 0.04850
   2  -2  -4  195.15    8.53 240-0.26916 0.41741-0.85770 0.62725 0.21284-0.44869
   2  -2  -4  177.62    7.92 528 0.20497-0.05672-0.71501 0.48456 0.50242-0.73826
  -2   2   4  230.94    8.33  60 0.26919-0.41743 0.85770-0.62725-0.21282 0.44867
  -2   2   4  198.47    7.95 265-0.60306 0.45481-0.62290 0.85335 0.28437-0.04853
  -2   2   4  200.43    8.30 418 0.51740-0.66565 0.84073-0.61028 0.01629 0.21955
  -2   2   4  192.47    8.53 548 0.04427-0.19251-0.49074 0.72119 0.73271-0.49687
   2  -2  -3  230.16    8.12  86 0.61325-0.45613 0.61217-0.82979-0.28600 0.10594
   2  -2  -3  197.75    8.23 245-0.34107 0.49819-0.82256 0.60495 0.23053-0.41060
   2  -2  -3  187.33    8.82 535 0.14915 0.00796-0.64343 0.42582 0.59413-0.77419
  -2   2   3  230.46    8.33  65 0.34109-0.49821 0.82257-0.60495-0.23051 0.41057
  -2   2   3  201.75    8.33 266-0.61323 0.45612-0.61217 0.82979 0.28602-0.10596
  -2   2   3  217.60    8.08 421 0.51456-0.67168 0.82564-0.60802-0.03386 0.21392
  -2   2   3  199.89    8.11 554 0.00065-0.15776-0.42092 0.63853 0.77860-0.59854
   2  -2  -2  434.83   14.09  87 0.63115-0.46517 0.59258-0.79735-0.28880 0.16451
   2  -2  -2  382.58   13.68 250-0.40586 0.57184-0.78457 0.57979 0.24553-0.36981
   2  -2  -2  364.93   14.79 544 0.08155 0.08443-0.54754 0.34277 0.68814-0.81242
  -2   2   2  439.88   15.33  70 0.40587-0.57186 0.78458-0.57980-0.24551 0.36979
  -2   2   2  402.82   14.61 267-0.63114 0.46515-0.59257 0.79735 0.28882-0.16454
  -2   2   2  413.90   14.93 425 0.50896-0.67494 0.80306-0.59829-0.09840 0.22268
   2  -2  -1  437.06   14.55  90 0.65667-0.48182 0.56290-0.75485-0.29252 0.22403
   2  -2  -1  382.15   14.10 254-0.46294 0.63780-0.74556 0.55361 0.25793-0.32643
   2  -2  -1  370.22   15.69 554 0.00207 0.17279-0.42325 0.23131 0.77721-0.84571
  -2   2   1  427.12   15.13  74 0.46296-0.63781 0.74556-0.55362-0.25791 0.32640
  -2   2   1  409.30   15.38 270-0.65666 0.48180-0.56290 0.75484 0.29255-0.22405
  -2   2   1  418.18   14.38 430 0.49605-0.67090 0.76149-0.56955-0.19725 0.26575
   2  -2   0   30.35    2.57  93 0.68921-0.50549 0.52171-0.70082-0.29678 0.28407
   2  -2   0   31.94    2.47 258-0.51194 0.69566-0.70742 0.52831 0.26788-0.28060
  -2   2   0   29.88    2.27  78 0.51195-0.69567 0.70743-0.52832-0.26786 0.28057
  -2   2   0   28.19    2.57 273-0.68920 0.50548-0.52170 0.70081 0.29681-0.28409
   2  -2   1 1373.00   44.66  97 0.72751-0.53492 0.46744-0.63372-0.30094 0.34400
   2  -2   1 1258.66   44.06 261-0.55263 0.74522-0.67206 0.50579 0.27560-0.23253
  -2   2  -1 1387.74   45.30  81 0.55264-0.74523 0.67208-0.50580-0.27557 0.23251
  -2   2  -1 1273.41   45.07 277-0.72750 0.53491-0.46743 0.63370 0.30096-0.34403
   2  -2   2  589.39   20.19 101 0.76951-0.56805 0.39859-0.55202-0.30411 0.40296
   2  -2   2  552.97   20.58 263-0.58498 0.78644-0.64126 0.48783 0.28134-0.18249
  -2   2  -2  611.71   19.75  83 0.58498-0.78644 0.64128-0.48784-0.28131 0.18246
  -2   2  -2  556.08   20.60 281-0.76951 0.56805-0.39857 0.55201 0.30413-0.40298
  -2   2  -2  565.66   18.70 404 0.51282-0.71428 0.88254-0.72910 0.25154-0.35038
  -2   2  -2  517.64   21.43 449-0.37729 0.17583 0.32209-0.16865 0.84407-0.94292
   2  -2   3    3.42    1.76 265-0.60904 0.81937-0.61662 0.47602 0.28535-0.13072
  -2   2  -3    7.47    1.76  85 0.60904-0.81937 0.61664-0.47604-0.28532 0.13069
  -2   2  -3    6.55    1.84 287-0.81223 0.60190-0.31394 0.45454 0.30519-0.45982
  -2   2  -3    6.58    1.82 393-0.49956 0.28923 0.39431-0.25370 0.74294-0.89757
  -2   2  -3    6.78    2.43 460-0.50479 0.29446 0.38714-0.24654 0.74089-0.89552
   2  -2   4  147.92    6.54 113 0.85178-0.63258 0.21304-0.34080-0.30281 0.51322
   2  -2   4  137.48    5.51 267-0.62492 0.84412-0.59949 0.47172 0.28786-0.07745
   2  -2   4  128.82    6.48 449-0.37286 0.59206 0.31976-0.44753 0.84702-0.63661
  -2   2  -4  154.44    6.24  87 0.62491-0.84411 0.59951-0.47175-0.28784 0.07742
  -2   2  -4  147.61    6.03 293-0.85178 0.63258-0.21300 0.34077 0.30283-0.51324
  -2   2  -4  140.56    5.98 381-0.67031 0.45111 0.32277-0.19500 0.59882-0.80924
  -2   2  -4  139.12    5.57 418 0.51699-0.73619 0.83819-0.71043 0.00735-0.21776
  -2   2  -4  124.68    6.68 468-0.60178 0.38258 0.43331-0.30554 0.63300-0.84341
   2  -2   5  139.50    6.74 121 0.88350-0.65543 0.09617-0.21110-0.29559 0.56178
   2  -2   5  137.97    5.84 267-0.63259 0.86065-0.59094 0.47601 0.28904-0.02284
   2  -2   5  128.48    7.61 454-0.44141 0.66948 0.35533-0.47026 0.79679-0.53059
  -2   2  -5  156.02    6.26  87 0.63258-0.86064 0.59097-0.47604-0.28901 0.02282
  -2   2  -5  142.77    5.72 301-0.88349 0.65543-0.09613 0.21107 0.29561-0.56180
  -2   2  -5  135.88    5.99 371-0.78477 0.55671 0.25564-0.14071 0.46522-0.73142
  -2   2  -5  132.95    6.39 476-0.67317 0.44511 0.46455-0.34962 0.52929-0.79548
   2  -2   6  781.38   28.07 129 0.90218-0.66524-0.03510-0.06699-0.28208 0.60406
   2  -2   6  754.56   26.15 267-0.63179 0.86873-0.59184 0.48974 0.28892 0.03306
   2  -2   6  710.85   28.64 395-0.47570 0.71263 0.40233-0.50442 0.75927-0.43729
   2  -2   6  713.25   30.16 458-0.49000 0.72694 0.37982-0.48191 0.75484-0.43286
  -2   2  -6  826.36   27.61  87 0.63178-0.86871 0.59187-0.48978-0.28889-0.03309
  -2   2  -6  762.40   26.13 309-0.90217 0.66524 0.03515 0.06695 0.28210-0.60408
  -2   2  -6  795.82   26.71 425 0.50888-0.74582 0.80280-0.70070-0.09911-0.22287
  -2   2  -6  743.91   28.74 482-0.72504 0.48811 0.48495-0.38285 0.43348-0.75545
   2  -2   7  405.99   16.33 137 0.90234-0.65654-0.17805 0.08879-0.26095 0.63871
   2  -2   7  395.12   14.85 267-0.62185 0.86765-0.60286 0.51360 0.28739 0.09037
   2  -2   7  380.71   15.36 391-0.53225 0.77805 0.38262-0.47188 0.71922-0.34146
   2  -2   7  377.02   16.99 461-0.52400 0.76981 0.39655-0.48581 0.72188-0.34412
  -2   2  -7  433.12   14.64  87 0.62183-0.86764 0.60290-0.51364-0.28736-0.09040
  -2   2  -7  412.93   14.49 317-0.90233 0.65653 0.17810-0.08884 0.26097-0.63873
  -2   2  -7  408.50   14.96 427 0.50411-0.74991 0.78641-0.69715-0.14049-0.23727
  -2   2  -7  393.38   15.77 488-0.76258 0.51678 0.49769-0.40843 0.34629-0.72405
   2  -2   8  594.54   21.94 147 0.87842-0.62375-0.32877 0.25235-0.23099 0.66454
   2  -2   8  574.89   22.94 388-0.56958 0.82425 0.36820-0.44463 0.69008-0.25654
   2  -2   8  579.94   25.89 463-0.54741 0.80208 0.40785-0.48428 0.69726-0.26371
  -2   2  -8  677.97   21.63  85 0.60134-0.85601 0.62470-0.54827-0.28406-0.14948
  -2   2  -8  586.18   20.92 327-0.87840 0.62373 0.32883-0.25240 0.23101-0.66455
  -2   2  -8  629.10   21.95 429 0.49894-0.75361 0.77014-0.69371-0.17828-0.25527
  -2   2  -8  589.05   22.62 493-0.78966 0.53499 0.50505-0.42863 0.26712-0.70066
   2  -2   9  495.35   18.18 157 0.82456-0.56102-0.48239 0.41880-0.19108 0.68040
   2  -2   9  481.74   17.96 262-0.56772 0.83126-0.65801 0.59442 0.27832 0.21100
   2  -2   9  470.50   21.35 387-0.59351 0.85705 0.35832-0.42191 0.67017-0.18084
   2  -2   9  458.81   19.81 465-0.56304 0.82658 0.41529-0.47888 0.67986-0.19053
  -2   2  -9  513.27   19.00 431 0.49336-0.75690 0.75369-0.69010-0.21378-0.27555
  -2   2  -9  481.92   19.50 497-0.80901 0.54547 0.50855-0.44496 0.19493-0.68425
   2  -2  10  287.00   12.17 169 0.73366-0.46125-0.63317 0.58242-0.13978 0.68489
   2  -2  10  333.92   12.15 258-0.51584 0.78825-0.70418 0.65342 0.26864 0.27646
   2  -2  10  313.72   15.66 386-0.60784 0.88025 0.35215-0.40291 0.65774-0.11264
   2  -2  10  309.51   15.34 466-0.57282 0.84523 0.41990-0.47066 0.66854-0.12343
  -2   2 -10  331.38   11.86 349-0.73361 0.46120 0.63324-0.58248 0.13979-0.68489
  -2   2 -10  359.25   13.39 433 0.48737-0.75978 0.73688-0.68613-0.24773-0.29738
  -2   2 -10  315.59   13.19 501-0.82255 0.55014 0.50922-0.45846 0.12862-0.67373
   2  -2  11  354.62   13.12 182 0.59376-0.31248-0.77421 0.73629-0.07433 0.67522
   2  -2  11  363.28   16.50 385-0.61507 0.89635 0.34896-0.38688 0.65133-0.05044
   2  -2  11  345.10   16.29 466-0.57811 0.85939 0.42238-0.46030 0.66228-0.06139
  -2   2 -11  427.37   14.81  72 0.43458-0.71585 0.76565-0.72772-0.25185-0.34904
  -2   2 -11  417.89   16.75 435 0.48093-0.76221 0.71959-0.68167-0.28059-0.32030
  -2   2 -11  398.40   16.28 505-0.83159 0.55032 0.50774-0.46982 0.06723-0.66812
   2  -2  12  375.21   13.07 199 0.36973-0.07958-0.89481 0.86972 0.01489 0.64179
   2  -2  12  372.66   13.57 242-0.28879 0.57894-0.84880 0.82372 0.21777 0.43890
   2  -2  12  404.72   16.93 385-0.61684 0.90699 0.34817-0.37325 0.64974 0.00693
  -2   2 -12  428.81   14.51  19-0.36957 0.07943 0.89486-0.86978-0.01491-0.64176
  -2   2 -12  446.45   14.70  62 0.28866-0.57880 0.84888-0.82380-0.21771-0.43896
  -2   2 -12  445.95   17.75 437 0.47403-0.76418 0.70171-0.67662-0.31265-0.34402
  -2   2 -12  436.19   17.54 508-0.83706 0.54692 0.50456-0.47948 0.00991-0.66658
   2  -2  13  207.55   11.17 385-0.61428 0.91330 0.34931-0.36156 0.65204 0.06042
  -2   2 -13  243.26   12.29 439 0.46664-0.76566 0.68317-0.67092-0.34412-0.36833
   2  -2  14  164.42   11.77 386-0.60814 0.91602 0.35202-0.35143 0.65748 0.11076
  -2   2 -14  205.08   11.25 441 0.45875-0.76663 0.66391-0.66450-0.37512-0.39311
   2  -2  15   25.04    6.23 386-0.59894 0.91570 0.35601-0.34259 0.66550 0.15852
  -2   2 -15   34.22    4.90 443 0.45032-0.76707 0.64386-0.65728-0.40577-0.41825
   2  -2  16   44.10    8.27 387-0.58705 0.91267 0.36104-0.33479 0.67564 0.20416
  -2   1  16   44.58    6.53 533 0.16573-0.21222-0.66545 0.95559 0.56831 0.31522
   2  -1 -15    7.66    3.98 443 0.45066-0.39530 0.64465-0.92196-0.40459-0.42316
  -2   1  15    0.51    5.31 532 0.17536-0.23072-0.67795 0.95526 0.55278 0.27497
   2  -1 -14  100.81    4.91  94 0.70009-0.63586 0.50699-0.77146-0.29806-0.47390
   2  -1 -14   95.13    8.29 441 0.45834-0.39411 0.66293-0.92740-0.37666-0.39530
  -2   1  14   72.40    5.01 347-0.75395 0.68972 0.60542-0.34095 0.15038 0.62158
  -2   1  14   89.30    7.16 531 0.18395-0.24818-0.68892 0.95339 0.53858 0.23338
   2  -1 -13    3.79    2.05  88 0.63903-0.56594 0.58364-0.83527-0.28998-0.42620
   2  -1 -13    9.42    2.36 175 0.67874-0.60564-0.69743 0.44580-0.11277-0.60341
   2  -1 -13   -4.71    3.59 439 0.46550-0.39240 0.68035-0.93199-0.34876-0.36742
  -2   1  13    2.56    2.15 355-0.67869 0.60559 0.69748-0.44585 0.11278 0.60341
  -2   1  13   -2.36    3.38 530 0.19141-0.26451-0.69830 0.94994 0.52598 0.19020
   2  -1 -12   10.67    2.26  83 0.58363-0.50167 0.64262-0.88142-0.28108-0.37932
   2  -1 -12   11.80    2.46 182 0.60057-0.51860-0.76886 0.53006-0.07729-0.58311
   2  -1 -12   11.08    3.80 438 0.47216-0.39019 0.69696-0.93576-0.32089-0.33951
  -2   1  12    8.92    2.26   2-0.60052 0.51855 0.76890-0.53010 0.07730 0.58310
  -2   1  12    8.72    2.36 362-0.60052 0.51855 0.76890-0.53010 0.07730 0.58310
  -2   1  12    9.65    4.31 529 0.19760-0.27957-0.70599 0.94479 0.51532 0.14507
   2  -1 -11   53.25    3.39  79 0.53357-0.44274 0.68908-0.91505-0.27202-0.33259
   2  -1 -11   47.98    3.60 188 0.52035-0.42952-0.82463 0.59866-0.04348-0.56114
   2  -1 -11   53.24    4.62 436 0.47832-0.38749 0.71276-0.93873-0.29305-0.31157
  -2   1  11   49.94    3.60   8-0.52030 0.42947 0.82466-0.59869 0.04349 0.56113
  -2   1  11   57.17    5.24 398 0.50080-0.59164 0.88484-0.65888 0.35550 0.24911
  -2   1  11   43.27    4.93 528 0.20234-0.29318-0.71180 0.93777 0.50706 0.09756
   2  -1 -10   72.90    4.43 194 0.43876-0.33906-0.86751 0.65438-0.01114-0.53769
   2  -1 -10   85.07    5.87 434 0.48401-0.38431 0.72779-0.94092-0.26525-0.28358
  -2   1  10   73.52    4.43  14-0.43871 0.33901 0.86753-0.65440 0.01115 0.53768
  -2   1  10   79.41    4.53 256-0.48884 0.38914-0.72597 0.93910 0.26327 0.28556
  -2   1  10   78.12    5.57 399 0.50379-0.60349 0.88525-0.67212 0.33435 0.21449
  -2   1  10   73.52    5.66 528 0.20535-0.30505-0.71547 0.92860 0.50175 0.04709
   2  -1  -9   16.59    2.47 200 0.35639-0.24782-0.89923 0.69894 0.01979-0.51284
   2  -1  -9   23.02    3.30 433 0.48924-0.38067 0.74205-0.94235-0.23751-0.25554
  -2   1   9   18.96    2.27  20-0.35635 0.24778 0.89925-0.69896-0.01978 0.51283
  -2   1   9   25.70    2.48 253-0.44975 0.34118-0.75506 0.95536 0.25514 0.23791
  -2   1   9   24.70    3.41 400 0.50632-0.61489 0.88521-0.68492 0.31460 0.17846
  -2   1   9   16.60    3.40 528 0.20624-0.31482-0.71655 0.91684 0.50016-0.00711
   2  -1  -8  589.81   19.66  71 0.41673-0.29929 0.77757-0.96503-0.24793-0.18934
   2  -1  -8  517.40   21.02 205 0.27385-0.15641-0.92100 0.73354 0.04930-0.48657
   2  -1  -8  582.57   20.81 431 0.49402-0.37658 0.75557-0.94303-0.20985-0.22742
  -2   1   8  535.03   19.48  25-0.27381 0.15637 0.92102-0.73356-0.04929 0.48656
  -2   1   8  536.41   20.28 251-0.41669 0.29926-0.77758 0.96504 0.24795 0.18932
  -2   1   8  596.90   23.43 401 0.50840-0.62584 0.88485-0.69739 0.29675 0.14052
  -2   1   8  495.61   19.45 528 0.20447-0.32191-0.71439 0.90185 0.50331-0.06604
   2  -1  -7  256.80    9.86  69 0.39028-0.26397 0.79430-0.96893-0.24199-0.13950
   2  -1  -7  232.92    9.69 211 0.19177-0.06547-0.93374 0.75911 0.07732-0.45881
   2  -1  -7  261.45   10.59 429 0.49834-0.37204 0.76834-0.94296-0.18229-0.19920
  -2   1   7  258.58    9.28  31-0.19174 0.06543 0.93375-0.75912-0.07731 0.45880
  -2   1   7  232.62   10.28 249-0.39025 0.26394-0.79431 0.96893 0.24201 0.13948
  -2   1   7  264.74   10.71 402 0.51002-0.63633 0.88429-0.70967 0.28160 0.09989
  -2   1   7  229.86    9.76 529 0.19919-0.32550-0.70794 0.88257 0.51257-0.13108
   2  -1  -6   15.93    1.87  67 0.37120-0.23603 0.80569-0.96748-0.23760-0.08811
   2  -1  -6   14.64    2.06 216 0.11088 0.02430-0.93823 0.77644 0.10375-0.42946
   2  -1  -6   17.82    2.40 428 0.50223-0.36705 0.78036-0.94215-0.15488-0.17082
  -2   1   6   18.25    2.16  36-0.11085-0.02433 0.93824-0.77645-0.10373 0.42944
  -2   1   6   17.07    1.87 247-0.37117 0.23599-0.80570 0.96749 0.23762 0.08809
  -2   1   6   21.50    2.61 403 0.51113-0.64630 0.88374-0.72195 0.27039 0.05531
  -2   1   6   12.91    2.66 530 0.18918-0.32435-0.69551 0.85730 0.52978-0.20407
   2  -1  -5  982.01   31.54  67 0.36045-0.21640 0.81187-0.96083-0.23509-0.03483
   2  -1  -5  821.40   31.56 221 0.03197 0.11207-0.93525 0.78629 0.12844-0.39836
   2  -1  -5  961.48   31.39 426 0.50568-0.36163 0.79163-0.94058-0.12772-0.14221
   2  -1  -5  900.47   32.48 513 0.31057-0.16653-0.82649 0.67754 0.28450-0.55442
  -2   1   5 1025.11   33.21  41-0.03194-0.11210 0.93526-0.78630-0.12842 0.39834
  -2   1   5  890.53   32.16 247-0.36042 0.21637-0.81188 0.96083 0.23511 0.03481
  -2   1   5  995.56   32.37 403 0.51160-0.65565 0.88345-0.73450 0.26533 0.00459
  -2   1   5  848.05   32.38 532 0.17249-0.31654-0.67425 0.82321 0.55744-0.28752
   2  -1  -4  431.84   14.84  66 0.35915-0.20624 0.81261-0.94873-0.23479 0.02065
   2  -1  -4  381.45   15.17 226-0.04405 0.19696-0.92565 0.78953 0.15122-0.36536
   2  -1  -4  427.91   13.97 425 0.50869-0.35577 0.80209-0.93821-0.10096-0.11318
   2  -1  -4  368.84   15.39 518 0.27338-0.12046-0.79147 0.65535 0.36914-0.58328
  -2   1   4  441.79   14.96  46 0.04407-0.19699 0.92566-0.78954-0.15120 0.36534
  -2   1   4  407.27   15.26 246-0.35913 0.20621-0.81261 0.94872 0.23481-0.02067
  -2   1   4  433.71   14.71 403 0.51111-0.66402 0.88375-0.74763 0.27060-0.05646
  -2   1   4  374.45   14.16 536 0.14613-0.29904-0.63934 0.77546 0.59872-0.38458
   2  -1  -3 1339.02   43.15  67 0.36862-0.20683 0.80720-0.93048-0.23700 0.07864
   2  -1  -3 1263.09   43.05 230-0.11617 0.27795-0.91044 0.78715 0.17194-0.33029
   2  -1  -3 1310.84   41.99 423 0.51124-0.34946 0.81167-0.93495-0.07498-0.08338
   2  -1  -3 1185.98   43.53 525 0.22425-0.06246-0.73792 0.61464 0.46741-0.62577
  -2   1   3 1372.12   41.71  50 0.11619-0.27797 0.91044-0.78716-0.17191 0.33027
  -2   1   3 1218.00   42.63 247-0.36860 0.20681-0.80719 0.93048 0.23702-0.07866
  -2   1   3 1306.42   41.34 402 0.50857-0.67036 0.88480-0.76152 0.29521-0.13685
  -2   1   3 1180.91   41.05 541 0.10534-0.26713-0.58237 0.70565 0.65704-0.49868
   2  -1  -2 5982.63  174.42  69 0.39023-0.21958 0.79433-0.90478-0.24198 0.13940
   2  -1  -2 5424.63  173.80 235-0.18329 0.35394-0.89082 0.78037 0.19040-0.29298
   2  -1  -2 5511.06  173.51 422 0.51330-0.34265 0.82007-0.93051-0.05077-0.05181
   2  -1  -2 5099.75  168.91 534 0.15770 0.01295-0.65486 0.54441 0.58096-0.68353
  -2   1   2 5904.49  177.62  55 0.18330-0.35396 0.89082-0.78038-0.19038 0.29296
  -2   1   2 5513.17  178.37 249-0.39022 0.21957-0.79433 0.90477 0.24200-0.13942
  -2   1   2 5648.02  170.48 397 0.49975-0.67041 0.88461-0.77416 0.36248-0.25990
  -2   1   2 5137.37  172.29 549 0.04320-0.21385-0.48908 0.59953 0.73391-0.63134
   2  -1  -1    7.04    1.76  71 0.42534-0.24582 0.77189-0.86950-0.24983 0.20303
   2  -1  -1    8.28    1.76 239-0.24423 0.42375-0.86828 0.77066 0.20647-0.25326
   2  -1  -1    8.41    1.62 546 0.06726 0.11226-0.52609 0.42847 0.70582-0.75261
  -2   1   1    9.52    1.66  59 0.24424-0.42376 0.86828-0.77067-0.20644 0.25324
  -2   1   1    8.49    1.66 251-0.42533 0.24581-0.77188 0.86949 0.24985-0.20306
   2  -1   0  178.92    6.70  75 0.47487-0.28648 0.73670-0.82148-0.26039 0.26938
   2  -1   0  158.42    6.22 242-0.29776 0.48615-0.84457 0.75979 0.22000-0.21101
  -2   1   0  180.49    6.84  62 0.29777-0.48616 0.84458-0.75980-0.21998 0.21099
  -2   1   0  160.57    6.81 255-0.47486 0.28648-0.73669 0.82147 0.26041-0.26940
   2  -1   1 1451.37   45.35  80 0.53887-0.34162 0.68443-0.75638-0.27302 0.33779
   2  -1   1 1317.39   44.86 245-0.34266 0.53991-0.82171 0.74977 0.23091-0.16614
   2  -1   1 1440.31   43.96 414 0.51918-0.32192 0.85915-0.93109 0.09060-0.02583
  -2   1  -1 1463.21   46.94  65 0.34266-0.53991 0.82172-0.74978-0.23088 0.16611
  -2   1  -1 1341.95   46.27 260-0.53887 0.34162-0.68442 0.75636 0.27305-0.33782
   2  -1   2  448.61   16.15 248-0.37766 0.58379-0.80189 0.74278 0.23912-0.11857
   2  -1   2  506.41   16.27 414 0.51918-0.31305 0.85942-0.91853 0.09185 0.02870
  -2   1  -2  497.36   16.56  68 0.37765-0.58378 0.80191-0.74280-0.23909 0.11854
  -2   1  -2  448.42   18.30 454-0.44011 0.23398 0.35466-0.29555 0.79784-0.91839
   2  -1   3  225.86    7.68  94 0.70087-0.48588 0.50591-0.55218-0.29815 0.47449
   2  -1   3  190.22    8.15 249-0.40146 0.61646-0.78735 0.74108 0.24455-0.06821
   2  -1   3  223.25    7.79 412 0.51914-0.30414 0.86382-0.91009 0.11325 0.06309
   2  -1   3  202.51    9.72 449-0.37825 0.59324 0.32259-0.36887 0.84342-0.66709
  -2   1  -3  234.44    8.36  69 0.40145-0.61644 0.78738-0.74110-0.24452 0.06818
  -2   1  -3  206.67    8.51 386-0.59843 0.38343 0.35623-0.30995 0.66594-0.84228
  -2   1  -3  216.23    8.24 441 0.45731-0.67231 0.66046-0.61419-0.38050 0.20417
  -2   1  -3  192.37    8.81 466-0.57137 0.35638 0.41922-0.37295 0.67024-0.84657
   2  -1   4  807.52   25.77 103 0.78620-0.56234 0.36766-0.40109-0.30484 0.53696
   2  -1   4  710.99   25.17 250-0.41252 0.63639-0.78029 0.74686 0.24702-0.01490
   2  -1   4  717.03   28.60 456-0.46477 0.68863 0.36718-0.40062 0.77733-0.54521
  -2   1  -4  721.02   25.56 283-0.78621 0.56235-0.36761 0.40105 0.30486-0.53698
  -2   1  -4  759.53   25.66 376-0.72981 0.50594 0.29040-0.25696 0.53424-0.76636
  -2   1  -4  808.73   26.58 439 0.46897-0.69284 0.68896-0.65553-0.33447 0.10236
  -2   1  -4  755.32   26.67 475-0.66204 0.43818 0.45988-0.42645 0.54726-0.77938
   2  -1   5   52.79    2.76 115 0.85882-0.62609 0.19120-0.21180-0.30181 0.58971
   2  -1   5   52.52    2.62 250-0.40874 0.64148-0.78273 0.76213 0.24618 0.04172
   2  -1   5   56.28    3.66 391-0.52725 0.75998 0.38446-0.40506 0.72296-0.43506
   2  -1   5   56.60    3.13 409 0.51802-0.28529 0.87277-0.89337 0.16459 0.12331
   2  -1   5   53.33    3.66 461-0.52244 0.75517 0.39579-0.41639 0.72346-0.43556
  -2   1  -5   56.11    3.35 368-0.81865 0.58592 0.23120-0.21060 0.41687-0.70477
  -2   1  -5   61.88    3.34 438 0.47259-0.70532 0.69805-0.67744-0.31901 0.03111
  -2   1  -5   49.47    3.66 482-0.72352 0.49078 0.48439-0.46379 0.43665-0.72455
   2  -1   6  245.69    8.98 128 0.90117-0.65957-0.02272 0.01495-0.28360 0.62728
   2  -1   6  222.00   11.09 387-0.58138 0.82298 0.36340-0.37116 0.68039-0.33670
   2  -1   6  244.09   10.61 408 0.51687-0.27526 0.87653-0.88429 0.19152 0.15216
   2  -1   6  213.22   10.79 465-0.56056 0.80216 0.41412-0.42188 0.68267-0.33899
  -2   1  -6  239.57    8.67 308-0.90116 0.65956 0.02279-0.01502 0.28361-0.62729
  -2   1  -6  267.26    9.39 438 0.47271-0.71432 0.69837-0.69060-0.31846-0.02523
  -2   1  -6  226.94   10.48 488-0.76524 0.52363 0.49850-0.49074 0.33928-0.68297
   2  -1   7   70.00    3.47 143 0.89134-0.64087-0.26728 0.27235-0.24422 0.64369
   2  -1   7   78.44    4.79 385-0.61655 0.86702 0.34830-0.34323 0.65001-0.25054
   2  -1   7   71.65    4.04 406 0.51528-0.26481 0.87967-0.87460 0.21878 0.18068
   2  -1   7   63.43    4.39 467-0.58549 0.83596 0.42581-0.42074 0.65338-0.25392
  -2   1  -7   83.69    4.47 438 0.47091-0.72138 0.69382-0.69889-0.32625-0.07321
  -2   1  -7   83.22    5.20 494-0.79366 0.54319 0.50594-0.51101 0.25358-0.65305
   2  -1   8   91.05    3.78 161 0.80090-0.54156-0.52945 0.54735-0.17657 0.63181
   2  -1   8   94.40    3.93 239-0.25381 0.51314-0.86431 0.88221 0.20893 0.24632
   2  -1   8   84.33    5.52 383-0.63873 0.89807 0.33815-0.32024 0.62963-0.17438
   2  -1   8   93.47    5.89 404 0.51326-0.25392 0.88215-0.86424 0.24625 0.20899
   2  -1   8   79.81    6.13 468-0.60136 0.86070 0.43312-0.41521 0.63354-0.17829
  -2   1  -8   98.30    3.88 341-0.80084 0.54150 0.52955-0.54745 0.17656-0.63181
  -2   1  -8  101.54    5.18 439 0.46784-0.72718 0.68615-0.70405-0.33918-0.11606
  -2   1  -8   94.62    5.52 498-0.81297 0.55363 0.50896-0.52687 0.17746-0.63270
   2  -1   9  163.51    5.65 184 0.56800-0.29979-0.79335 0.82409-0.06329 0.57432
   2  -1   9  153.28    5.67 228-0.07514 0.34335-0.91983 0.95056 0.16026 0.35077
   2  -1   9  161.06    8.81 382-0.65175 0.91995 0.33194-0.30120 0.61719-0.10616
   2  -1   9  176.45    9.28 403 0.51079-0.24258 0.88392-0.85319 0.27386 0.23717
   2  -1   9  176.87    9.52 469-0.61079 0.87900 0.43740-0.40667 0.62126-0.11023
  -2   1  -9  149.24    5.85   4-0.56784 0.29963 0.79346-0.82420 0.06325-0.57428
  -2   1  -9  174.43    5.88  48 0.07495-0.34316 0.91987-0.95061-0.16018-0.35085
  -2   1  -9  194.92    7.54 440 0.46382-0.73203 0.67622-0.70696-0.35550-0.15553
  -2   1  -9  171.55    8.09 502-0.82580 0.55760 0.50896-0.53970 0.10899-0.62002
   2  -1  10   23.79    3.90 382-0.65806 0.93514 0.32887-0.28529 0.61103-0.04422
   2  -1  10   21.40    3.60 401 0.50786-0.23078 0.88498-0.84140 0.30156 0.26526
   2  -1  10   29.11    4.41 470-0.61548 0.89256 0.43952-0.39595 0.61501-0.04819
  -2   1 -10   35.88    4.31 506-0.83389 0.55681 0.50680-0.55037 0.04663-0.61345
   2  -1  11   18.78    3.80 382-0.65927 0.94522 0.32827-0.27186 0.60984 0.01276
   2  -1  11   16.64    4.01 399 0.50446-0.21851 0.88527-0.82886 0.32932 0.29327
   2  -1  11   18.98    4.72 470-0.61655 0.90250 0.44000-0.38359 0.61357 0.00902
  -2   1 -11   17.47    3.70 442 0.45350-0.73944 0.65136-0.70777-0.39449-0.22810
   2  -1  12   77.99    7.07 382-0.65646 0.95127 0.32965-0.26041 0.61260 0.06577
   2  -1  12   79.56    6.66 398 0.50056-0.20575 0.88479-0.81555 0.35714 0.32123
  -2   1 -12   89.86    6.15 444 0.44734-0.74215 0.63687-0.70612-0.41609-0.26229
   2  -1  13    4.50    4.20 382-0.65033 0.95401 0.33263-0.25055 0.61857 0.11559
   2  -1  14   83.83    7.77 383-0.64138 0.95394 0.33690-0.24198 0.62712 0.16282
   2  -1  14   89.38    7.47 510 0.32614-0.01359-0.83941 0.93433 0.24585 0.54409
   2  -1  15   17.15    6.74 384-0.62996 0.95138 0.34222-0.23447 0.63780 0.20793
   2  -1  15   13.17    4.80 513 0.30839 0.01303-0.82459 0.93234 0.28975 0.55597
   2   0 -16   10.12    5.72 439 0.46884-0.41768 0.68863-0.88444-0.33503-0.52679
  -2   0  16   -2.75    4.59 527 0.21573-0.26689-0.72792 0.92373 0.48311 0.37872
   2   0 -15   -0.61    1.74  82 0.56934-0.50931 0.65649-0.83946-0.27858-0.52746
   2   0 -15   -3.17    4.91 436 0.47684-0.41682 0.70893-0.89190-0.29992-0.50612
  -2   0  15   15.21    5.41 525 0.22697-0.28700-0.74108 0.92405 0.46231 0.34373
   2   0 -14    8.20    2.05  76 0.48785-0.41895 0.72676-0.89690-0.26305-0.48721
   2   0 -14    5.74    4.51 434 0.48427-0.41538 0.72848-0.89862-0.26393-0.48633
  -2   0  14    4.29    2.15 339-0.81159 0.74269 0.50911-0.33897 0.18301 0.56724
  -2   0  14   -0.10    3.47 524 0.23744-0.30634-0.75303 0.92317 0.44234 0.30792
   2   0 -13   41.37    3.18  70 0.41410-0.33634 0.77929-0.93659-0.24735-0.44713
   2   0 -13   39.81    3.27 166 0.76208-0.68432-0.59355 0.43624-0.15471-0.53977
  -2   0  13   36.43    3.58 346-0.76204 0.68428 0.59360-0.43629 0.15472 0.53976
  -2   0  13   28.65    4.30 522 0.24712-0.32488-0.76377 0.92108 0.42338 0.27110
   2   0 -12   24.69    2.56 172 0.70896-0.62232-0.66384 0.51937-0.12737-0.51132
   2   0 -12   23.99    4.43 430 0.49742-0.41079 0.76557-0.91004-0.18838-0.45032
  -2   0  12   22.30    2.67 246-0.34665 0.26002-0.81954 0.96401 0.23186 0.40683
  -2   0  12   26.13    2.97 352-0.70892 0.62229 0.66388-0.51941 0.12738 0.51131
  -2   0  12   11.89    4.61 503-0.82820 0.74157 0.50860-0.36413 0.09298 0.54572
  -2   0  12   23.47    4.61 521 0.25592-0.34256-0.77331 0.91778 0.40565 0.23304
   2   0 -11    5.04    1.85  61 0.28502-0.18952 0.85057-0.98220-0.21680-0.36611
   2   0 -11    2.98    2.05 177 0.65335-0.55785-0.72285 0.59121-0.10092-0.48199
   2   0 -11    0.21    3.00 427 0.50312-0.40762 0.78320-0.91483-0.14818-0.43473
  -2   0  11    2.16    1.65 241-0.28497 0.18947-0.85058 0.98221 0.21682 0.36609
  -2   0  11    6.67    2.26 357-0.65331 0.55781 0.72288-0.59125 0.10093 0.48198
  -2   0  11    0.00    3.69 506-0.83415 0.73865 0.50666-0.37503 0.04403 0.53888
  -2   0  11   -2.26    2.98 520 0.26377-0.35927-0.78160 0.91323 0.38947 0.19344
   2   0 -10   -2.88    2.16 182 0.59607-0.49170-0.77241 0.65361-0.07533-0.45180
   2   0 -10   -0.21    2.07 425 0.50818-0.40381 0.80027-0.91907-0.10575-0.42138
  -2   0  10   -0.62    1.85   2-0.59603 0.49166 0.77244-0.65364 0.07534 0.45178
  -2   0  10   -1.55    1.96 238-0.22876 0.12439-0.87444 0.99323 0.20245 0.32468
  -2   0  10    1.03    1.85 362-0.59603 0.49166 0.77244-0.65364 0.07534 0.45178
  -2   0  10    2.78    2.78 519 0.27052-0.37489-0.78857 0.90737 0.37525 0.15188
   2   0  -9  152.87    6.30  54 0.17807-0.06484 0.89255-0.99851-0.18897-0.28238
   2   0  -9  140.17    6.69 187 0.53779-0.42455-0.81377 0.70780-0.05064-0.42070
   2   0  -9  149.60    7.39 422 0.51253-0.39929 0.81680-0.92276-0.06036-0.41099
  -2   0   9  140.89    6.59   7-0.53775 0.42451 0.81379-0.70783 0.05066 0.42069
  -2   0   9  140.38    6.19 234-0.17803 0.06479-0.89255 0.99851 0.18898 0.28236
  -2   0   9  141.04    7.00 518 0.27597-0.38920-0.79408 0.90004 0.36357 0.10778
   2   0  -8   -3.41    1.55  52 0.13306-0.01096 0.90601-0.99914-0.17663-0.23893
   2   0  -8    1.96    1.96 191 0.47914-0.35703-0.84784 0.75471-0.02691-0.38865
   2   0  -8   -3.76    2.40 419 0.51602-0.39391 0.83279-0.92592-0.01096-0.40461
  -2   0   8   -2.37    1.86  11-0.47910 0.35699 0.84786-0.75473 0.02693 0.38864
  -2   0   8    0.10    1.45 232-0.13302 0.01092-0.90601 0.99914 0.17665 0.23892
  -2   0   8   -2.17    2.37 517 0.27979-0.40190-0.79789 0.89102 0.35524 0.06033
   2   0  -7    2.38    2.07  49 0.09420 0.03677 0.91572-0.99601-0.16569-0.19409
   2   0  -7    1.96    1.55 195 0.42075-0.28978-0.87537 0.79507-0.00424-0.35554
   2   0  -7    2.50    2.19 416 0.51840-0.38743 0.84816-0.92845 0.04404-0.40382
  -2   0   7    1.96    1.55  15-0.42072 0.28974 0.87538-0.79509 0.00426 0.35552
  -2   0   7    4.55    2.27 517 0.28152-0.41249-0.79959 0.87988 0.35146 0.00833
   2   0  -6  228.11    8.51  47 0.06216 0.07769 0.92240-0.98986-0.15648-0.14752
   2   0  -6  220.57    9.20 199 0.36333-0.22349-0.89696 0.82950 0.01724-0.32124
   2   0  -6  244.13    9.53 413 0.51917-0.37933 0.86260-0.93006 0.10714-0.41114
  -2   0   6  215.20    8.69  19-0.36330 0.22346 0.89698-0.82952-0.01723 0.32123
  -2   0   6  214.10    9.49 517 0.28034-0.42019-0.79843 0.86589 0.35404-0.05004
   2   0  -5 2183.79   70.81  46 0.03785 0.11086 0.92669-0.98131-0.14938-0.09884
   2   0  -5 2012.25   70.28 203 0.30766-0.15895-0.91322 0.85860 0.03738-0.28560
   2   0  -5 2199.74   68.89 408 0.51730-0.36859 0.87534-0.92996 0.18249-0.43070
  -2   0   5 2041.27   64.07  23-0.30763 0.15892 0.91323-0.85861-0.03736 0.28558
  -2   0   5 2045.89   63.84 225-0.03783-0.11089-0.92668 0.98131 0.14940 0.09882
  -2   0   5 1833.60   63.00 518 0.27490-0.42362-0.79301 0.84763 0.36586-0.11764
   2   0  -4  321.53   11.77  45 0.02257 0.13501 0.92904-0.97083-0.14486-0.04758
   2   0  -4  318.00   11.81 207 0.25467-0.09709-0.92474 0.88295 0.05596-0.24840
   2   0  -4  314.93   11.16 403 0.51046-0.35287 0.88409-0.92588 0.27727-0.46970
  -2   0   4  343.90   11.09  27-0.25465 0.09707 0.92475-0.88297-0.05594 0.24838
  -2   0   4  297.15   10.94 225-0.02255-0.13503-0.92903 0.97082 0.14488 0.04756
  -2   0   4  288.49   10.67 520 0.26270-0.42029-0.78049 0.82227 0.39169-0.19925
   2   0  -3  516.19   17.53  44 0.01805 0.14840 0.92968-0.95864-0.14351 0.00686
   2   0  -3  491.53   16.81 210 0.20549-0.03904-0.93219 0.90324 0.07273-0.20938
  -2   0   3  553.90   17.85  30-0.20548 0.03902 0.93220-0.90325-0.07271 0.20936
  -2   0   3  496.69   17.12 224-0.01803-0.14842-0.92968 0.95863 0.14354-0.00688
  -2   0   3  448.84   17.48 523 0.23876-0.40522-0.75451 0.78346 0.43979-0.30313
   2   0  -2 2394.66   71.97  45 0.02662 0.14870 0.92844-0.94456-0.14606 0.06519
   2   0  -2 2211.91   70.07 213 0.16150 0.01382-0.93633 0.92021 0.08735-0.16822
   2   0  -2 2071.45   68.65 515 0.29570-0.12038-0.81314 0.79702 0.31956-0.40043
  -2   0   2 2412.64   72.87  33-0.16149-0.01383 0.93634-0.92022-0.08732 0.16820
  -2   0   2 2196.87   71.55 225-0.02661-0.14871-0.92843 0.94455 0.14608-0.06521
  -2   0   2 2070.13   69.25 530 0.19217-0.36749-0.69926 0.71538 0.52467-0.44380
   2   0  -1   51.23    2.70  46 0.05141 0.13278 0.92438-0.92766-0.15335 0.12826
   2   0  -1   50.42    2.50 215 0.12444 0.05975-0.93801 0.93473 0.09940-0.12449
   2   0  -1   50.03    2.34 525 0.22848-0.04429-0.74282 0.73954 0.45947-0.48456
  -2   0   1   59.38    2.81  35-0.12443-0.05976 0.93802-0.93474-0.09938 0.12446
  -2   0   1   52.27    2.70 226-0.05140-0.13279-0.92437 0.92766 0.15338-0.12829
  -2   0   1   47.38    2.33 542 0.09725-0.28144-0.57065 0.57393 0.66785-0.64277
   2   0   0 2798.33   82.90  49 0.09653 0.09653 0.91518-0.90563-0.16636 0.19705
   2   0   0 2574.10   83.22 217 0.09653 0.09653-0.93822 0.94777 0.10832-0.07763
   2   0   0 2479.13   78.94 542 0.09653 0.09653-0.56960 0.57915 0.66881-0.63812
  -2   0   0 2778.65   85.31  37-0.09653-0.09653 0.93823-0.94778-0.10829 0.07760
  -2   0   0 2538.35   83.52 229-0.09653-0.09653-0.91517 0.90562 0.16638-0.19708
   2   0   1  768.53   25.00  54 0.16721 0.03472 0.89602-0.87363-0.18602 0.27250
   2   0   1  715.76   24.81 218 0.08072 0.12121-0.93793 0.96032 0.11331-0.02684
  -2   0  -1  757.84   24.70  38-0.08072-0.12120 0.93794-0.96033-0.11328 0.02681
  -2   0  -1  724.72   24.48 234-0.16721-0.03471-0.89600 0.87362 0.18605-0.27253
  -2   0  -1  697.64   25.58 448-0.36052 0.15859 0.31324-0.33563 0.85506-0.94154
   2   0   2 1467.03   45.01  60 0.26954-0.05874 0.85755-0.82233-0.21291 0.35517
   2   0   2 1340.40   44.58 218 0.08109 0.12971-0.93794 0.97317 0.11320 0.02906
   2   0   2 1304.52   46.66 447-0.35107 0.56187 0.30823-0.27301 0.86103-0.71877
  -2   0  -2 1451.20   44.26  38-0.08111-0.12969 0.93795-0.97318-0.11316-0.02910
  -2   0  -2 1342.30   44.19 240-0.26956 0.05876-0.85753 0.82230 0.21294-0.35520
  -2   0  -2 1343.97   46.06 389-0.55295 0.34216 0.37477-0.40999 0.70334-0.84560
  -2   0  -2 1299.74   46.06 463-0.54865 0.33786 0.40845-0.44367 0.69590-0.83816
   2   0   3   17.87    1.44  70 0.40911-0.18944 0.78251-0.73445-0.24623 0.44427
   2   0   3   17.00    1.36 217 0.10376 0.11590-0.93825 0.98631 0.10602 0.09202
   2   0   3   19.06    2.53 395-0.46730 0.68697 0.40505-0.35699 0.76482-0.56678
   2   0   3   16.26    1.84 438 0.47250-0.25284 0.69784-0.64978-0.31937 0.51741
   2   0   3   14.09    2.43 457-0.47240 0.69206 0.37102-0.32296 0.77070-0.57266
  -2   0  -3   14.48    1.34 250-0.40914 0.18947-0.78248 0.73442 0.24627-0.44431
  -2   0  -3   18.05    2.03 379-0.69369 0.47403 0.31061-0.35867 0.57454-0.77258
  -2   0  -3   13.90    2.64 475-0.66541 0.44574 0.46131-0.50936 0.54191-0.73995
   2   0   4 1012.94   33.56 213 0.15907 0.06946-0.93649 0.99738 0.08815 0.16567
   2   0   4 1040.16   38.60 389-0.55243 0.78096 0.37497-0.31408 0.70375-0.44993
   2   0   4 1096.21   37.66 431 0.49518-0.26665 0.75896-0.69806-0.20267 0.45649
   2   0   4 1023.18   36.16 463-0.54631 0.77484 0.40733-0.34643 0.69846-0.44463
  -2   0  -4 1057.52   34.84 371-0.79015 0.56162 0.25193-0.31283 0.45788-0.71170
  -2   0  -4 1028.46   35.27 484-0.73566 0.50713 0.48877-0.54967 0.41074-0.66456
   2   0   5 1448.22   45.98 206 0.26835-0.03095-0.92212 0.99585 0.05122 0.25839
   2   0   5 1451.53   52.93 386-0.60787 0.84527 0.35214-0.27841 0.65772-0.34811
   2   0   5 1536.59   53.57 425 0.50725-0.26985 0.79701-0.72328-0.11415 0.42375
   2   0   5 1388.37   52.64 467-0.59129 0.82869 0.42849-0.35476 0.64624-0.33664
  -2   0  -5 1441.74   47.74 364-0.85651 0.61911 0.20030-0.27403 0.35589-0.66550
  -2   0  -5 1427.49   48.91 491-0.77853 0.54113 0.50229-0.57602 0.30192-0.61153
   2   0   6   34.41    1.44 190 0.50316-0.25689-0.83472 0.92128-0.03651 0.40190
   2   0   6   36.63    3.26 383-0.64364 0.88991 0.33583-0.24927 0.62498-0.25959
   2   0   6   31.06    3.13 421 0.51392-0.26765 0.82275-0.73619-0.04272 0.40811
   2   0   6   38.88    3.27 470-0.61874 0.86501 0.44098-0.35442 0.61062-0.24523
  -2   0  -6   32.35    1.44   9-0.50332 0.25705 0.83463-0.92119 0.03660-0.40199
  -2   0  -6   35.24    3.27 496-0.80519 0.55893 0.50804-0.59460 0.21073-0.57612
   2   0   7  381.37   15.75 381-0.66615 0.92128 0.32486-0.22546 0.60301-0.18184
   2   0   7  412.64   15.45 418 0.51747-0.26233 0.84115-0.74175 0.01781 0.40336
   2   0   7  347.70   14.62 472-0.63517 0.89031 0.44828-0.34888 0.58769-0.16653
  -2   0  -7  400.25   14.74 501-0.82184 0.56670 0.50925-0.60865 0.13267-0.55384
   2   0   8  469.26   17.82 380-0.67943 0.94343 0.31811-0.20587 0.58951-0.11256
   2   0   8  508.32   20.26 415 0.51899-0.25499 0.85476-0.74253 0.07106 0.40589
   2   0   8  451.36   18.85 473-0.64434 0.90835 0.45229-0.34006 0.57433-0.09738
  -2   0  -8  493.55   18.25 505-0.83194 0.56793 0.50762-0.61985 0.06433-0.54128
   2   0   9  274.77   13.13 380-0.68603 0.95890 0.31467-0.18960 0.58264-0.04991
   2   0   9  290.31   13.45 412 0.51908-0.24620 0.86498-0.73991 0.11922 0.41351
   2   0   9  279.37   13.03 473-0.64846 0.92133 0.45407-0.32900 0.56819-0.03546
   2   0  10   52.49    5.34 380-0.68760 0.96935 0.31384-0.17594 0.58099 0.00753
   2   0  10   54.05    5.05 409 0.51806-0.23631 0.87263-0.73473 0.16372 0.42480
   2   0  10   59.73    5.34 473-0.64886 0.93061 0.45425-0.31635 0.56758 0.02094
   2   0  11    3.49    4.00 380-0.68524 0.97586 0.31508-0.16434 0.58346 0.06084
   2   0  11    8.84    3.91 407 0.51611-0.22549 0.87822-0.72748 0.20549 0.43881
   2   0  11    0.20    4.71 473-0.64642 0.93703 0.45319-0.30245 0.57125 0.07305
   2   0  11   11.27    2.77 512 0.31731-0.02670-0.83222 0.98296 0.26803 0.37627
   2   0  12   87.68    6.76 380-0.67968 0.97916 0.31798-0.15440 0.58925 0.11083
   2   0  12   96.91    6.75 514 0.30141-0.00193-0.81837 0.98195 0.30630 0.39378
   2   0  13   48.59    6.14 381-0.67140 0.97975 0.32221-0.14580 0.59772 0.15815
   2   0  13   29.23    4.09 517 0.28533 0.02302-0.80331 0.97972 0.34302 0.41285
   2   0  14    5.82    5.41 382-0.66075 0.97797 0.32754-0.13830 0.60838 0.20327
   2   0  14    5.31    3.57 519 0.26897 0.04825-0.78698 0.97623 0.37854 0.43310
   2   0  15    4.90    6.22 383-0.64797 0.97406 0.33376-0.13168 0.62084 0.24659
   2   0  15   15.91    3.98 521 0.25223 0.07386-0.76934 0.97142 0.41314 0.45429
  -2  -1  17    5.71    6.11 522 0.24808-0.29503-0.76482 0.87914 0.42147 0.47443
   2   1 -16   32.37    3.59  71 0.41803-0.36221 0.77672-0.87820-0.24822-0.59190
   2   1 -16   29.82    6.15 433 0.48945-0.43362 0.74262-0.84410-0.23638-0.60374
  -2  -1  16   33.97    6.12 520 0.26115-0.31698-0.77886 0.88034 0.39491 0.44521
   2   1 -15  221.72    8.92  64 0.32335-0.25866 0.83190-0.92054-0.22624-0.55809
   2   1 -15  196.40   13.35 430 0.49655-0.43185 0.76297-0.85161-0.19405-0.59028
  -2  -1  15  151.78    8.27 327-0.87716 0.81246 0.33377-0.24513 0.22988 0.55446
  -2  -1  15  164.49   10.72 518 0.27367-0.33836-0.79177 0.88041 0.36852 0.41582
   2   1 -14  148.05    6.78  58 0.23787-0.16431 0.87086-0.94666-0.20480-0.52376
   2   1 -14  158.44    7.46 153 0.85100-0.77744-0.41849 0.34268-0.20897-0.51959
   2   1 -14  130.76    9.07 428 0.50288-0.42932 0.78245-0.85826-0.14996-0.57859
  -2  -1  14  111.52    6.44 333-0.85098 0.77742 0.41854-0.34273 0.20898 0.51958
  -2  -1  14  118.47    8.18 517 0.28564-0.35920-0.80360 0.87941 0.34234 0.38622
   2   1 -13   44.50    3.60  53 0.15953-0.07710 0.89839-0.96136-0.18393-0.48884
   2   1 -13   46.35    3.89 158 0.82067-0.73824-0.49067 0.42770-0.18861-0.48416
   2   1 -13   35.79    4.86 425 0.50840-0.42596 0.80105-0.86402-0.10372-0.56906
  -2  -1  13   38.57    3.89 338-0.82064 0.73821 0.49072-0.42774 0.18862 0.48415
  -2  -1  13   44.21    5.01 515 0.29706-0.37949-0.81440 0.87738 0.31641 0.35636
   2   1 -12  266.69   11.32  49 0.08724 0.00406 0.91727-0.96741-0.16371-0.45328
   2   1 -12  283.27   11.37 163 0.78765-0.69635-0.55288 0.50274-0.16887-0.44811
   2   1 -12  272.24   13.08 422 0.51298-0.42168 0.81870-0.86884-0.05481-0.56218
  -2  -1  12  254.55   12.04 229-0.08719-0.00411-0.91727 0.96741 0.16372 0.45327
  -2  -1  12  252.03   11.98 343-0.78762 0.69632 0.55292-0.50278 0.16889 0.44810
  -2  -1  12  249.30   13.72 500-0.81783 0.72653 0.50925-0.45911 0.15402 0.46297
  -2  -1  12  255.86   11.99 513 0.30795-0.39925-0.82421 0.87435 0.29080 0.32619
   2   1 -11  338.74   13.49  44 0.02039 0.07978 0.92935-0.96666-0.14421-0.41700
   2   1 -11  337.01   13.12 167 0.75301-0.65284-0.60677 0.56946-0.14986-0.41135
   2   1 -11  339.68   15.22 419 0.51649-0.41632 0.83530-0.87260-0.00258-0.55863
  -2  -1  11  302.38   13.18 224-0.02034-0.07983-0.92935 0.96665 0.14422 0.41698
  -2  -1  11  306.19   14.36 502-0.82531 0.72515 0.50902-0.47171 0.11208 0.44913
  -2  -1  11  314.81   14.88 511 0.31830-0.41847-0.83305 0.87035 0.26557 0.29563
   2   1 -10  129.17    6.29  40-0.04133 0.15037 0.93598-0.96045-0.12554-0.37989
   2   1 -10  140.43    6.57 171 0.71760-0.60856-0.65346 0.62899-0.13166-0.37376
   2   1 -10  153.17    7.78 416 0.51866-0.40962 0.85062-0.87509 0.05384-0.55926
  -2  -1  10  122.77    6.19 220 0.04137-0.15041-0.93598 0.96045 0.12555 0.37987
  -2  -1  10  129.76    6.67 351-0.71757 0.60853 0.65349-0.62903 0.13168 0.37375
  -2  -1  10  124.13    8.11 505-0.83155 0.72251 0.50775-0.48328 0.06758 0.43784
  -2  -1  10  132.67    6.78 510 0.32809-0.43713-0.84095 0.86542 0.24085 0.26457
   2   1  -9  266.64   10.42  37-0.09804 0.21595 0.93824-0.94987-0.10781-0.34183
   2   1  -9  261.11   10.59 174 0.68221-0.56430-0.69377 0.68214-0.11442-0.33523
   2   1  -9  269.60   10.74 412 0.51912-0.40121 0.86429-0.87592 0.11562-0.56526
  -2  -1   9  263.23   10.11 217 0.09808-0.21599-0.93823 0.94986 0.10783 0.34182
  -2  -1   9  253.50   11.00 354-0.68218 0.56427 0.69380-0.68217 0.11443 0.33521
  -2  -1   9  236.85   12.23 507-0.83633 0.71842 0.50523-0.49360 0.01972 0.42992
   2   1  -8  192.66    8.06  34-0.14972 0.27650 0.93705-0.93585-0.09118-0.30268
   2   1  -8  176.58    7.93 177 0.64758-0.52081-0.72830 0.72950-0.09827-0.29559
   2   1  -8  201.25    8.01 408 0.51721-0.39044 0.87559-0.87439 0.18436-0.57822
  -2  -1   8  201.54    8.26 214 0.14976-0.27653-0.93704 0.93584 0.09119 0.30267
  -2  -1   8  182.86    8.44 357-0.64756 0.52078 0.72832-0.72952 0.09829 0.29557
   2   1  -7 2409.70   79.43  31-0.19621 0.33185 0.93327-0.91923-0.07582-0.26226
   2   1  -7 2312.54   80.14 180 0.61454-0.47889-0.75749 0.77153-0.08342-0.25465
   2   1  -7 2464.17   76.31 404 0.51189-0.37625 0.88326-0.86922 0.26220-0.60027
  -2  -1   7 2343.41   76.75 211 0.19624-0.33188-0.93326 0.91922 0.07583 0.26224
  -2  -1   7 2296.59   77.46 360-0.61451 0.47887 0.75751-0.77155 0.08344 0.25464
   2   1  -6  872.61   28.17  28-0.23718 0.38170 0.92775-0.90088-0.06195-0.22035
   2   1  -6  838.74   28.11 183 0.58395-0.43944-0.78169 0.80857-0.07010-0.21220
   2   1  -6  857.13   28.65 398 0.50132-0.35681 0.88494-0.85807 0.35197-0.63426
  -2  -1   6  873.77   29.04   3-0.58392 0.43941 0.78171-0.80859 0.07011 0.21218
  -2  -1   6  859.03   29.31 208 0.23721-0.38172-0.92774 0.90087 0.06197 0.22033
  -2  -1   6  872.12   30.07 363-0.58392 0.43941 0.78171-0.80859 0.07011 0.21218
   2   1  -5 1812.38   58.70  26-0.27219 0.42557 0.92135-0.88164-0.04985-0.17666
   2   1  -5 1720.33   57.58 185 0.55683-0.40345-0.80114 0.84085-0.05858-0.16793
  -2  -1   5 1791.20   56.34   5-0.55681 0.40343 0.80116-0.84086 0.05860 0.16791
  -2  -1   5 1761.76   59.12 206 0.27221-0.42560-0.92134 0.88163 0.04987 0.17664
   2   1  -4  159.75    6.44  24-0.30055 0.46279 0.91499-0.86245-0.03988-0.13085
   2   1  -4  150.16    6.23 187 0.53439-0.37214-0.81593 0.86848-0.04924-0.12149
  -2  -1   4  165.10    6.54   7-0.53437 0.37212 0.81595-0.86849 0.04926 0.12147
  -2  -1   4  160.78    6.54 204 0.30056-0.46281-0.91498 0.86244 0.03990 0.13083
   2   1  -3 2070.35   67.30  22-0.32128 0.49240 0.90965-0.84427-0.03249-0.08246
   2   1  -3 2062.80   65.51 188 0.51807-0.34695-0.82600 0.89138-0.04255-0.07240
  -2  -1   3 2119.87   65.19   8-0.51805 0.34693 0.82601-0.89139 0.04257 0.07238
  -2  -1   3 1928.06   65.22 202 0.32129-0.49241-0.90964 0.84426 0.03251 0.08244
   2   1  -2  724.93   25.63  22-0.33300 0.51299 0.90637-0.82816-0.02827-0.03090
   2   1  -2  729.54   23.65 189 0.50962-0.32964-0.83099 0.90921-0.03912-0.02004
  -2  -1   2  747.04   23.54   9-0.50961 0.32963 0.83100-0.90921 0.03915 0.02002
  -2  -1   2  661.91   23.96 202 0.33301-0.51300-0.90636 0.82815 0.02829 0.03088
   2   1  -1 3612.54  118.05  21-0.33370 0.52256 0.90617-0.81512-0.02801 0.02463
   2   1  -1 3768.21  115.87 189 0.51124-0.32239-0.83005 0.92110-0.03978 0.03639
  -2  -1   1 3919.25  112.43   9-0.51124 0.32238 0.83005-0.92110 0.03980-0.03642
  -2  -1   1 3195.96  113.36 201 0.33370-0.52256-0.90616 0.81511 0.02804-0.02466
   2   1   0  344.70   11.96  22-0.32035 0.51807 0.90990-0.80602-0.03282 0.08522
   2   1   0  341.86   12.67 188 0.52560-0.32788-0.82142 0.92531-0.04563 0.09803
  -2  -1   0  352.65   12.15   8-0.52560 0.32788 0.82143-0.92531 0.04566-0.09805
  -2  -1   0  335.65   12.38 202 0.32035-0.51807-0.90990 0.80602 0.03285-0.08525
   2   1   1   44.95    2.39  25-0.28827 0.49486 0.91788-0.80116-0.04422 0.15240
   2   1   1   42.35    2.38 185 0.55599-0.34940-0.80171 0.91843-0.05823 0.16641
  -2  -1  -1   44.21    2.28   5-0.55600 0.34941 0.80171-0.91843 0.05826-0.16644
  -2  -1  -1   43.91    2.49 205 0.28826-0.49485-0.91787 0.80115 0.04425-0.15243
  -2  -1  -1   44.64    2.63 390-0.53936 0.33276 0.37996-0.49668 0.71385-0.82203
  -2  -1  -1   37.87    2.13 463-0.54813 0.34154 0.40820-0.52492 0.69647-0.80465
   2   1   2   39.04    2.07  28-0.22987 0.44533 0.92889-0.79934-0.06445 0.22841
   2   1   2   38.90    2.17 181 0.60630-0.39084-0.76426 0.89381-0.07980 0.24376
   2   1   2   34.05    2.74 396-0.45805 0.67351 0.40799-0.27844 0.77083-0.60687
   2   1   2   34.55    2.33 455-0.44625 0.66171 0.35779-0.22824 0.79286-0.62890
   2   1   2   33.07    1.53 537 0.13276 0.08270-0.62105 0.75061 0.61856-0.45459
  -2  -1  -2   34.90    2.17 208 0.22985-0.44531-0.92888 0.79933 0.06448-0.22845
  -2  -1  -2   37.04    2.27 361-0.60631 0.39085 0.76425-0.89380 0.07983-0.24380
  -2  -1  -2   33.96    2.43 380-0.68128 0.46582 0.31715-0.44670 0.58759-0.75155
  -2  -1  -2   35.34    2.23 479-0.69887 0.48341 0.47497-0.60452 0.48459-0.64855
   2   1   3 5397.59  157.10  35-0.13201 0.35634 0.93781-0.79542-0.09693 0.31668
   2   1   3 5086.91  160.07 174 0.68053-0.45620-0.69554 0.83793-0.11362 0.33337
   2   1   3 5076.90  164.29 390-0.55169 0.77602 0.37526-0.23287 0.70433-0.48458
   2   1   3 5072.81  159.66 464-0.55559 0.77992 0.41176-0.26937 0.68825-0.46850
   2   1   3 4723.98  155.80 522 0.24611-0.02178-0.76266 0.90505 0.42538-0.20564
  -2  -1  -3 5038.87  158.75 215 0.13197-0.35630-0.93780 0.79541 0.09697-0.31672
  -2  -1  -3 5142.06  157.82 372-0.77900 0.55467 0.25955-0.40194 0.47297-0.69272
  -2  -1  -3 4983.40  155.83 489-0.76980 0.54547 0.49985-0.64224 0.32691-0.54665
   2   1   4   85.80    3.19  45 0.03053 0.20266 0.92785-0.77262-0.14722 0.42275
   2   1   4   75.60    3.38 164 0.78026-0.54706-0.56520 0.72043-0.16470 0.44022
   2   1   4   73.26    4.48 385-0.61261 0.84581 0.35005-0.19483 0.65352-0.37799
   2   1   4   78.75    4.28 442 0.45317-0.21997 0.65058-0.49536-0.39567 0.67120
   2   1   4   73.22    3.87 470-0.61391 0.84711 0.43881-0.28359 0.61712-0.34159
   2   1   4   75.69    3.30 518 0.27315-0.03995-0.79124 0.94647 0.36963-0.09410
  -2  -1  -4   72.00    2.99 225-0.03060-0.20260-0.92783 0.77260 0.14726-0.42279
  -2  -1  -4   77.85    4.07 365-0.84657 0.61337 0.20884-0.36407 0.37273-0.64825
  -2  -1  -4   76.49    3.78 496-0.80526 0.57206 0.50805-0.66327 0.21048-0.48601
   2   1   5   32.23    3.47 382-0.65201 0.89408 0.33182-0.16376 0.61694-0.28563
   2   1   5   36.29    3.07 436 0.47812-0.23606 0.71224-0.54418-0.29398 0.62529
   2   1   5   34.72    2.96 473-0.64604 0.88811 0.45303-0.28497 0.57181-0.24050
   2   1   5   33.35    2.28 517 0.28045-0.03838-0.79853 0.96659 0.35380-0.02249
  -2  -1  -5   32.83    1.54 244-0.31958 0.07751-0.83381 0.66575 0.22535-0.55667
  -2  -1  -5   35.84    1.53 324-0.88816 0.64609 0.28454-0.45260 0.24068-0.57199
  -2  -1  -5   34.65    2.87 501-0.82397 0.58191 0.50914-0.67720 0.12029-0.45160
   2   1   6   11.65    3.07 380-0.67706 0.92799 0.31933-0.13843 0.59195-0.20486
   2   1   6    3.49    2.36 431 0.49446-0.24353 0.75686-0.57597-0.20712 0.59421
   2   1   6    1.84    2.35 475-0.66380 0.91473 0.46063-0.27973 0.54448-0.15738
   2   1   6    2.28    1.66 517 0.27997-0.02904-0.79806 0.97896 0.35484 0.03225
  -2  -1  -6    6.57    2.47 506-0.83388 0.58294 0.50680-0.68770 0.04675-0.43384
   2   1   7  259.98   10.24 379-0.69223 0.95204 0.31139-0.11766 0.57609-0.13321
   2   1   7  245.80   13.01 426 0.50521-0.24541 0.79006-0.59633-0.13158 0.57446
   2   1   7  233.16   10.56 476-0.67299 0.93279 0.46448-0.27075 0.52959-0.08672
   2   1   7  257.70    9.50 518 0.27550-0.01570-0.79361 0.98734 0.36457 0.07830
   2   1   8  245.37   12.01 379-0.70036 0.96903 0.30702-0.10045 0.56736-0.06871
   2   1   8  268.07   12.97 423 0.51216-0.24349 0.81532-0.60875-0.06463 0.56329
   2   1   8  244.41   12.63 476-0.67666 0.94533 0.46600-0.25943 0.52350-0.02485
   2   1   8  239.46    9.69 519 0.26859 0.00009-0.78659 0.99315 0.37935 0.11931
   2   1   9  342.90   14.49 378-0.70324 0.98078 0.30545-0.08605 0.56423-0.00979
   2   1   9  354.89   14.91 419 0.51640-0.23885 0.83481-0.61541-0.00424 0.55868
   2   1   9  328.25   15.71 476-0.67648 0.95403 0.46593-0.24653 0.52379 0.03065
   2   1   9  320.01   13.17 520 0.25998 0.01756-0.77762 0.99702 0.39733 0.15711
   2   1  10  354.15   16.84 378-0.70205 0.98846 0.30609-0.07386 0.56552 0.04470
   2   1  10  360.85   16.51 416 0.51859-0.23218 0.84994-0.61771 0.05110 0.55912
   2   1  10  346.47   15.59 476-0.67346 0.95987 0.46467-0.23244 0.52881 0.08141
   2   1  10  345.00   14.28 522 0.25008 0.03633-0.76701 0.99924 0.41746 0.19276
   2   1  11   27.79    4.72 379-0.69760 0.99288 0.30851-0.06344 0.57035 0.09566
   2   1  11   28.26    4.61 475-0.66819 0.96347 0.46248-0.21740 0.53743 0.12858
   2   1  11   14.87    2.97 523 0.23911 0.05617-0.75490 0.99997 0.43911 0.22689
   2   1  12  318.63   15.97 379-0.69041 0.99456 0.31236-0.05445 0.57803 0.14376
   2   1  12  319.65   14.03 525 0.22721 0.07694-0.74135 0.99926 0.46187 0.25992
   2   1  13  -10.23    4.81 380-0.68085 0.99387 0.31737-0.04663 0.58803 0.18953
   2   1  13    0.20    3.58 527 0.21443 0.09858-0.72638 0.99712 0.48546 0.29211
   2   1  14    8.88    5.62 381-0.66918 0.99107 0.32333-0.03976 0.59996 0.23339
   2   1  14    9.70    3.57 529 0.20084 0.12105-0.70996 0.99354 0.50970 0.32366
   2   1  15   71.19    8.87 382-0.65557 0.98632 0.33009-0.03368 0.61348 0.27566
   2   1  15   57.03    6.32 531 0.18642 0.14434-0.69204 0.98845 0.53444 0.35469
   2   2 -17   90.49    6.46  61 0.27491-0.22329 0.85516-0.87515-0.21427-0.65993
   2   2 -17  101.84   10.27 430 0.49770-0.44607 0.76640-0.78638-0.18657-0.68763
  -2  -2  17   71.40    8.87 516 0.28728-0.33891-0.80519 0.82517 0.33866 0.53553
   2   2 -16    1.13    2.77  54 0.17530-0.11481 0.89345-0.90060-0.18822-0.63020
   2   2 -16    2.68    3.61 427 0.50422-0.44372 0.78677-0.79392-0.13962-0.67879
  -2  -2  16    1.43    4.59 514 0.30103-0.36152-0.81803 0.82518 0.30719 0.51122
   2   2 -15    3.59    2.67  49 0.08575-0.01639 0.91760-0.91191-0.16328-0.59935
   2   2 -15   -7.24    4.34 424 0.50975-0.44039 0.80597-0.80029-0.09062-0.67201
  -2  -2  15   -6.75    4.70 512 0.31431-0.38367-0.82970 0.82401 0.27540 0.48723
   2   2 -14    9.56    3.08  43 0.00398 0.07425 0.93154-0.91302-0.13931-0.56754
   2   2 -14    2.25    2.15 147 0.87682-0.79859-0.33514 0.35366-0.22954-0.47731
   2   2 -14    1.97    4.05 421 0.51418-0.43595 0.82391-0.80539-0.03918-0.66767
  -2  -2  14    3.70    2.06 223-0.00393-0.07430-0.93154 0.91302 0.13932 0.56753
  -2  -2  14   -0.10    2.86 327-0.87680 0.79857 0.33519-0.35371 0.22955 0.47729
  -2  -2  14    0.10    3.68 510 0.32717-0.40540-0.84022 0.82170 0.24323 0.46362
   2   2 -13   22.22    2.88  39-0.07128 0.15838 0.93764-0.90628-0.11625-0.53482
   2   2 -13   25.27    2.97 151 0.85931-0.77221-0.39474 0.42609-0.21513-0.43593
   2   2 -13   23.40    3.74 418 0.51735-0.43025 0.84041-0.80906 0.01517-0.66623
  -2  -2  13   26.12    3.19 219 0.07132-0.15842-0.93763 0.90627 0.11626 0.53481
  -2  -2  13   22.82    3.48 331-0.85929 0.77219 0.39478-0.42613 0.21515 0.43592
   2   2 -12    4.94    2.57  34-0.14078 0.23675 0.93748-0.89329-0.09409-0.50119
   2   2 -12    6.25    2.77 155 0.84010-0.74413-0.44669 0.49088-0.20131-0.39397
   2   2 -12   -1.66    3.21 415 0.51902-0.42305 0.85522-0.81102 0.07302-0.66830
  -2  -2  12    5.15    2.37 214 0.14082-0.23679-0.93747 0.89328 0.09410 0.50118
  -2  -2  12    9.42    4.40 495-0.80026 0.70429 0.50723-0.55142 0.22986 0.36542
   2   2 -11    2.06    2.57  30-0.20499 0.30983 0.93226-0.87524-0.07287-0.46663
   2   2 -11    4.41    2.67 158 0.82008-0.71524-0.49191 0.54894-0.18824-0.35127
   2   2 -11   -3.09    2.37 411 0.51884-0.41400 0.86791-0.81088 0.13508-0.67458
  -2  -2  11    2.68    2.27 210 0.20503-0.30986-0.93225 0.87522 0.07288 0.46662
  -2  -2  11   -1.64    2.87 338-0.82005 0.71522 0.49195-0.54897 0.18825 0.35125
  -2  -2  11    4.92    3.49 497-0.80853 0.70370 0.50850-0.56552 0.19697 0.34254
   2   2 -10  388.35   14.33  26-0.26420 0.37790 0.92295-0.85309-0.05263-0.43108
   2   2 -10  399.11   14.58 161 0.80004-0.68634-0.53102 0.60089-0.17606-0.30766
   2   2 -10  378.37   16.40 407 0.51629-0.40259 0.87784-0.80798 0.20223-0.68595
  -2  -2  10  375.02   15.05 206 0.26423-0.37793-0.92294 0.85308 0.05265 0.43107
  -2  -2  10  386.08   15.19 341-0.80002 0.68632 0.53105-0.60092 0.17608 0.30764
  -2  -2  10  353.53   15.40 499-0.81600 0.70229 0.50917-0.57903 0.16315 0.32057
   2   2  -9   10.63    2.27  22-0.31856 0.44113 0.91039-0.82769-0.03346-0.39448
   2   2  -9   19.53    2.47 163 0.78073-0.65815-0.56444 0.64713-0.16496-0.26298
   2   2  -9   16.45    3.17 403 0.51063-0.38806 0.88401-0.80131 0.27549-0.70342
  -2  -2   9   18.36    2.48 202 0.31859-0.44116-0.91037 0.82768 0.03348 0.39446
  -2  -2   9   13.36    2.57 343-0.78071 0.65813 0.56446-0.64716 0.16498 0.26296
  -2  -2   9   15.42    3.91 501-0.82264 0.70007 0.50922-0.59191 0.12809 0.29985
   2   2  -8  415.19   14.46  19-0.36814 0.49958 0.89535-0.79982-0.01544-0.35671
   2   2  -8  407.59   15.13 166 0.76286-0.63141-0.59239 0.68792-0.15512-0.21703
[truncated: 691,779 more chars]
