# Supplementary material for: Synthesis, crystal structure and Hirshfeld analysis of N-ethyl-2-{3-methyl-2-[(2Z)-pent-2-en-1-yl]cyclo­pent-2-en-1-yl­idene}hydrazinecarbo­thio­amide
Source: Acta Crystallogr E Crystallogr Commun. 2024 Apr 9;80(Pt 5):452–8. doi: 10.1107/S2056989024002913 (PMC11074572; doi:10.1107/S2056989024002913)
Supplement: Supplementary file 2 [file e-80-00452-Isup2.hkl]

data_I                                                                          
_shelx_title ' shelx in P -1'                                                   
_shelx_refln_list_code          4                                               
_shelx_F_calc_maximum       94.98                                               
_exptl_crystal_F_000       288.00                                               
_reflns_d_resolution_high  0.7694                                               
                                                                                
loop_                                                                           
 _space_group_symop_operation_xyz                                               
 'x, y, z'                                                                      
 '-x, -y, -z'                                                                   
                                                                                
_cell_length_a     7.4584                                                       
_cell_length_b     7.7429                                                       
_cell_length_c    13.2461                                                       
_cell_angle_alpha 103.025                                                       
_cell_angle_beta   98.735                                                       
_cell_angle_gamma  90.769                                                       
                                                                                
_shelx_F_squared_multiplier     1.000                                           
                                                                                
loop_                                                                           
 _refln_index_h                                                                 
 _refln_index_k                                                                 
 _refln_index_l                                                                 
 _refln_F_squared_calc                                                          
 _refln_F_squared_meas                                                          
 _refln_F_squared_sigma                                                         
 _refln_observed_status                                                         
   2   0   0       1783.14       1685.92        39.73 o                         
   3   0   0        882.15        866.83        18.19 o                         
   4   0   0          3.21          4.74         0.57 o                         
   5   0   0         10.68         10.12         0.92 o                         
   6   0   0          0.40          0.34         0.66 o                         
   7   0   0        472.58        475.25        15.89 o                         
   8   0   0          3.97          5.14         1.94 o                         
   9   0   0         59.05         57.07         3.09 o                         
  -9   1   0         34.30         40.71         2.60 o                         
  -8   1   0         58.67         66.06         2.69 o                         
  -7   1   0         33.66         31.31         1.41 o                         
  -6   1   0        312.57        308.91         7.77 o                         
  -5   1   0        336.26        341.33         8.49 o                         
  -4   1   0        109.80         92.77         3.26 o                         
  -3   1   0          2.58          2.58         0.50 o                         
  -2   1   0        116.17        108.57         3.73 o                         
  -1   1   0        113.63        122.50         9.03 o                         
   1   1   0        801.59        808.99        14.44 o                         
   2   1   0        224.47        220.00         3.93 o                         
   3   1   0        155.94        141.94         2.71 o                         
   4   1   0          1.31          0.31         0.65 o                         
   5   1   0        102.03        104.18         4.26 o                         
   6   1   0        198.41        203.07         5.17 o                         
   7   1   0         60.67         60.82         4.26 o                         
   8   1   0        207.47        216.59         5.14 o                         
   9   1   0         23.34         25.09         2.11 o                         
  -9   2   0          8.05          8.77         1.93 o                         
  -8   2   0         44.55         40.57         2.97 o                         
  -7   2   0        412.54        384.13        36.00 o                         
  -6   2   0         65.05         63.34         1.78 o                         
  -5   2   0        114.19        111.66         3.17 o                         
  -4   2   0         65.81         75.96         2.26 o                         
  -3   2   0        496.32        490.99        14.36 o                         
  -2   2   0         14.06         19.30         0.79 o                         
  -1   2   0        258.26        271.04         5.81 o                         
   0   2   0        874.75        852.48        15.05 o                         
   1   2   0       1369.15       1363.91        17.77 o                         
   2   2   0        602.93        592.68         8.46 o                         
   3   2   0       1526.77       1644.22        23.27 o                         
   4   2   0        219.47        226.34         4.48 o                         
   5   2   0         71.96         70.61         1.66 o                         
   6   2   0        623.75        635.38        10.85 o                         
   7   2   0          9.55         11.12         1.05 o                         
   8   2   0          0.20          0.56         1.13 o                         
   9   2   0         82.00         89.31         3.90 o                         
  -9   3   0         50.13         44.82         2.87 o                         
  -8   3   0          0.63          0.15         1.30 o                         
  -7   3   0         46.60         48.63         2.03 o                         
  -6   3   0        109.77        106.34         2.52 o                         
  -5   3   0         19.33         20.41         1.65 o                         
  -4   3   0        467.56        478.84        10.13 o                         
  -3   3   0        216.53        223.69         3.77 o                         
  -2   3   0        190.34        187.44         6.47 o                         
  -1   3   0         15.01         14.35         0.98 o                         
   0   3   0       1830.75       1869.20        30.15 o                         
   1   3   0        272.53        261.24         4.25 o                         
   2   3   0       1036.09       1021.77        15.21 o                         
   3   3   0       1668.87       1775.34        23.32 o                         
   4   3   0         20.05         18.61         0.69 o                         
   5   3   0        110.53        103.86         1.99 o                         
   6   3   0        173.71        178.88         3.15 o                         
   7   3   0          6.76          9.28         1.61 o                         
   8   3   0          0.72         -1.33         1.33 o                         
  -8   4   0         14.26         12.37         2.40 o                         
  -7   4   0         13.91         13.71         1.63 o                         
  -6   4   0        117.07        116.39         4.14 o                         
  -5   4   0        559.81        543.26        13.39 o                         
  -4   4   0        159.82        157.53         4.02 o                         
  -3   4   0         64.17         68.54         2.22 o                         
  -2   4   0        375.49        385.22         9.20 o                         
  -1   4   0        441.65        459.45        13.31 o                         
   0   4   0         29.95         27.19         1.42 o                         
   1   4   0         66.86         64.94         1.42 o                         
   2   4   0         13.38         16.99         0.89 o                         
   3   4   0        216.84        208.51         3.31 o                         
   4   4   0         11.40          9.65         0.79 o                         
   5   4   0         70.42         68.46         1.49 o                         
   6   4   0        383.50        376.45         7.03 o                         
   7   4   0         59.53         56.49         1.88 o                         
   8   4   0        157.29        157.24         7.23 o                         
  -8   5   0         41.69         44.59         3.01 o                         
  -7   5   0         59.93         60.09         3.42 o                         
  -6   5   0          5.72          6.76         3.49 o                         
  -5   5   0        583.06        593.66        15.48 o                         
  -4   5   0        181.66        184.15         5.40 o                         
  -3   5   0         93.10         96.39         5.70 o                         
  -2   5   0        250.40        261.36        10.54 o                         
  -1   5   0         62.82         52.38         1.85 o                         
   0   5   0          1.76          1.92         0.68 o                         
   1   5   0        448.26        455.53         7.53 o                         
   2   5   0        709.33        727.40        12.50 o                         
   3   5   0        257.73        246.60         4.94 o                         
   4   5   0        140.37        153.03         4.14 o                         
   5   5   0          2.90          0.64         0.95 o                         
   6   5   0         17.68         21.88         1.74 o                         
   7   5   0         15.35         15.88         2.28 o                         
  -7   6   0        130.66        140.70        10.13 o                         
  -6   6   0          1.07          0.16         1.98 o                         
  -5   6   0         54.78         53.76         2.88 o                         
  -4   6   0          7.23          6.76         0.86 o                         
  -3   6   0         21.77         24.01         2.04 o                         
  -2   6   0         31.58         23.85         1.51 o                         
  -1   6   0         36.19         31.77         1.88 o                         
   0   6   0        304.64        321.01         7.58 o                         
   1   6   0         20.80         19.41         0.78 o                         
   2   6   0          0.33          0.16         1.08 o                         
   3   6   0        299.31        312.39         6.36 o                         
   4   6   0         41.93         45.86         2.44 o                         
   5   6   0         64.24         59.16         1.66 o                         
   6   6   0          1.51          0.56         1.70 o                         
   7   6   0         99.46        111.24         7.13 o                         
  -7   7   0          0.16          1.58         1.91 o                         
  -6   7   0        152.28        163.70         7.68 o                         
  -4   7   0        147.46        169.31         7.32 o                         
  -3   7   0         55.19         52.67         3.76 o                         
  -2   7   0        264.53        237.07         9.47 o                         
  -1   7   0        277.42        302.01         5.82 o                         
   0   7   0          0.98          0.11         0.89 o                         
   1   7   0        440.45        446.83        10.31 o                         
   2   7   0         79.58         76.35         4.47 o                         
   3   7   0         22.18         21.22         1.87 o                         
   4   7   0          7.35          5.91         1.47 o                         
   5   7   0         61.70         59.31         3.57 o                         
   6   7   0         26.53         27.78         3.77 o                         
  -5   8   0          9.93          7.55         2.36 o                         
  -4   8   0          9.33          7.16         1.60 o                         
  -3   8   0         66.03         60.77         3.19 o                         
  -2   8   0         50.97         44.54         2.23 o                         
  -1   8   0          0.63          0.71         0.89 o                         
   0   8   0         29.69         32.11         2.21 o                         
   1   8   0         40.97         51.87         2.98 o                         
   2   8   0          5.25          7.67         1.53 o                         
   3   8   0         70.49         68.23         3.16 o                         
   4   8   0         23.89         19.16         2.41 o                         
   5   8   0         39.61         49.36         5.49 o                         
  -4   9   0          5.94          7.55         4.57 o                         
  -3   9   0         48.37         42.35         2.87 o                         
  -2   9   0          2.30          0.11         1.79 o                         
  -1   9   0          9.92         12.26         2.40 o                         
   0   9   0         55.21         55.21         3.79 o                         
   1   9   0         74.22         81.48        10.57 o                         
   2   9   0         58.31         50.21         9.81 o                         
   3   9   0         26.13         20.07         2.90 o                         
  -3  -9   1         32.89         33.37         3.58 o                         
  -2  -9   1          4.13          2.55         2.36 o                         
  -1  -9   1          9.78          8.90         2.19 o                         
   0  -9   1         19.60         18.97         2.51 o                         
   1  -9   1          1.70          4.67         2.06 o                         
   2  -9   1         86.79         87.74         4.63 o                         
   3  -9   1          4.93          1.42         1.74 o                         
   4  -9   1         13.93         12.47         2.11 o                         
  -5  -8   1         14.68         13.50         6.00 o                         
  -4  -8   1         25.61         19.92         6.10 o                         
  -3  -8   1         33.58         30.01         2.18 o                         
  -2  -8   1         44.78         40.46         5.08 o                         
  -1  -8   1         17.87         17.82         3.16 o                         
   0  -8   1         10.52          9.58         1.94 o                         
   1  -8   1         22.31         27.39         1.85 o                         
   2  -8   1          0.02         -1.82         2.21 o                         
   3  -8   1         55.80         54.14         2.67 o                         
   4  -8   1          5.38          2.54         1.63 o                         
   5  -8   1         40.05         37.10         3.05 o                         
  -6  -7   1         19.98         19.26         7.09 o                         
  -5  -7   1          0.96          4.79         1.55 o                         
  -4  -7   1         20.00         17.59         2.06 o                         
  -3  -7   1         59.62         56.08         2.42 o                         
  -2  -7   1        146.75        160.60         6.44 o                         
  -1  -7   1        134.29        122.95         2.76 o                         
   0  -7   1         48.83         44.87         1.45 o                         
   1  -7   1         95.69         85.85         1.90 o                         
   2  -7   1         76.64         70.93         1.92 o                         
   3  -7   1         24.41         24.33         1.56 o                         
   4  -7   1          6.12          6.80         1.25 o                         
   5  -7   1         28.63         29.22         2.07 o                         
   6  -7   1         28.36         25.21         3.62 o                         
   7  -7   1         21.93         20.45         2.44 o                         
  -7  -6   1         47.83         49.81         4.00 o                         
  -6  -6   1          3.51          2.46         1.43 o                         
  -5  -6   1        189.10        182.71         4.37 o                         
  -4  -6   1         20.75         18.28         1.22 o                         
  -3  -6   1          0.02         -0.77         0.94 o                         
  -2  -6   1        636.95        656.67        12.54 o                         
  -1  -6   1          0.07         -0.79         0.82 o                         
   0  -6   1        135.90        135.64         2.69 o                         
   1  -6   1          0.25          1.07         0.79 o                         
   2  -6   1         62.77         55.26         1.87 o                         
   3  -6   1         17.92         17.71         1.31 o                         
   4  -6   1         13.84         12.22         1.07 o                         
   5  -6   1         95.85         88.62         3.99 o                         
   6  -6   1         28.82         29.44         2.18 o                         
   7  -6   1        141.46        149.47         9.70 o                         
  -8  -5   1          2.01          0.99         2.90 o                         
  -7  -5   1          5.18          4.28         1.68 o                         
  -6  -5   1          3.83          0.98         1.14 o                         
  -5  -5   1         79.89         79.62         2.29 o                         
  -4  -5   1          1.09          0.24         0.93 o                         
  -3  -5   1         72.93         75.31         1.74 o                         
  -2  -5   1         10.63          9.63         0.95 o                         
  -1  -5   1        491.11        512.66         8.01 o                         
   0  -5   1         74.84         75.69         1.48 o                         
   1  -5   1        425.53        408.52         7.68 o                         
   2  -5   1         33.41         35.16         1.41 o                         
   3  -5   1        581.17        577.62        13.07 o                         
   4  -5   1         90.60         90.48         2.02 o                         
   5  -5   1          9.05          9.32         1.04 o                         
   6  -5   1        143.62        139.26         4.43 o                         
   7  -5   1         23.02         21.81         3.85 o                         
   8  -5   1          5.95          4.76         2.60 o                         
  -8  -4   1        105.03        100.92         4.87 o                         
  -7  -4   1         32.29         30.56         1.40 o                         
  -6  -4   1        365.55        354.33         6.17 o                         
  -5  -4   1         37.54         35.13         0.84 o                         
  -4  -4   1        200.22        201.57         3.59 o                         
  -3  -4   1        161.73        156.55         2.60 o                         
  -2  -4   1         72.58         69.17         1.48 o                         
  -1  -4   1          1.45         -0.60         0.60 o                         
   0  -4   1        105.03        104.63         1.99 o                         
   1  -4   1       1640.46       1803.63        38.85 o                         
   2  -4   1          7.70          4.53         1.64 o                         
   3  -4   1         58.37         72.24         5.10 o                         
   4  -4   1        571.96        592.80        15.80 o                         
   5  -4   1         96.88         97.63         5.69 o                         
   6  -4   1         15.81         12.40         1.64 o                         
   7  -4   1         24.81         23.04         1.63 o                         
   8  -4   1         42.74         41.39         2.64 o                         
  -9  -3   1         27.41         26.21         2.80 o                         
  -8  -3   1         18.65         18.98         2.61 o                         
  -7  -3   1         12.00          9.96         1.14 o                         
  -6  -3   1         41.39         39.43         1.24 o                         
  -5  -3   1         59.72         60.07         1.17 o                         
  -4  -3   1          8.47          7.27         0.57 o                         
  -3  -3   1        184.93        213.79         3.23 o                         
  -2  -3   1         32.97         38.71         1.00 o                         
  -1  -3   1        216.59        210.31         3.10 o                         
   0  -3   1          7.05          2.68         0.53 o                         
   1  -3   1        384.87        407.93         7.28 o                         
   2  -3   1         15.74         13.13         1.06 o                         
   3  -3   1         52.66         66.89         3.70 o                         
   4  -3   1         19.01         16.61         1.16 o                         
   5  -3   1         42.40         40.78         2.11 o                         
   6  -3   1         14.94         11.66         1.07 o                         
   7  -3   1         53.81         54.45         2.07 o                         
   8  -3   1          8.82          7.20         1.33 o                         
   9  -3   1        113.16        109.34         5.86 o                         
  -9  -2   1          9.40         11.87         2.56 o                         
  -8  -2   1          0.02          1.16         1.10 o                         
  -7  -2   1        132.96        138.24         5.62 o                         
  -6  -2   1        239.66        227.26         4.61 o                         
  -5  -2   1         54.27         52.11         1.57 o                         
  -4  -2   1         32.77         29.31         0.81 o                         
  -3  -2   1        446.35        477.38         8.21 o                         
  -2  -2   1         35.05         39.24         1.10 o                         
  -1  -2   1        130.26        117.31         1.98 o                         
   0  -2   1        938.38        950.23        13.93 o                         
   1  -2   1       3228.91       3039.63        61.06 o                         
   2  -2   1        849.92        847.53        21.11 o                         
   3  -2   1       2031.80       2053.30        52.53 o                         
   4  -2   1         86.03         95.40         3.53 o                         
   5  -2   1         64.31         59.86         1.68 o                         
   6  -2   1        210.42        205.98         4.26 o                         
   7  -2   1         79.80         68.45         3.06 o                         
   8  -2   1         19.84         23.74         2.42 o                         
   9  -2   1          3.44          3.56         1.75 o                         
  -9  -1   1          3.16          4.49         1.69 o                         
  -8  -1   1         48.85         46.82         1.98 o                         
  -7  -1   1         50.40         47.46         2.11 o                         
  -6  -1   1        209.58        219.80         7.53 o                         
  -5  -1   1         87.89         90.02         3.45 o                         
  -4  -1   1        296.56        296.31        10.09 o                         
  -3  -1   1          9.14          7.93         0.53 o                         
  -2  -1   1       2491.50       2331.15        81.15 o                         
  -1  -1   1        118.87        121.98         1.95 o                         
   1  -1   1        801.81        740.35        14.39 o                         
   2  -1   1        913.71        898.83        18.57 o                         
   3  -1   1          3.39          1.44         0.62 o                         
   4  -1   1          0.24          1.30         0.63 o                         
   5  -1   1         55.35         60.13         1.72 o                         
   6  -1   1         15.42         12.45         0.90 o                         
   7  -1   1        325.29        318.60         5.61 o                         
   8  -1   1          2.96         -0.24         2.07 o                         
   9  -1   1        111.33        115.73         4.55 o                         
  -9   0   1         24.25         19.95         2.72 o                         
  -8   0   1         88.70         89.11         4.48 o                         
  -7   0   1        101.50        105.08         3.57 o                         
  -6   0   1        214.75        220.52         5.81 o                         
  -5   0   1         29.38         28.33         1.08 o                         
  -4   0   1        105.25        128.06         2.29 o                         
  -3   0   1         36.23         34.68         1.31 o                         
  -2   0   1         35.99         33.00         0.75 o                         
  -1   0   1       1013.35        968.56        32.57 o                         
   1   0   1        242.68        216.79         3.78 o                         
   2   0   1        464.38        469.58         7.83 o                         
   3   0   1        102.75        102.36         2.21 o                         
   4   0   1       1447.40       1412.91        29.68 o                         
   5   0   1         34.65         41.90         1.40 o                         
   6   0   1        455.36        468.35        15.49 o                         
   7   0   1        106.34        104.12         3.88 o                         
   8   0   1          8.41          5.59         1.98 o                         
   9   0   1         27.57         25.00         2.12 o                         
  -9   1   1         43.30         42.93         2.43 o                         
  -8   1   1         13.93         13.75         2.49 o                         
  -7   1   1          1.44          2.70         1.12 o                         
  -6   1   1        283.52        268.74         8.62 o                         
  -5   1   1         23.00         21.66         1.54 o                         
  -4   1   1        794.84        809.59        24.56 o                         
  -3   1   1         30.25         28.72         1.29 o                         
  -2   1   1          2.17          5.41         0.48 o                         
  -1   1   1        262.77        237.18         7.79 o                         
   0   1   1       1176.27       1114.54        24.53 o                         
   1   1   1       2459.82       2165.16        25.53 o                         
   2   1   1         31.02         27.43         0.62 o                         
   3   1   1       1070.52       1112.27        18.83 o                         
   4   1   1         30.88         30.66         1.69 o                         
   5   1   1        322.68        322.23         9.58 o                         
   6   1   1        655.18        677.95        11.67 o                         
   7   1   1         19.66         19.04         1.26 o                         
   8   1   1         41.55         37.16         3.41 o                         
   9   1   1         51.11         51.41         3.34 o                         
  -9   2   1         12.42          7.44         2.19 o                         
  -8   2   1        272.51        253.28        14.90 o                         
  -7   2   1         20.28         21.48         2.60 o                         
  -6   2   1         45.13         46.13         2.07 o                         
  -5   2   1          1.01          0.91         0.75 o                         
  -4   2   1         44.22         38.22         1.29 o                         
  -3   2   1        283.45        282.64        10.08 o                         
  -2   2   1        260.65        261.66         5.77 o                         
  -1   2   1       1212.45       1183.80        22.29 o                         
   0   2   1         23.66         23.41         0.74 o                         
   1   2   1       1888.46       1819.54        25.94 o                         
   2   2   1         16.06         18.68         0.47 o                         
   3   2   1         47.79         55.55         1.15 o                         
   4   2   1        562.31        569.33         9.00 o                         
   5   2   1         10.10         14.95         1.19 o                         
   6   2   1         55.21         55.11         1.33 o                         
   7   2   1          1.26         -0.24         0.90 o                         
   8   2   1         31.01         26.72         1.83 o                         
   9   2   1          2.32          3.51         2.31 o                         
  -9   3   1         12.60         11.52         4.30 o                         
  -8   3   1          4.05          4.33         2.31 o                         
  -7   3   1         89.11         85.14         3.10 o                         
  -6   3   1          0.28         -0.89         0.89 o                         
  -5   3   1        368.03        361.94         6.50 o                         
  -4   3   1         96.14         97.49         2.06 o                         
  -3   3   1        130.69        123.87         3.15 o                         
  -2   3   1        157.22        136.27         4.62 o                         
  -1   3   1       1071.23       1176.88        39.00 o                         
   0   3   1       1465.50       1487.17        34.42 o                         
   1   3   1         51.46         54.70         1.17 o                         
   2   3   1       1017.38       1048.17        15.33 o                         
   3   3   1          6.00          6.90         0.43 o                         
   4   3   1        162.07        143.40         2.71 o                         
   5   3   1         24.10         24.29         0.88 o                         
   6   3   1          2.93          1.53         1.21 o                         
   7   3   1         96.51        100.01         2.67 o                         
   8   3   1          0.71         -0.19         1.24 o                         
  -7   4   1          8.81          6.06         2.56 o                         
  -6   4   1        130.51        123.94         4.98 o                         
  -5   4   1        438.86        447.16        12.32 o                         
  -4   4   1         63.12         59.36         2.77 o                         
  -3   4   1          0.28          1.51         0.68 o                         
  -2   4   1        120.14        136.64         2.93 o                         
  -1   4   1        340.66        383.07         8.22 o                         
   0   4   1        287.53        345.39         6.18 o                         
   1   4   1         20.21         18.78         1.12 o                         
   2   4   1        234.77        238.04         4.12 o                         
   3   4   1          3.09          1.36         0.48 o                         
   4   4   1        100.43        105.46         1.94 o                         
   5   4   1        132.91        131.97         2.50 o                         
   6   4   1         11.04         11.80         0.90 o                         
   7   4   1         28.87         34.66         1.98 o                         
   8   4   1        100.61         89.77         6.78 o                         
  -8   5   1          1.12          1.29         2.07 o                         
  -7   5   1          0.95          1.19         1.96 o                         
  -6   5   1         84.67         88.98         9.79 o                         
  -5   5   1        670.55        647.94        21.44 o                         
  -4   5   1          9.21          7.41         1.35 o                         
  -3   5   1        186.46        200.66         7.77 o                         
  -2   5   1         14.58         13.98         1.04 o                         
  -1   5   1         28.30         24.04         1.84 o                         
   0   5   1        121.10        118.60         4.07 o                         
   1   5   1        576.42        575.27         9.20 o                         
   2   5   1       1262.64       1293.10        19.29 o                         
   3   5   1        191.36        206.16         3.83 o                         
   4   5   1        216.36        213.82         3.65 o                         
   5   5   1          0.00         -0.02         1.04 o                         
   6   5   1         18.32         19.51         1.65 o                         
   7   5   1          6.70          7.71         2.71 o                         
  -7   6   1         10.37          8.58         2.32 o                         
  -6   6   1          0.84          4.17         1.97 o                         
  -5   6   1        121.36        127.35         3.53 o                         
  -4   6   1          1.42          1.35         0.90 o                         
  -3   6   1        337.93        345.87        20.14 o                         
  -2   6   1        129.36        125.90         5.93 o                         
  -1   6   1        149.41        152.94         3.67 o                         
   0   6   1         54.34         56.44         2.49 o                         
   1   6   1         81.71         85.29         2.02 o                         
   2   6   1        103.76        100.77         2.25 o                         
   3   6   1        147.57        142.56         3.29 o                         
   4   6   1         39.50         37.73         1.42 o                         
   5   6   1          1.69          1.10         1.71 o                         
   6   6   1         13.66         11.79         1.91 o                         
   7   6   1         76.65         79.98         5.80 o                         
  -6   7   1         41.09         33.66         8.69 o                         
  -5   7   1          2.53          3.27         4.33 o                         
  -4   7   1         48.68         46.39         3.92 o                         
  -3   7   1          1.00          4.48         2.01 o                         
  -2   7   1        267.85        255.68         7.38 o                         
  -1   7   1         10.89          8.96         1.86 o                         
   0   7   1         43.53         37.48         1.60 o                         
   1   7   1        122.32        116.96         2.93 o                         
   2   7   1         11.02         11.50         1.34 o                         
   3   7   1         87.50         85.00         2.54 o                         
   4   7   1         32.10         31.53         3.41 o                         
   5   7   1        104.42        100.94         4.63 o                         
   6   7   1         30.53         32.83         4.55 o                         
  -5   8   1         20.76         18.70         5.77 o                         
  -4   8   1          2.35          1.54         2.13 o                         
  -3   8   1         93.42         96.13         4.46 o                         
  -2   8   1          8.07          6.04         1.32 o                         
  -1   8   1         53.27         51.88         2.58 o                         
   0   8   1          9.97         10.68         1.06 o                         
   1   8   1         14.94         13.35         1.90 o                         
   2   8   1         16.18         18.49         2.15 o                         
   3   8   1          8.08          9.62         2.19 o                         
   4   8   1        236.48        270.04        13.94 o                         
  -3   9   1        181.50        203.83         8.51 o                         
  -2   9   1          5.66          2.56         1.73 o                         
  -1   9   1         14.97         14.24         2.33 o                         
   0   9   1        122.63        120.29         8.28 o                         
   1   9   1          3.02          2.15         4.58 o                         
   2   9   1          1.93          1.99         1.97 o                         
  -3  -9   2         56.39         54.11         6.55 o                         
  -2  -9   2          0.01          1.34         2.29 o                         
  -1  -9   2         56.76         53.78         3.82 o                         
   0  -9   2         61.10         65.94         4.07 o                         
   1  -9   2         56.24         45.66         2.60 o                         
   2  -9   2        112.52        105.19         4.42 o                         
   3  -9   2          0.58         -1.21         1.58 o                         
   4  -9   2         52.73         39.57         2.76 o                         
  -5  -8   2          1.55          1.79         2.08 o                         
  -4  -8   2         75.16         71.77         5.75 o                         
  -3  -8   2          5.36          5.54         1.98 o                         
  -2  -8   2        111.72        116.02         4.83 o                         
  -1  -8   2         44.67         40.48         2.80 o                         
   0  -8   2         46.26         38.69         1.94 o                         
   1  -8   2        150.45        160.38         4.46 o                         
   2  -8   2          7.71         11.99         1.77 o                         
   3  -8   2          8.96          7.52         1.57 o                         
   4  -8   2          8.54         10.90         2.71 o                         
   5  -8   2         39.94         38.16         2.70 o                         
  -6  -7   2         17.95         16.19         3.78 o                         
  -5  -7   2          7.15          8.54         1.65 o                         
  -4  -7   2         13.70         13.60         1.60 o                         
  -3  -7   2         30.56         29.20         3.00 o                         
  -2  -7   2         79.33         81.65         2.81 o                         
  -1  -7   2         11.99         12.88         0.84 o                         
   0  -7   2        188.52        183.39         5.06 o                         
   1  -7   2        408.47        401.08         6.43 o                         
   2  -7   2        131.95        140.25         3.03 o                         
   3  -7   2         27.54         30.07         1.46 o                         
   4  -7   2         31.04         33.04         1.97 o                         
   5  -7   2         19.59         19.47         1.95 o                         
   6  -7   2          8.85          6.13         3.48 o                         
   7  -7   2         10.54          6.66         4.20 o                         
  -7  -6   2         34.30         29.57         2.85 o                         
  -6  -6   2          0.43          1.16         1.24 o                         
  -5  -6   2        364.38        364.43         7.55 o                         
  -4  -6   2          9.30          7.63         1.04 o                         
  -3  -6   2        632.79        662.66        15.69 o                         
  -2  -6   2        376.07        380.86         8.42 o                         
  -1  -6   2        248.66        238.16         4.43 o                         
   0  -6   2         78.45         85.33         1.98 o                         
   1  -6   2         17.40         12.38         0.98 o                         
   2  -6   2        487.40        506.22        13.11 o                         
   3  -6   2         11.08         11.52         1.03 o                         
   4  -6   2        529.43        538.45        10.50 o                         
   5  -6   2        127.70        138.97         3.56 o                         
   6  -6   2          1.34         -0.25         1.56 o                         
   7  -6   2         39.01         37.45         4.06 o                         
  -8  -5   2          0.44         -1.98         1.98 o                         
  -7  -5   2          0.37         -1.27         2.80 o                         
  -6  -5   2         89.00         92.19         2.69 o                         
  -5  -5   2          0.25          0.77         0.94 o                         
  -4  -5   2         65.15         64.28         1.69 o                         
  -3  -5   2          0.17          0.69         0.68 o                         
  -2  -5   2          9.23          8.89         0.97 o                         
  -1  -5   2         20.11         21.62         0.86 o                         
   0  -5   2         66.13         75.47         2.12 o                         
   1  -5   2        294.29        322.92         5.53 o                         
   2  -5   2         10.12          9.14         0.84 o                         
   3  -5   2        689.67        692.08        11.44 o                         
   4  -5   2         21.80         25.61         0.87 o                         
   5  -5   2        136.74        136.39         3.56 o                         
   6  -5   2         10.63         11.51         1.46 o                         
   7  -5   2         33.68         33.04         3.88 o                         
   8  -5   2          3.24          0.61         2.35 o                         
  -8  -4   2        135.43        136.23         6.61 o                         
  -7  -4   2          0.41          0.55         1.02 o                         
  -6  -4   2         41.36         41.21         1.06 o                         
  -5  -4   2        354.90        327.50         6.01 o                         
  -4  -4   2         41.67         35.00         1.16 o                         
  -3  -4   2        961.97       1020.97        13.86 o                         
  -2  -4   2         20.58         22.14         1.13 o                         
  -1  -4   2        271.03        265.46         4.36 o                         
   0  -4   2        656.74        691.75        11.85 o                         
   1  -4   2        182.18        179.65         3.70 o                         
   2  -4   2         48.51         45.97         1.30 o                         
   3  -4   2         51.43         51.25         2.11 o                         
   4  -4   2        815.48        820.93        14.66 o                         
   5  -4   2         56.03         56.20         2.19 o                         
   6  -4   2         60.34         64.18         2.20 o                         
   7  -4   2          0.01          0.52         1.34 o                         
   8  -4   2         60.65         63.92         4.25 o                         
  -9  -3   2         78.80         79.88         9.07 o                         
  -8  -3   2          7.65          8.02         1.34 o                         
  -7  -3   2          0.15          0.52         1.05 o                         
  -6  -3   2         46.99         45.81         1.48 o                         
  -5  -3   2        318.54        347.36         9.40 o                         
  -4  -3   2          1.21          2.24         1.45 o                         
  -3  -3   2         20.72         12.53         0.95 o                         
  -2  -3   2        934.17        958.31        13.85 o                         
  -1  -3   2         75.76         70.28         1.11 o                         
   0  -3   2       1101.18       1085.46        17.84 o                         
   1  -3   2         79.24         80.08         1.63 o                         
   2  -3   2        281.85        273.68         8.85 o                         
   3  -3   2         74.16         58.77         1.56 o                         
   4  -3   2         36.84         37.56         1.43 o                         
   5  -3   2         73.40         73.21         1.81 o                         
   6  -3   2          0.14         -0.23         0.82 o                         
   7  -3   2        460.29        432.95         7.98 o                         
   8  -3   2         20.76         21.00         1.81 o                         
   9  -3   2         13.48         11.95         2.12 o                         
  -9  -2   2          1.69          1.15         2.22 o                         
  -8  -2   2          2.43          1.06         2.53 o                         
  -7  -2   2        851.53        916.30        21.43 o                         
  -6  -2   2         49.67         50.74         1.75 o                         
  -5  -2   2          5.96          6.12         0.66 o                         
  -4  -2   2        624.48        610.07        14.74 o                         
  -3  -2   2        137.46        139.42         2.79 o                         
  -2  -2   2          0.24         -0.59         0.59 o                         
  -1  -2   2          2.10          1.82         0.40 o                         
   0  -2   2        772.00        761.18        12.04 o                         
   1  -2   2        936.24        942.03        21.97 o                         
   2  -2   2        364.92        363.59         6.94 o                         
   3  -2   2       2140.48       2244.88        56.51 o                         
   4  -2   2         95.04        102.12         3.13 o                         
   5  -2   2        577.35        573.24        15.62 o                         
   6  -2   2         13.50         14.72         1.39 o                         
   7  -2   2         46.93         46.25         2.66 o                         
   8  -2   2         38.99         36.42         1.94 o                         
   9  -2   2         10.79          6.73         2.26 o                         
  -9  -1   2          0.62          0.83         1.53 o                         
  -8  -1   2        112.50        110.37         3.66 o                         
  -7  -1   2        514.24        532.59        14.62 o                         
  -6  -1   2        140.49        146.76         3.60 o                         
  -5  -1   2        746.66        746.16        16.72 o                         
  -4  -1   2         36.13         38.62         1.72 o                         
  -3  -1   2        537.60        513.88        12.46 o                         
  -2  -1   2        468.37        458.88         9.67 o                         
  -1  -1   2          5.62         13.77         3.49 o                         
   0  -1   2       2771.09       2500.02       139.29 o                         
   1  -1   2        252.78        260.52         5.06 o                         
   2  -1   2        307.17        305.67         9.85 o                         
   3  -1   2        320.51        366.18         5.71 o                         
   4  -1   2         40.44         36.35         1.42 o                         
   5  -1   2        229.67        224.49         3.27 o                         
   6  -1   2         95.76         94.21         2.45 o                         
   7  -1   2        125.95        122.44         2.39 o                         
   8  -1   2         91.31         90.07         2.87 o                         
   9  -1   2        144.16        149.09         6.36 o                         
  -9   0   2          0.12          3.12         2.73 o                         
  -8   0   2        112.05        108.23         4.74 o                         
  -7   0   2          6.46          4.84         0.94 o                         
  -6   0   2         38.41         39.25         1.28 o                         
  -5   0   2         27.96         24.58         0.94 o                         
  -4   0   2          0.01         -0.11         0.48 o                         
  -3   0   2         46.49         39.33         1.37 o                         
  -2   0   2       1477.40       1425.89        34.11 o                         
  -1   0   2        677.96        654.78        24.61 o                         
   0   0   2         36.93         36.93         1.34 o                         
   1   0   2       4432.93       4064.59        48.09 o                         
   2   0   2        898.17        875.28        14.64 o                         
   3   0   2        190.17        208.57         3.34 o                         
   4   0   2        464.85        471.79        11.45 o                         
   5   0   2        253.49        243.64         6.35 o                         
   6   0   2        386.08        379.11         8.65 o                         
   7   0   2        106.27        108.81         3.99 o                         
   8   0   2          0.35          1.80         1.29 o                         
   9   0   2         39.05         27.29         2.48 o                         
  -9   1   2         11.90         10.92         2.60 o                         
  -8   1   2         19.13         14.45         1.28 o                         
  -7   1   2         67.85         71.12         2.85 o                         
  -6   1   2        120.08        123.46         3.42 o                         
  -5   1   2        205.47        206.58         7.53 o                         
  -4   1   2       2279.34       2331.51        49.61 o                         
  -3   1   2        224.81        219.28         6.30 o                         
  -2   1   2       3710.03       3542.29        58.18 o                         
  -1   1   2       2644.34       2573.84        58.19 o                         
   0   1   2        124.59        100.48         3.34 o                         
   1   1   2        824.46        783.94         9.07 o                         
   2   1   2         28.31         22.80         0.46 o                         
   3   1   2        596.51        577.02         8.37 o                         
   4   1   2         61.98         66.95         1.59 o                         
   5   1   2        151.93        148.19         2.99 o                         
   6   1   2        789.08        807.73        13.48 o                         
   7   1   2          4.09          4.44         1.41 o                         
   8   1   2         18.74         16.96         1.62 o                         
   9   1   2         12.05         13.96         2.17 o                         
  -9   2   2         21.35         17.69         2.65 o                         
  -8   2   2         92.82         91.53         5.26 o                         
  -7   2   2          1.76          0.68         1.14 o                         
  -6   2   2          8.81          9.47         1.01 o                         
  -5   2   2         96.77         83.81         2.53 o                         
  -4   2   2          8.14         13.73         0.62 o                         
  -3   2   2        118.66        113.19         2.18 o                         
  -2   2   2        263.70        260.73         6.59 o                         
  -1   2   2        124.19        108.26         2.61 o                         
   0   2   2          6.38          7.77         0.63 o                         
   1   2   2          8.28          6.49         0.41 o                         
   2   2   2        222.66        205.55         2.73 o                         
   3   2   2         57.70         70.17         1.29 o                         
   4   2   2        232.83        237.03         3.94 o                         
   5   2   2        143.34        140.32         3.56 o                         
   6   2   2         53.02         48.02         1.34 o                         
   7   2   2          4.38          2.27         1.27 o                         
   8   2   2        126.90        134.24         4.65 o                         
  -9   3   2         60.51         59.59         4.68 o                         
  -8   3   2          0.25          2.57         2.04 o                         
  -7   3   2         20.14         14.50         2.55 o                         
  -6   3   2          6.51          4.62         1.18 o                         
  -5   3   2        423.28        429.54        10.75 o                         
  -4   3   2          0.82          0.91         0.74 o                         
  -3   3   2         31.07         27.71         1.93 o                         
  -2   3   2       1267.24       1371.28        39.33 o                         
  -1   3   2         10.09         14.49         0.69 o                         
   0   3   2         49.37         48.25         2.13 o                         
   1   3   2        236.66        252.29         5.49 o                         
   2   3   2        505.66        535.34         9.25 o                         
   3   3   2        400.74        393.37         6.01 o                         
   4   3   2        377.92        360.97         5.37 o                         
   5   3   2        284.63        274.71         4.39 o                         
   6   3   2         66.94         61.74         1.89 o                         
   7   3   2        143.20        141.39         3.44 o                         
   8   3   2          5.95          5.50         1.96 o                         
  -8   4   2         22.28         21.42         3.82 o                         
  -7   4   2         87.77         87.63         4.15 o                         
  -6   4   2          0.68         -0.68         1.01 o                         
  -5   4   2         59.96         51.72         1.73 o                         
  -4   4   2        691.93        700.59        11.95 o                         
  -3   4   2          9.71         11.32         0.86 o                         
  -2   4   2        631.91        635.42        19.92 o                         
  -1   4   2          0.45         -0.32         0.68 o                         
   0   4   2        244.18        252.18         4.21 o                         
   1   4   2          2.51          0.89         0.65 o                         
   2   4   2        517.43        528.60         9.11 o                         
   3   4   2         55.11         46.27         1.19 o                         
   4   4   2        337.19        329.00         5.62 o                         
   5   4   2         34.89         36.60         1.56 o                         
   6   4   2         10.08          8.64         0.91 o                         
   7   4   2          0.15          0.34         1.50 o                         
   8   4   2         11.55          7.82         2.63 o                         
  -7   5   2         26.86         21.12         2.56 o                         
  -6   5   2         84.85         84.75         5.62 o                         
  -5   5   2         18.13         17.59         2.17 o                         
  -4   5   2        117.05        116.12         3.80 o                         
  -3   5   2        101.93        110.98         3.72 o                         
  -2   5   2          0.08          0.12         0.76 o                         
  -1   5   2        264.42        272.86         5.87 o                         
   0   5   2         59.24         56.49         1.77 o                         
   1   5   2       1032.72       1043.50        22.80 o                         
   2   5   2         42.12         42.82         0.97 o                         
   3   5   2        101.86         95.71         2.20 o                         
   4   5   2        509.57        510.27         8.27 o                         
   5   5   2          0.04          2.40         0.99 o                         
   6   5   2         86.66         87.93         4.05 o                         
   7   5   2          4.11          7.24         2.96 o                         
  -7   6   2         25.19         20.93         2.41 o                         
  -6   6   2         27.48         29.24         6.68 o                         
  -5   6   2          3.34          4.57         2.04 o                         
  -4   6   2         20.83         18.96         1.48 o                         
  -3   6   2          5.60          6.28         0.86 o                         
  -2   6   2        192.75        179.76         8.20 o                         
  -1   6   2        130.11        114.14         2.62 o                         
   0   6   2         66.91         72.20         2.08 o                         
   1   6   2        155.83        163.84         2.93 o                         
   2   6   2         12.72         11.47         1.00 o                         
   3   6   2         21.25         18.68         1.04 o                         
   4   6   2          6.56          5.77         0.92 o                         
   5   6   2         81.21         85.51         3.60 o                         
   6   6   2         17.16         12.66         2.77 o                         
  -5   7   2         18.05         19.45         2.44 o                         
  -4   7   2          1.59          2.51         1.88 o                         
  -3   7   2          0.84          1.00         2.93 o                         
  -2   7   2         11.96         15.62         3.02 o                         
  -1   7   2         34.75         26.50         1.52 o                         
   0   7   2         44.98         43.60         1.50 o                         
   1   7   2        105.44         99.47         2.75 o                         
   2   7   2         47.38         45.83         1.77 o                         
   3   7   2         79.25         81.42         3.20 o                         
   4   7   2          5.94          7.79         2.15 o                         
   5   7   2         15.94          7.07         3.10 o                         
  -5   8   2         67.01         61.36         4.33 o                         
  -4   8   2          8.87          7.02         2.43 o                         
  -3   8   2        104.12        105.24         6.50 o                         
  -2   8   2         15.26          8.11         2.97 o                         
  -1   8   2         36.01         38.98         2.16 o                         
   0   8   2         56.28         57.05         3.25 o                         
   1   8   2          1.17          1.26         1.08 o                         
   2   8   2         89.01         89.28         6.09 o                         
   3   8   2          5.86          8.90         3.17 o                         
   4   8   2        202.41        243.43        13.72 o                         
  -3   9   2          4.05          2.07         2.29 o                         
  -2   9   2          8.86          7.88         4.10 o                         
  -1   9   2         79.67         75.23         8.98 o                         
   0   9   2          1.21          1.50         2.19 o                         
   1   9   2         19.04         23.06         2.59 o                         
   2   9   2          1.37         -0.86         2.84 o                         
   0 -10   3          6.96          2.34         2.54 o                         
   1 -10   3          1.03          0.31         2.69 o                         
  -4  -9   3         34.81         28.63         2.67 o                         
  -3  -9   3          0.26          0.14         2.04 o                         
  -2  -9   3         16.63         14.86         2.35 o                         
  -1  -9   3         10.78         11.46         2.26 o                         
   0  -9   3          8.43          2.53         2.13 o                         
   1  -9   3         13.59         11.83         1.62 o                         
   2  -9   3          8.34         10.86         2.33 o                         
   3  -9   3          2.30          3.17         2.29 o                         
   4  -9   3          8.51          7.39         1.84 o                         
  -5  -8   3          3.34         -2.16         2.16 o                         
  -4  -8   3         10.67          8.29         1.98 o                         
  -3  -8   3          7.80          4.48         2.98 o                         
  -2  -8   3        172.33        166.64         5.06 o                         
  -1  -8   3          7.54          5.61         0.93 o                         
   0  -8   3         90.80         94.48         3.01 o                         
   1  -8   3         86.81         76.77         2.82 o                         
   2  -8   3         14.05         15.51         2.68 o                         
   3  -8   3         64.04         69.53         2.89 o                         
   4  -8   3          8.74         10.36         3.11 o                         
   5  -8   3        116.21        124.61         6.71 o                         
  -6  -7   3          0.47          2.28         2.01 o                         
  -5  -7   3          4.33          5.00         1.59 o                         
  -4  -7   3        155.59        156.92         4.51 o                         
  -3  -7   3         82.99         71.20         2.79 o                         
  -2  -7   3          1.61         -1.07         1.07 o                         
  -1  -7   3        123.25        126.66         2.82 o                         
   0  -7   3         12.09         11.46         0.92 o                         
   1  -7   3          0.08          0.73         1.28 o                         
   2  -7   3         33.48         31.75         1.81 o                         
   3  -7   3          6.38          8.76         1.26 o                         
   4  -7   3         93.02         95.43         5.31 o                         
   5  -7   3          3.28          2.20         1.57 o                         
   6  -7   3         86.36         84.24         3.93 o                         
  -7  -6   3         13.95         12.94         3.11 o                         
  -6  -6   3         28.90         24.59         4.43 o                         
  -5  -6   3         75.02         80.32         3.35 o                         
  -4  -6   3        121.42        117.07         2.98 o                         
  -3  -6   3        805.75        814.04        14.88 o                         
  -2  -6   3        195.45        203.23         4.36 o                         
  -1  -6   3         20.19         17.29         1.02 o                         
   0  -6   3          0.22         -0.45         0.84 o                         
   1  -6   3         99.67         98.50         2.23 o                         
   2  -6   3          7.10          7.23         0.97 o                         
   3  -6   3        145.21        144.34         3.16 o                         
   4  -6   3        421.93        429.97        11.77 o                         
   5  -6   3          0.01         -1.24         1.24 o                         
   6  -6   3         43.37         44.14         4.97 o                         
   7  -6   3         12.96         11.94         2.58 o                         
  -8  -5   3         10.92         10.76         2.41 o                         
  -7  -5   3        128.40        119.59         4.19 o                         
  -6  -5   3         28.14         27.05         1.63 o                         
  -5  -5   3          1.95          2.75         1.25 o                         
  -4  -5   3          6.37          4.49         1.03 o                         
  -3  -5   3        130.39        124.98         2.57 o                         
  -2  -5   3          0.05          0.35         0.55 o                         
  -1  -5   3          6.94         10.81         0.72 o                         
   0  -5   3          0.70          0.21         0.65 o                         
   1  -5   3        128.59        130.30         2.60 o                         
   2  -5   3        140.58        142.14         4.24 o                         
   3  -5   3          0.62          0.84         0.99 o                         
   4  -5   3        537.73        524.88        20.74 o                         
   5  -5   3        140.77        137.47         3.51 o                         
   6  -5   3          0.01          1.14         1.41 o                         
   7  -5   3         35.92         39.52         4.40 o                         
   8  -5   3         28.89         28.51         2.55 o                         
  -8  -4   3          2.41          1.31         1.99 o                         
  -7  -4   3         94.31         99.57         3.53 o                         
  -6  -4   3         63.01         57.15         1.50 o                         
  -5  -4   3          0.57          0.86         1.00 o                         
  -4  -4   3        729.13        743.19        11.48 o                         
  -3  -4   3        142.28        139.90         2.12 o                         
  -2  -4   3        139.95        147.56         2.59 o                         
  -1  -4   3        774.75        750.94        11.35 o                         
   0  -4   3        183.25        204.75         3.49 o                         
   1  -4   3        146.57        130.62         2.53 o                         
   2  -4   3         84.25         85.99         2.73 o                         
   3  -4   3        533.53        550.55        10.11 o                         
   4  -4   3          0.37         -0.26         0.79 o                         
   5  -4   3         41.07         42.55         1.50 o                         
   6  -4   3         49.40         54.10         2.02 o                         
   7  -4   3          0.07         -0.37         2.26 o                         
   8  -4   3         43.66         43.83         4.76 o                         
  -9  -3   3          3.22          0.34         2.15 o                         
  -8  -3   3          9.00          5.74         1.42 o                         
  -7  -3   3        145.71        139.44         4.14 o                         
  -6  -3   3         49.74         47.53         1.43 o                         
  -5  -3   3        415.52        435.63        10.04 o                         
  -4  -3   3         19.17         28.34         1.23 o                         
  -3  -3   3        248.94        251.03         4.64 o                         
  -2  -3   3        321.52        327.96         5.25 o                         
  -1  -3   3        335.48        332.15         4.88 o                         
   0  -3   3        301.19        287.10         5.97 o                         
   1  -3   3        108.74        119.21         1.99 o                         
   2  -3   3        264.35        258.10         6.97 o                         
   3  -3   3          0.18          0.48         0.46 o                         
   4  -3   3         26.84         25.84         1.48 o                         
   5  -3   3          2.56          1.93         0.82 o                         
   6  -3   3        112.76        101.45         2.41 o                         
   7  -3   3         74.97         63.14         2.00 o                         
   8  -3   3          9.72          8.35         2.18 o                         
  -9  -2   3         97.27         93.20         4.00 o                         
  -8  -2   3        120.72        123.48         6.13 o                         
  -7  -2   3        143.86        146.22         4.02 o                         
  -6  -2   3         35.16         29.70         1.39 o                         
  -5  -2   3          0.85          2.22         0.69 o                         
  -4  -2   3        251.07        229.35         5.54 o                         
  -3  -2   3          1.72          2.76         0.74 o                         
  -2  -2   3         27.88         23.21         0.98 o                         
  -1  -2   3       1550.57       1589.29        23.07 o                         
   0  -2   3        163.89        164.77         3.59 o                         
   1  -2   3         69.58         74.69         1.65 o                         
   2  -2   3          3.12          4.00         0.54 o                         
   3  -2   3        292.38        286.15         8.60 o                         
   4  -2   3         20.04         25.48         1.45 o                         
   5  -2   3        457.46        451.69         9.45 o                         
   6  -2   3         67.14         60.91         1.94 o                         
   7  -2   3         52.87         61.63         2.04 o                         
   8  -2   3          4.56          7.13         2.26 o                         
   9  -2   3         70.29         82.51         4.55 o                         
  -9  -1   3          1.61          2.84         2.25 o                         
  -8  -1   3        296.87        294.23         7.87 o                         
  -7  -1   3          1.07          1.32         1.64 o                         
  -6  -1   3         11.86         12.72         1.18 o                         
  -5  -1   3         71.88         67.90         2.89 o                         
  -4  -1   3        471.71        497.06        11.34 o                         
  -3  -1   3        436.87        427.41        10.95 o                         
  -2  -1   3       1371.92       1309.55        21.25 o                         
   0  -1   3        771.12        744.77        10.15 o                         
   1  -1   3        694.94        640.33        11.38 o                         
   2  -1   3        139.95        136.56         3.26 o                         
   3  -1   3        145.45        186.90         2.69 o                         
   4  -1   3         46.66         45.24         0.98 o                         
   5  -1   3         65.27         72.18         1.38 o                         
   6  -1   3        342.69        336.23         6.70 o                         
   7  -1   3          0.31         -0.17         0.67 o                         
   8  -1   3         63.96         60.95         4.85 o                         
   9  -1   3         16.59         19.55         2.50 o                         
  -9   0   3          3.62          1.44         2.11 o                         
  -8   0   3        173.06        166.20         5.82 o                         
  -7   0   3          8.46          9.21         1.12 o                         
  -6   0   3        453.34        480.23         8.79 o                         
  -5   0   3          7.99         11.48         0.72 o                         
  -4   0   3          0.17         -0.52         0.52 o                         
  -3   0   3        609.30        587.50        16.58 o                         
  -2   0   3        323.37        321.76         8.70 o                         
  -1   0   3         92.75         90.82         2.92 o                         
   0   0   3        950.88        908.54        16.73 o                         
   1   0   3         45.61         48.09         1.07 o                         
   2   0   3         16.78         10.59         0.40 o                         
   3   0   3         29.18         27.28         0.73 o                         
   4   0   3         87.55         80.43         1.49 o                         
   5   0   3        210.64        209.13         3.31 o                         
   6   0   3          0.38          0.53         0.50 o                         
   7   0   3        101.22        105.56         2.38 o                         
   8   0   3         50.49         53.44         3.52 o                         
   9   0   3          7.59          9.01         2.07 o                         
  -9   1   3         46.22         43.71         3.35 o                         
  -8   1   3        314.24        314.60        16.50 o                         
  -7   1   3        274.90        274.03         7.33 o                         
  -6   1   3         25.11         24.81         0.96 o                         
  -5   1   3        240.24        269.56         6.06 o                         
  -4   1   3        113.14         92.63         4.32 o                         
  -3   1   3         35.63         37.50         0.91 o                         
  -2   1   3        852.83        816.12        14.52 o                         
  -1   1   3        159.24        163.90         3.10 o                         
   0   1   3       1449.43       1409.98        45.02 o                         
   1   1   3          7.32         10.29         0.32 o                         
   2   1   3       3176.93       3243.04        35.87 o                         
   3   1   3          6.30          9.98         0.38 o                         
   4   1   3         50.78         45.49         1.16 o                         
   5   1   3        821.05        873.67        13.30 o                         
   6   1   3         16.47         20.42         0.96 o                         
   7   1   3         15.38         17.53         1.25 o                         
   8   1   3         42.99         46.52         4.22 o                         
   9   1   3         74.27         71.11         5.37 o                         
  -9   2   3          0.76          1.18         2.74 o                         
  -8   2   3         48.68         55.05         2.60 o                         
  -7   2   3        103.91        103.37         2.56 o                         
  -6   2   3         31.08         35.10         1.56 o                         
  -5   2   3         64.87         64.56         1.55 o                         
  -4   2   3         40.11         43.18         1.04 o                         
  -3   2   3          9.26         13.26         0.56 o                         
  -2   2   3        137.51        134.88         3.82 o                         
  -1   2   3        352.11        328.93         6.85 o                         
   0   2   3        130.45        137.30         4.40 o                         
   1   2   3       1192.80       1146.04        23.53 o                         
   2   2   3        649.41        743.51         9.43 o                         
   3   2   3        105.52        101.46         2.22 o                         
   4   2   3         64.35         63.47         1.30 o                         
   5   2   3         96.68        107.01         2.68 o                         
   6   2   3          6.36          8.38         1.01 o                         
   7   2   3          5.36          3.72         0.96 o                         
   8   2   3         54.15         59.67         3.23 o                         
  -9   3   3          6.35          1.83         2.45 o                         
  -8   3   3         31.66         30.34         2.76 o                         
  -7   3   3         20.26         21.31         1.92 o                         
  -6   3   3        389.90        378.71         7.21 o                         
  -5   3   3        378.33        395.50         9.17 o                         
  -4   3   3         43.55         43.07         1.47 o                         
  -3   3   3        209.82        206.60         3.49 o                         
  -2   3   3       1057.71       1098.18        19.45 o                         
  -1   3   3        314.19        317.69        10.02 o                         
   0   3   3        201.25        173.16         4.12 o                         
   1   3   3         22.39         24.09         1.66 o                         
   2   3   3        639.57        593.27        11.28 o                         
   3   3   3          7.62          7.96         0.81 o                         
   4   3   3        148.01        156.35         2.63 o                         
   5   3   3        469.40        456.31         6.78 o                         
   6   3   3        102.28        107.53         2.44 o                         
   7   3   3        219.76        238.79         6.25 o                         
   8   3   3         42.01         40.30         4.20 o                         
  -8   4   3         26.06         20.50         2.36 o                         
  -7   4   3        103.89         98.33         4.13 o                         
  -6   4   3        318.07        306.22        12.13 o                         
  -5   4   3         49.69         51.35         2.46 o                         
  -4   4   3        387.36        391.50        12.58 o                         
  -3   4   3         17.03         16.30         0.95 o                         
  -2   4   3        111.73         96.14         2.07 o                         
  -1   4   3          4.55          5.22         0.66 o                         
   0   4   3        825.68        859.60        21.91 o                         
   1   4   3        208.91        207.99         4.47 o                         
   2   4   3        190.94        190.29         3.35 o                         
   3   4   3         91.65         89.33         2.94 o                         
   4   4   3          0.49          0.76         0.84 o                         
   5   4   3          1.85          6.50         0.84 o                         
   6   4   3         29.53         33.56         1.73 o                         
   7   4   3         13.80         19.73         2.69 o                         
  -8   5   3        121.60        120.47         7.70 o                         
  -5   5   3          1.84          0.42         1.50 o                         
  -4   5   3          1.44          0.89         0.97 o                         
  -3   5   3         81.67         69.84         1.70 o                         
  -2   5   3         14.71         11.86         0.89 o                         
  -1   5   3        168.32        174.66         9.15 o                         
   0   5   3         74.29         75.62         1.79 o                         
   1   5   3        268.76        267.57         5.89 o                         
   2   5   3         31.13         30.87         1.37 o                         
   3   5   3        139.47        141.62         2.55 o                         
   4   5   3        161.25        169.06         3.84 o                         
   5   5   3         54.65         45.15         4.48 o                         
   6   5   3        123.70        138.36         7.64 o                         
   7   5   3          8.00         13.55         3.29 o                         
  -7   6   3        126.68        132.76        10.90 o                         
  -6   6   3         13.85         11.92         1.80 o                         
  -5   6   3        138.61        157.94         8.37 o                         
  -4   6   3         10.40         10.07         1.66 o                         
  -3   6   3        420.11        394.42        14.73 o                         
  -2   6   3        181.98        186.74         4.74 o                         
  -1   6   3         35.14         42.69         1.90 o                         
   0   6   3        439.24        441.74         9.29 o                         
   1   6   3        119.79        113.92         2.35 o                         
   2   6   3        101.63        103.93         1.87 o                         
   3   6   3          0.38         -0.24         1.91 o                         
   4   6   3         74.97         81.48         3.25 o                         
   5   6   3         28.90         32.92         3.17 o                         
   6   6   3         11.63          2.96         2.70 o                         
  -6   7   3         11.54          9.89         2.54 o                         
  -5   7   3          0.62          3.06         3.20 o                         
  -4   7   3        162.75        167.83         8.76 o                         
  -3   7   3         31.77         27.22         1.61 o                         
  -2   7   3         53.45         58.18         2.86 o                         
  -1   7   3         21.26         19.90         1.55 o                         
   0   7   3         55.21         68.86         2.20 o                         
   1   7   3          3.27          3.26         0.90 o                         
   2   7   3         78.56         79.35         3.44 o                         
   3   7   3         25.77         24.48         2.20 o                         
   4   7   3         42.55         49.65         4.02 o                         
   5   7   3        173.58        179.34        10.62 o                         
  -5   8   3          2.50          5.99         4.14 o                         
  -4   8   3         13.76         16.53         4.92 o                         
  -3   8   3         48.67         44.69         3.07 o                         
  -2   8   3          0.35          0.53         1.93 o                         
  -1   8   3         99.86        100.69         3.26 o                         
   0   8   3         23.90         28.28         2.78 o                         
   1   8   3         91.65         94.60         7.79 o                         
   2   8   3         12.06         15.56         2.90 o                         
   3   8   3         62.61         66.53         5.07 o                         
  -2   9   3        115.83        130.95         7.04 o                         
  -1   9   3         26.69         25.59         4.11 o                         
   0   9   3         29.20         24.99         3.90 o                         
   1   9   3          0.00          2.37         2.64 o                         
   0 -10   4          3.82          2.06         2.45 o                         
   1 -10   4         55.47         46.85         4.91 o                         
  -4  -9   4         22.10         15.72         2.33 o                         
  -3  -9   4          6.17          5.65         2.29 o                         
  -2  -9   4         25.23         26.74         4.73 o                         
  -1  -9   4          6.51         11.67         2.33 o                         
   0  -9   4         24.83         35.76         2.99 o                         
   1  -9   4          5.65          4.34         1.33 o                         
   2  -9   4         88.02         92.64         3.98 o                         
   3  -9   4         12.30         10.83         1.85 o                         
   4  -9   4         20.02         16.24         2.05 o                         
  -5  -8   4          0.65         -1.66         2.20 o                         
  -4  -8   4         36.89         27.50         2.26 o                         
  -3  -8   4        149.22        152.04         5.68 o                         
  -2  -8   4        185.15        184.99         6.68 o                         
  -1  -8   4          2.06          3.57         0.99 o                         
   0  -8   4        135.78        134.47         3.92 o                         
   1  -8   4        191.52        188.50         5.39 o                         
   2  -8   4          4.19          5.74         2.60 o                         
   3  -8   4         56.15         60.21         2.66 o                         
   4  -8   4         46.64         52.26         2.89 o                         
   5  -8   4         35.96         30.31         2.54 o                         
  -6  -7   4         47.07         45.61         3.43 o                         
  -5  -7   4          1.96          4.94         1.95 o                         
  -4  -7   4         38.28         38.46         2.11 o                         
  -3  -7   4        217.50        208.21         5.59 o                         
  -2  -7   4          4.10          2.11         1.45 o                         
  -1  -7   4        180.79        181.19         3.90 o                         
   0  -7   4          0.44          1.08         1.01 o                         
   1  -7   4        139.81        131.10         3.20 o                         
   2  -7   4         34.64         32.61         1.38 o                         
   3  -7   4          3.85          4.08         0.77 o                         
   4  -7   4         87.86         86.54         2.57 o                         
   5  -7   4          4.49          4.54         1.60 o                         
   6  -7   4        146.50        148.55         6.00 o                         
  -7  -6   4          1.62         -1.33         4.12 o                         
  -6  -6   4          2.24          3.16         1.35 o                         
  -5  -6   4         11.62         11.59         1.51 o                         
  -4  -6   4         16.87         12.94         1.18 o                         
  -3  -6   4        192.58        190.17         3.68 o                         
  -2  -6   4        326.78        340.33         6.70 o                         
  -1  -6   4        109.87        106.28         2.41 o                         
   0  -6   4        135.45        126.88         3.15 o                         
   1  -6   4         60.29         61.04         1.70 o                         
   2  -6   4        193.67        193.51         4.02 o                         
   3  -6   4         57.93         57.72         1.56 o                         
   4  -6   4        116.34        121.74         2.73 o                         
   5  -6   4         48.83         41.90         1.86 o                         
   6  -6   4         33.90         28.13         1.73 o                         
   7  -6   4         18.92         18.39         2.22 o                         
  -8  -5   4         17.72         14.56         2.58 o                         
  -7  -5   4        265.78        271.43         8.69 o                         
  -6  -5   4          0.80         -0.27         0.56 o                         
  -5  -5   4         40.84         39.44         1.45 o                         
  -4  -5   4         85.21         80.45         1.93 o                         
  -3  -5   4          0.21          0.28         0.64 o                         
  -2  -5   4         54.84         55.25         1.37 o                         
  -1  -5   4         83.97         81.42         2.02 o                         
   0  -5   4       1247.93       1300.62        21.55 o                         
   1  -5   4        157.37        147.76         2.80 o                         
   2  -5   4          2.53          3.22         0.58 o                         
   3  -5   4        667.94        686.86        11.61 o                         
   4  -5   4        442.24        452.85         7.24 o                         
   5  -5   4         41.32         43.41         1.84 o                         
   6  -5   4         44.36         42.75         2.96 o                         
   7  -5   4         26.86         19.59         1.75 o                         
   8  -5   4         22.13         19.63         2.45 o                         
  -8  -4   4          0.03         -1.36         2.98 o                         
  -7  -4   4          0.00         -0.11         0.96 o                         
  -6  -4   4         28.62         26.21         1.31 o                         
  -5  -4   4          0.86         -0.18         1.72 o                         
  -4  -4   4        242.96        256.13         4.37 o                         
  -3  -4   4         25.61         18.39         0.80 o                         
  -2  -4   4          0.44          2.47         0.60 o                         
  -1  -4   4        296.26        265.29         3.64 o                         
   0  -4   4        138.69        142.13         2.49 o                         
   1  -4   4         91.26         87.05         2.17 o                         
   2  -4   4          2.25          3.24         0.65 o                         
   3  -4   4         15.67         12.55         0.83 o                         
   4  -4   4          2.65          2.45         1.17 o                         
   5  -4   4         23.23         21.80         1.18 o                         
   6  -4   4         47.70         53.14         2.34 o                         
   7  -4   4          0.00          0.12         1.26 o                         
   8  -4   4         98.80         96.73         7.01 o                         
  -9  -3   4          0.40          1.26         4.10 o                         
  -8  -3   4          7.15          6.28         2.04 o                         
  -7  -3   4        389.62        393.50        10.54 o                         
  -6  -3   4         43.05         37.26         1.76 o                         
  -5  -3   4         12.81         13.47         0.97 o                         
  -4  -3   4        669.96        702.85        12.13 o                         
  -3  -3   4         29.77         26.97         1.32 o                         
  -2  -3   4        186.96        186.33         3.54 o                         
  -1  -3   4        447.69        461.55         6.84 o                         
   0  -3   4        726.50        707.01        10.49 o                         
   1  -3   4        296.79        292.48         4.46 o                         
   2  -3   4        785.66        759.55        12.76 o                         
   3  -3   4         86.78         93.35         3.05 o                         
   4  -3   4         25.47         26.74         1.04 o                         
   5  -3   4        293.45        291.72         4.77 o                         
   6  -3   4        220.77        195.69         5.14 o                         
   7  -3   4         30.48         27.60         1.41 o                         
   8  -3   4          0.03         -1.61         1.61 o                         
  -9  -2   4         40.79         41.90         3.47 o                         
  -8  -2   4          0.00          1.05         1.93 o                         
  -7  -2   4         56.81         55.36         1.86 o                         
  -6  -2   4         62.89         57.19         2.48 o                         
  -5  -2   4        137.47        131.03         4.58 o                         
  -4  -2   4         33.71         39.97         1.12 o                         
  -3  -2   4         34.96         39.08         1.33 o                         
  -2  -2   4          1.26          3.58         1.27 o                         
  -1  -2   4         30.55         32.84         0.89 o                         
   0  -2   4        504.75        467.53         6.64 o                         
   1  -2   4       1296.03       1235.78        16.22 o                         
   2  -2   4         92.45         90.08         1.84 o                         
   3  -2   4         42.51         32.20         1.20 o                         
   4  -2   4        390.99        408.58         8.79 o                         
   5  -2   4         43.36         49.12         1.56 o                         
   6  -2   4        504.19        498.20         7.84 o                         
   7  -2   4          6.86          7.08         1.49 o                         
   8  -2   4        114.36        126.75         4.79 o                         
  -9  -1   4         13.32         14.86         5.99 o                         
  -8  -1   4        152.63        163.14         9.41 o                         
  -7  -1   4         83.02         86.67         4.65 o                         
  -6  -1   4         50.81         46.98         1.74 o                         
  -5  -1   4          2.87          4.11         0.78 o                         
  -4  -1   4        184.82        184.51         6.23 o                         
  -3  -1   4          0.09         -0.56         0.61 o                         
  -2  -1   4        118.59        101.66         2.06 o                         
  -1  -1   4       9020.62       8659.96       190.28 o                         
   0  -1   4          3.22          1.80         0.37 o                         
   1  -1   4        977.97        955.98        14.47 o                         
   2  -1   4        458.03        483.81         8.50 o                         
   3  -1   4        682.42        674.09        10.90 o                         
   4  -1   4        136.22        148.79         3.45 o                         
   5  -1   4         53.69         55.76         1.30 o                         
   6  -1   4        195.18        191.80         3.34 o                         
   7  -1   4          0.26          0.98         0.72 o                         
   8  -1   4         54.49         50.71         2.64 o                         
  -9   0   4          5.23          5.79         1.68 o                         
  -8   0   4          2.33          2.48         1.78 o                         
  -7   0   4        185.09        193.11         5.41 o                         
  -6   0   4          0.14         -0.64         0.81 o                         
  -5   0   4        308.62        304.72         9.38 o                         
  -4   0   4         17.67         13.55         0.79 o                         
  -3   0   4         10.55         10.09         0.67 o                         
  -2   0   4        183.05        201.10         4.00 o                         
  -1   0   4       4862.61       4752.04       108.12 o                         
   0   0   4        567.85        513.51        13.94 o                         
   1   0   4         11.46         13.14         0.41 o                         
   2   0   4        691.73        666.76         9.37 o                         
   3   0   4        107.85        113.25         2.79 o                         
   4   0   4        493.02        508.63         8.65 o                         
   5   0   4        296.45        306.94         4.41 o                         
   6   0   4         74.35         74.21         1.58 o                         
   7   0   4        200.69        210.54         4.09 o                         
   8   0   4         12.93         12.30         2.03 o                         
  -9   1   4         82.40         77.14         4.67 o                         
  -8   1   4          3.26          3.92         1.11 o                         
  -7   1   4          8.53          9.56         0.84 o                         
  -6   1   4         19.09         18.70         0.99 o                         
  -5   1   4         11.04         12.32         0.66 o                         
  -4   1   4        327.48        339.64         8.25 o                         
  -3   1   4        164.53        175.17         4.39 o                         
  -2   1   4        268.81        262.66         6.14 o                         
  -1   1   4         14.63         10.31         0.46 o                         
   0   1   4        599.54        596.83        12.22 o                         
   1   1   4         36.63         31.23         0.63 o                         
   2   1   4         46.82         49.16         0.77 o                         
   3   1   4        774.31        749.85        15.05 o                         
   4   1   4          3.31          2.71         0.33 o                         
   5   1   4        375.69        367.84         5.92 o                         
   6   1   4          0.51          1.84         0.62 o                         
   7   1   4          0.06          1.40         1.01 o                         
   8   1   4         57.51         56.22         3.29 o                         
  -9   2   4          3.69          1.58         2.28 o                         
  -8   2   4         29.12         30.87         3.40 o                         
  -7   2   4          5.03          4.36         0.86 o                         
  -6   2   4         99.21         98.90         3.01 o                         
  -5   2   4        215.71        231.87         5.30 o                         
  -4   2   4        140.03        143.80         2.98 o                         
  -3   2   4        422.76        419.37         8.45 o                         
  -2   2   4        115.57        130.47         3.76 o                         
  -1   2   4       1126.54       1113.18        34.75 o                         
   0   2   4          0.01          0.67         0.53 o                         
   1   2   4        553.47        548.27        11.17 o                         
   2   2   4        431.35        434.62         9.48 o                         
   3   2   4         25.36         21.42         0.72 o                         
   4   2   4         77.24         70.10         1.44 o                         
   5   2   4         79.78         63.98         1.47 o                         
   6   2   4         55.53         47.65         1.62 o                         
   7   2   4          0.00         -0.41         1.07 o                         
   8   2   4        112.22        115.18         4.99 o                         
  -8   3   4         12.20          9.73         3.31 o                         
  -7   3   4         54.49         56.43         5.09 o                         
  -6   3   4        566.51        579.40        18.62 o                         
  -5   3   4          4.88          3.82         0.89 o                         
  -4   3   4         64.50         62.58         2.17 o                         
  -3   3   4         92.10         93.78         2.61 o                         
  -2   3   4          0.04         -0.62         0.62 o                         
  -1   3   4        215.96        249.52         4.98 o                         
   0   3   4         16.89         13.85         0.98 o                         
   1   3   4        116.83        120.62         1.96 o                         
   2   3   4         19.18         26.07         0.67 o                         
   3   3   4         97.43        119.00         2.71 o                         
   4   3   4        105.86        110.14         2.04 o                         
   5   3   4         60.12         65.01         1.46 o                         
   6   3   4        157.89        169.79         3.33 o                         
   7   3   4        160.15        164.19         6.11 o                         
  -8   4   4         12.27          8.30         2.46 o                         
  -7   4   4         34.23         33.60         5.40 o                         
  -6   4   4        569.02        581.90        17.27 o                         
  -5   4   4         14.85         14.27         1.59 o                         
  -4   4   4         13.89         14.18         1.03 o                         
  -3   4   4         37.38         43.54         1.22 o                         
  -2   4   4         10.95          8.23         0.68 o                         
  -1   4   4         25.41         28.07         0.95 o                         
   0   4   4        453.89        465.56        10.79 o                         
   1   4   4        884.57        890.21        11.42 o                         
   2   4   4        476.23        484.30         7.03 o                         
   3   4   4         63.08         60.26         3.33 o                         
   4   4   4          3.55          0.74         0.71 o                         
   5   4   4          5.70          7.60         0.87 o                         
   6   4   4          1.92          3.88         2.10 o                         
   7   4   4          4.16          5.06         2.56 o                         
  -8   5   4          7.17          5.36         2.55 o                         
  -7   5   4          3.54          0.84         2.96 o                         
  -6   5   4         80.68         78.28         5.39 o                         
  -5   5   4          8.12          5.74         1.40 o                         
  -4   5   4        234.10        250.60         5.12 o                         
  -3   5   4          1.53          1.54         0.74 o                         
  -2   5   4          1.11          1.66         0.79 o                         
  -1   5   4        196.43        201.23         5.42 o                         
   0   5   4         61.70         58.96         1.74 o                         
   1   5   4         80.07         75.72         3.15 o                         
   2   5   4        390.82        379.81         5.71 o                         
   3   5   4         52.35         53.16         1.41 o                         
   4   5   4          5.17          4.37         1.36 o                         
   5   5   4          0.93         -0.78         1.25 o                         
   6   5   4         96.84         97.88         6.11 o                         
  -7   6   4         52.09         49.12         3.62 o                         
  -6   6   4          0.44          1.20         4.40 o                         
  -5   6   4        109.20        107.16         5.88 o                         
  -4   6   4          5.57          4.37         1.61 o                         
  -3   6   4        307.40        303.19         9.28 o                         
  -2   6   4         20.15         20.38         1.07 o                         
  -1   6   4          1.89          2.46         1.05 o                         
   0   6   4        306.31        311.91         7.08 o                         
   1   6   4          0.94          0.82         0.60 o                         
   2   6   4         29.50         29.29         0.94 o                         
   3   6   4         17.76         20.27         1.18 o                         
   4   6   4         90.91         93.69         5.08 o                         
   5   6   4          1.33          0.52         2.37 o                         
   6   6   4         23.66         25.20         3.55 o                         
  -6   7   4          1.44         -1.00         3.01 o                         
  -4   7   4         49.45         50.73         2.07 o                         
  -3   7   4          0.12         -0.72         1.10 o                         
  -2   7   4          2.09          0.97         1.11 o                         
  -1   7   4          0.43         -0.19         1.04 o                         
   0   7   4          8.47         11.61         1.51 o                         
   1   7   4          1.17          0.10         0.87 o                         
   2   7   4         49.43         51.81         1.99 o                         
   3   7   4        134.34        157.49         8.82 o                         
   4   7   4          0.06          2.31         1.98 o                         
  -4   8   4        141.75        140.02        15.77 o                         
  -3   8   4          1.55         -0.76         2.12 o                         
  -2   8   4         13.37          9.93         2.08 o                         
  -1   8   4         79.73         77.78         3.30 o                         
   0   8   4         33.43         35.13         2.05 o                         
   1   8   4         34.70         30.76         2.48 o                         
   2   8   4        103.20        113.67         5.19 o                         
   3   8   4         25.09         30.27         4.08 o                         
  -1   9   4          0.60          1.52         2.64 o                         
   0 -10   5         39.03         36.84         3.52 o                         
  -4  -9   5          1.07         -0.75         4.65 o                         
  -3  -9   5         60.36         55.86         3.91 o                         
  -2  -9   5          5.45          4.17         4.16 o                         
  -1  -9   5         57.01         50.85         3.59 o                         
   0  -9   5         31.53         32.29         2.95 o                         
   1  -9   5         12.51         12.29         1.72 o                         
   2  -9   5          1.25          1.06         1.47 o                         
   3  -9   5          9.41          8.91         2.79 o                         
   4  -9   5         32.81         31.31         2.62 o                         
  -5  -8   5          0.57          3.95         2.39 o                         
  -4  -8   5          3.11          0.93         6.23 o                         
  -3  -8   5         65.14         61.82         3.46 o                         
  -2  -8   5         10.10         14.56         2.18 o                         
  -1  -8   5         78.79         73.19         2.99 o                         
   0  -8   5        300.40        298.50         7.43 o                         
   1  -8   5          9.80          9.21         1.16 o                         
   2  -8   5          8.34         10.39         2.12 o                         
   3  -8   5          3.51          1.62         1.60 o                         
   4  -8   5         11.06         10.71         2.13 o                         
   5  -8   5          0.88         -1.13         1.67 o                         
  -6  -7   5        208.75        190.65         8.63 o                         
  -5  -7   5        118.97        119.31         4.88 o                         
  -4  -7   5         80.77         87.49         4.80 o                         
  -3  -7   5        166.58        161.02         6.87 o                         
  -2  -7   5         96.86         97.61         3.01 o                         
  -1  -7   5         35.20         36.82         1.39 o                         
   0  -7   5          0.03         -0.29         0.96 o                         
   1  -7   5        198.38        201.29         4.11 o                         
   2  -7   5         72.66         73.90         3.05 o                         
   3  -7   5        171.65        172.98         3.73 o                         
   4  -7   5         79.52         84.38         2.15 o                         
   5  -7   5          8.31          9.82         3.73 o                         
   6  -7   5        120.13        114.52         4.95 o                         
  -7  -6   5         14.93         13.02         2.49 o                         
  -6  -6   5         14.10         11.87         1.58 o                         
  -5  -6   5         47.78         46.55         1.84 o                         
  -4  -6   5        103.15        106.88         3.26 o                         
  -3  -6   5          0.12         -0.39         0.63 o                         
  -2  -6   5          0.12          1.72         0.94 o                         
  -1  -6   5         10.10          7.91         0.85 o                         
   0  -6   5        183.04        184.31         4.62 o                         
   1  -6   5        130.06        128.85         2.83 o                         
   2  -6   5        864.38        894.22        20.61 o                         
   3  -6   5        177.23        176.65         5.70 o                         
   4  -6   5         30.63         32.59         1.42 o                         
   5  -6   5         17.54         17.15         1.42 o                         
   6  -6   5         12.14         13.49         1.41 o                         
   7  -6   5          2.26          3.11         2.18 o                         
  -8  -5   5          0.59         -2.26         2.26 o                         
  -7  -5   5         92.10         88.92         3.65 o                         
  -6  -5   5        151.94        144.76         3.61 o                         
  -5  -5   5        131.24        124.36         2.69 o                         
  -4  -5   5        361.09        374.52         6.45 o                         
  -3  -5   5        126.39        129.32         2.54 o                         
  -2  -5   5          0.84          0.02         0.45 o                         
  -1  -5   5         76.52         82.51         1.76 o                         
   0  -5   5        223.06        230.16         4.27 o                         
   1  -5   5          0.40         -0.77         0.77 o                         
   2  -5   5         27.32         22.93         0.87 o                         
   3  -5   5        673.95        684.68        11.30 o                         
   4  -5   5        127.18        126.98         2.32 o                         
   5  -5   5          0.26          1.42         1.63 o                         
   6  -5   5          0.13          1.25         1.32 o                         
   7  -5   5         63.66         62.70         3.70 o                         
  -8  -4   5          3.16         -1.61         2.08 o                         
  -7  -4   5         41.09         34.73         1.92 o                         
  -6  -4   5        111.75        119.04         3.44 o                         
  -5  -4   5          4.69          4.77         1.15 o                         
  -4  -4   5        100.42        109.93         3.22 o                         
  -3  -4   5         92.32         94.11         2.01 o                         
  -2  -4   5         53.29         54.58         1.82 o                         
  -1  -4   5         76.94         78.95         1.51 o                         
   0  -4   5         15.49         12.90         0.73 o                         
   1  -4   5         76.25         77.36         1.53 o                         
   2  -4   5          0.16          1.95         0.55 o                         
   3  -4   5        108.59         97.00         2.73 o                         
   4  -4   5          1.09          2.14         0.74 o                         
   5  -4   5         77.41         67.49         2.54 o                         
   6  -4   5        226.47        232.29         5.32 o                         
   7  -4   5          9.27          8.92         1.39 o                         
   8  -4   5         78.60         80.31         4.41 o                         
  -9  -3   5          3.58          1.57         4.71 o                         
  -8  -3   5        466.54        496.91        22.47 o                         
  -7  -3   5          6.69          7.79         1.25 o                         
  -6  -3   5         35.41         33.31         1.33 o                         
  -5  -3   5        235.08        245.56         6.58 o                         
  -4  -3   5        127.29        138.19         3.16 o                         
  -3  -3   5        216.57        215.47         4.13 o                         
  -2  -3   5         20.02         16.81         0.78 o                         
  -1  -3   5       1216.63       1214.52        23.22 o                         
   0  -3   5        233.29        227.69         3.89 o                         
   1  -3   5       1098.51       1102.98        22.15 o                         
   2  -3   5       1642.68       1620.69        21.82 o                         
   3  -3   5          5.89          7.16         1.73 o                         
   4  -3   5        673.71        668.75        14.90 o                         
   5  -3   5         25.57         24.09         1.04 o                         
   6  -3   5        119.66        114.67         3.12 o                         
   7  -3   5         16.96         15.20         1.70 o                         
   8  -3   5          0.22         -0.84         2.65 o                         
  -9  -2   5         64.98         68.97         4.15 o                         
  -8  -2   5        115.03        115.56         4.59 o                         
  -7  -2   5        323.11        336.01         6.54 o                         
  -6  -2   5        103.13        102.03         2.96 o                         
  -5  -2   5         86.22         84.00         2.24 o                         
  -4  -2   5        152.40        151.11         2.59 o                         
  -3  -2   5        428.84        446.77         8.00 o                         
  -2  -2   5         33.82         26.08         0.97 o                         
  -1  -2   5        752.29        781.29        11.75 o                         
   0  -2   5        321.09        325.30         7.89 o                         
   1  -2   5          0.38          2.09         0.38 o                         
   2  -2   5         82.28         89.60         1.65 o                         
   3  -2   5          6.48          4.62         0.56 o                         
   4  -2   5        118.90        112.97         2.40 o                         
   5  -2   5         61.18         64.47         1.48 o                         
   6  -2   5         93.11         85.37         1.93 o                         
   7  -2   5         98.48        107.05         4.85 o                         
   8  -2   5        123.15        132.15         6.79 o                         
  -9  -1   5         67.95         61.13         4.47 o                         
  -8  -1   5          5.85          7.72         2.01 o                         
  -7  -1   5         83.08         79.21         2.36 o                         
  -6  -1   5         83.65         82.84         3.41 o                         
  -5  -1   5          6.37          7.27         0.83 o                         
  -4  -1   5          2.50          1.65         0.65 o                         
  -3  -1   5        548.92        566.07        10.29 o                         
  -2  -1   5       1095.37       1133.44        18.52 o                         
  -1  -1   5         22.65         16.12         0.55 o                         
   0  -1   5        519.40        525.27         6.95 o                         
   1  -1   5        579.11        553.88         9.19 o                         
   2  -1   5         29.64         35.13         0.72 o                         
   3  -1   5        975.01        960.70        25.49 o                         
   4  -1   5          6.65          4.84         0.47 o                         
   5  -1   5        909.12        928.94        15.43 o                         
   6  -1   5         83.89         87.67         1.77 o                         
   7  -1   5         43.87         43.02         1.79 o                         
   8  -1   5         59.68         62.05         5.05 o                         
  -9   0   5          7.12          9.63         2.43 o                         
  -8   0   5         13.15         16.96         1.59 o                         
  -7   0   5         94.79         96.46         2.34 o                         
  -6   0   5        205.11        207.22         6.62 o                         
  -5   0   5       1097.04       1159.25        27.29 o                         
  -4   0   5          0.73          1.42         0.55 o                         
  -3   0   5        771.13        753.30        16.86 o                         
  -2   0   5       1320.57       1312.59        26.45 o                         
  -1   0   5          1.96          1.73         0.46 o                         
   0   0   5         27.60         28.06         0.76 o                         
   1   0   5        100.92         93.83         3.04 o                         
   2   0   5        931.86        926.79        13.07 o                         
   3   0   5          5.11          4.22         0.54 o                         
   4   0   5        317.27        319.91         5.33 o                         
   5   0   5       1122.40       1177.20        15.24 o                         
   6   0   5         44.53         46.09         1.32 o                         
   7   0   5         50.01         47.10         1.79 o                         
   8   0   5         17.29         19.02         2.43 o                         
  -9   1   5         91.44         88.85         4.87 o                         
  -8   1   5         17.58         18.31         1.64 o                         
  -7   1   5          6.11          3.15         3.50 o                         
  -6   1   5         42.71         39.71         2.29 o                         
  -5   1   5         98.52         86.08         1.83 o                         
  -4   1   5        180.31        193.37         5.29 o                         
  -3   1   5        247.39        238.58         3.58 o                         
  -2   1   5        615.24        596.43        15.22 o                         
  -1   1   5         71.53         73.28         1.36 o                         
   0   1   5        915.03        926.14        20.30 o                         
   1   1   5        136.33        132.64         5.53 o                         
   2   1   5         17.92         21.97         0.53 o                         
   3   1   5        350.26        356.02         4.50 o                         
   4   1   5        161.54        170.46         2.39 o                         
   5   1   5         43.29         38.46         1.26 o                         
   6   1   5          3.17          3.76         0.69 o                         
   7   1   5        206.35        215.88        18.79 o                         
   8   1   5          2.14          2.58         1.54 o                         
  -9   2   5          0.63          2.35         2.33 o                         
  -8   2   5          1.31         -0.65         3.65 o                         
  -7   2   5         15.54         12.79         1.66 o                         
  -6   2   5        333.37        345.79         5.94 o                         
  -5   2   5         27.07         24.68         1.41 o                         
  -4   2   5        244.53        238.49         5.62 o                         
  -3   2   5        260.25        271.24         5.07 o                         
  -2   2   5         13.62         20.80         0.62 o                         
  -1   2   5        387.32        360.39         5.25 o                         
   0   2   5         26.45         30.86         1.25 o                         
   1   2   5       1149.29       1155.09        15.49 o                         
   2   2   5         46.47         44.44         0.86 o                         
   3   2   5        629.19        605.04         7.82 o                         
   4   2   5         65.41         67.24         1.72 o                         
   5   2   5         85.72         87.23         1.79 o                         
   6   2   5        113.40        122.99         2.98 o                         
   7   2   5          7.74          4.29         2.11 o                         
   8   2   5        201.81        234.99         8.77 o                         
  -9   3   5         16.70         21.40         3.97 o                         
  -8   3   5         22.42         24.47         2.81 o                         
  -7   3   5          1.00          2.79         2.59 o                         
  -6   3   5          0.49         -0.34         0.97 o                         
  -5   3   5        326.64        326.27         9.35 o                         
  -4   3   5          0.03          1.41         0.68 o                         
  -3   3   5        530.16        518.69        17.30 o                         
  -2   3   5        232.46        261.92         7.11 o                         
  -1   3   5          2.03          3.24         0.72 o                         
   0   3   5         18.57         14.78         0.70 o                         
   1   3   5        217.98        227.67         3.28 o                         
   2   3   5        245.11        223.46         5.71 o                         
   3   3   5         84.46         84.23         1.59 o                         
   4   3   5        267.84        258.46         5.00 o                         
   5   3   5          0.25          0.84         0.68 o                         
   6   3   5          8.11          4.53         3.44 o                         
   7   3   5         49.17         44.06         2.64 o                         
  -8   4   5         10.83          8.42         3.38 o                         
  -7   4   5         62.41         65.42         3.90 o                         
  -6   4   5        173.44        171.82         5.08 o                         
  -5   4   5          9.37         10.16         1.46 o                         
  -4   4   5        415.83        443.03         8.95 o                         
  -3   4   5         53.51         44.83         1.41 o                         
  -2   4   5        432.25        447.37         7.67 o                         
  -1   4   5          9.66          8.64         0.91 o                         
   0   4   5       1179.95       1183.75        28.05 o                         
   1   4   5        489.89        484.25        10.84 o                         
   2   4   5          0.05          0.14         0.60 o                         
   3   4   5        790.61        780.62        12.10 o                         
   4   4   5          0.41         -0.15         0.70 o                         
   5   4   5        101.16        103.61         4.19 o                         
   6   4   5         34.46         33.36         3.02 o                         
   7   4   5         59.87         61.40         4.46 o                         
  -8   5   5         17.23         17.04         3.03 o                         
  -7   5   5          9.70         10.49         2.54 o                         
  -6   5   5          0.46         -0.89         1.84 o                         
  -5   5   5          1.28          2.57         1.08 o                         
  -4   5   5         16.05         16.43         2.25 o                         
  -3   5   5        288.49        289.19         5.59 o                         
  -2   5   5        386.42        382.71        12.99 o                         
  -1   5   5         50.80         60.12         1.52 o                         
   0   5   5         81.76         84.00         2.13 o                         
   1   5   5          8.05          7.95         0.75 o                         
   2   5   5         25.44         26.49         1.36 o                         
   3   5   5          0.67         -0.40         0.65 o                         
   4   5   5         88.13        100.29         2.82 o                         
   5   5   5         70.49         68.63         4.02 o                         
   6   5   5        191.35        206.34        10.45 o                         
  -6   6   5          4.60         13.75         2.52 o                         
  -5   6   5          0.72         -1.82         1.82 o                         
  -4   6   5          8.08         12.24         1.33 o                         
  -3   6   5         38.54         40.86         2.23 o                         
  -2   6   5         45.58         32.41         1.59 o                         
  -1   6   5        160.15        144.96         4.10 o                         
   0   6   5         83.43         84.60         2.41 o                         
   1   6   5        118.69        114.43         2.40 o                         
   2   6   5        119.84        119.91         2.19 o                         
   3   6   5          2.14          2.62         1.22 o                         
   4   6   5         93.27         90.84         5.40 o                         
   5   6   5        158.18        185.29         9.61 o                         
  -6   7   5         73.36         74.67         4.93 o                         
  -5   7   5         15.73         24.02         3.20 o                         
  -4   7   5         96.44         92.13        10.12 o                         
  -3   7   5         32.33         29.46         2.96 o                         
  -2   7   5         94.48        102.29         3.34 o                         
  -1   7   5         61.44         62.09         2.49 o                         
   0   7   5         32.96         29.31         2.43 o                         
   1   7   5         75.32         78.69         4.70 o                         
   2   7   5         12.02         11.64         2.33 o                         
   3   7   5        333.77        427.99        19.66 o                         
   4   7   5          0.03          0.20         2.30 o                         
  -4   8   5         31.99         35.05         3.36 o                         
  -3   8   5          1.10          4.90         2.12 o                         
  -2   8   5         19.27         22.96         4.56 o                         
  -1   8   5         37.77         32.62         2.63 o                         
   0   8   5          4.40          5.01         1.63 o                         
   1   8   5          6.08          1.65         2.04 o                         
   2   8   5         30.85         33.77         3.38 o                         
  -4  -9   6          0.98          2.23         2.57 o                         
  -3  -9   6         72.47         61.44         4.32 o                         
  -2  -9   6          0.06          2.84         2.24 o                         
  -1  -9   6         13.54         12.94         2.58 o                         
   0  -9   6         54.94         53.72         3.87 o                         
   1  -9   6          0.04         -1.52         1.52 o                         
   2  -9   6         26.35         28.02         2.04 o                         
   3  -9   6          0.01         -1.19         1.56 o                         
  -5  -8   6         15.42         16.65         2.62 o                         
  -4  -8   6         38.97         26.76         2.90 o                         
  -3  -8   6          0.23          1.76         1.94 o                         
  -2  -8   6         22.70         22.26         2.37 o                         
  -1  -8   6          4.76          3.70         1.09 o                         
   0  -8   6         32.95         33.55         1.72 o                         
   1  -8   6         36.70         37.13         2.61 o                         
   2  -8   6         14.48         16.44         1.64 o                         
   3  -8   6         95.33         94.99         3.44 o                         
   4  -8   6         23.92         23.50         2.60 o                         
   5  -8   6         42.46         34.67         2.67 o                         
  -6  -7   6         43.53         39.14         3.46 o                         
  -5  -7   6         10.77          7.19         4.58 o                         
  -4  -7   6        480.42        516.67        14.64 o                         
  -3  -7   6        100.25        104.75         4.10 o                         
  -2  -7   6         68.11         65.69         2.22 o                         
  -1  -7   6          0.44          0.02         0.74 o                         
   0  -7   6          1.17          1.13         1.02 o                         
   1  -7   6          0.14          0.35         0.92 o                         
   2  -7   6         20.71         23.09         1.47 o                         
   3  -7   6        296.21        318.62         6.80 o                         
   4  -7   6         28.55         32.21         1.39 o                         
   5  -7   6         30.18         31.75         2.28 o                         
   6  -7   6         16.17         15.53         2.21 o                         
  -7  -6   6         19.47         16.64         2.54 o                         
  -6  -6   6          0.34         -0.33         1.49 o                         
  -5  -6   6          3.45          4.44         1.11 o                         
  -4  -6   6        150.86        156.83         2.98 o                         
  -3  -6   6          1.09          1.76         0.86 o                         
  -2  -6   6          3.20          3.42         0.76 o                         
  -1  -6   6         42.64         43.31         1.38 o                         
   0  -6   6         66.27         76.29         2.02 o                         
   1  -6   6         26.94         25.77         1.22 o                         
   2  -6   6          1.67          2.29         0.97 o                         
   3  -6   6        274.34        267.78         6.20 o                         
   4  -6   6        106.33        107.33         2.84 o                         
   5  -6   6          0.25         -0.49         0.90 o                         
   6  -6   6         60.64         59.52         3.01 o                         
   7  -6   6          1.49          2.09         1.81 o                         
  -8  -5   6         27.04         24.35         2.94 o                         
  -7  -5   6         12.96         10.84         1.53 o                         
  -6  -5   6          4.30          3.47         1.02 o                         
  -5  -5   6        167.52        168.61         3.37 o                         
  -4  -5   6         91.45         90.81         2.11 o                         
  -3  -5   6          9.88         12.72         0.78 o                         
  -2  -5   6        219.80        213.82         3.93 o                         
  -1  -5   6        111.07        119.51         2.20 o                         
   0  -5   6         32.32         34.11         1.07 o                         
   1  -5   6         30.11         33.94         1.68 o                         
   2  -5   6        166.69        177.07         3.98 o                         
   3  -5   6         15.24         16.74         0.77 o                         
   4  -5   6          2.68          6.08         0.64 o                         
   5  -5   6         63.76         70.05         2.39 o                         
   6  -5   6          0.01          0.43         1.03 o                         
   7  -5   6         81.25         83.76         4.63 o                         
  -8  -4   6          6.56          4.94         2.26 o                         
  -7  -4   6         10.45          7.15         1.46 o                         
  -6  -4   6        192.41        197.31         4.49 o                         
  -5  -4   6         41.04         42.50         1.85 o                         
  -4  -4   6         17.89         20.41         1.11 o                         
  -3  -4   6        116.71        125.55         2.49 o                         
  -2  -4   6         42.86         44.56         1.24 o                         
  -1  -4   6        492.75        492.29         7.15 o                         
   0  -4   6         67.81         75.14         2.02 o                         
   1  -4   6        233.24        238.77         4.86 o                         
   2  -4   6         27.96         29.59         1.31 o                         
   3  -4   6          2.74          4.06         0.72 o                         
   4  -4   6          0.04          0.20         0.64 o                         
   5  -4   6          0.26          1.18         0.78 o                         
   6  -4   6        231.07        218.61         5.08 o                         
   7  -4   6          1.06          3.17         2.85 o                         
   8  -4   6          8.76          8.85         3.54 o                         
  -9  -3   6         59.42         51.34        11.12 o                         
  -8  -3   6        129.38        125.33         8.00 o                         
  -7  -3   6          0.56          0.29         1.51 o                         
  -6  -3   6          2.86          3.48         0.95 o                         
  -5  -3   6        224.15        220.72         4.92 o                         
  -4  -3   6          4.23          4.97         0.91 o                         
  -3  -3   6         36.03         41.77         1.45 o                         
  -2  -3   6        180.60        202.54         3.22 o                         
  -1  -3   6         25.74         31.47         1.29 o                         
   0  -3   6         22.98         22.37         0.67 o                         
   1  -3   6          5.47         10.28         0.84 o                         
   2  -3   6        457.19        489.85         7.39 o                         
   3  -3   6          8.60          9.05         0.68 o                         
   4  -3   6        232.48        233.00         4.07 o                         
   5  -3   6        138.11        134.46         5.77 o                         
   6  -3   6          3.00          6.56         0.98 o                         
   7  -3   6          1.81          2.30         2.45 o                         
   8  -3   6         67.98         68.62         4.03 o                         
  -9  -2   6         95.05         87.97         8.00 o                         
  -8  -2   6         52.72         52.64         2.42 o                         
  -7  -2   6          2.07          1.54         1.25 o                         
  -6  -2   6        127.83        124.43         3.54 o                         
  -5  -2   6         93.37        109.13         3.48 o                         
  -4  -2   6         82.62         75.10         1.62 o                         
  -3  -2   6        715.41        749.80        12.60 o                         
  -2  -2   6       1103.51       1120.71        18.21 o                         
  -1  -2   6         33.45         31.36         0.84 o                         
   0  -2   6         13.42         11.24         0.58 o                         
   1  -2   6         63.75         64.13         1.31 o                         
   2  -2   6        419.13        489.01         7.48 o                         
   3  -2   6         63.40         57.60         1.08 o                         
   4  -2   6        138.65        149.27         2.63 o                         
   5  -2   6        105.70        105.17         2.56 o                         
   6  -2   6          6.01          6.89         0.81 o                         
   7  -2   6         74.14         79.83         3.95 o                         
   8  -2   6         66.27         72.78         3.83 o                         
  -9  -1   6         77.04         64.22         4.23 o                         
  -8  -1   6         47.97         44.52         4.35 o                         
  -7  -1   6         73.68         72.17         2.62 o                         
  -6  -1   6         67.06         66.63         2.15 o                         
  -5  -1   6          0.25          1.84         0.85 o                         
  -4  -1   6        274.08        281.49         5.87 o                         
  -3  -1   6        202.17        200.83         4.11 o                         
  -2  -1   6        516.32        551.45         7.54 o                         
  -1  -1   6         23.92         18.34         0.62 o                         
   0  -1   6        143.43        146.77         2.86 o                         
   1  -1   6        177.94        156.47         3.80 o                         
   2  -1   6        152.59        153.47         3.55 o                         
   3  -1   6        154.90        146.48         4.17 o                         
   4  -1   6        292.99        298.57         4.71 o                         
   5  -1   6         60.34         59.11         1.25 o                         
   6  -1   6         13.33         13.38         0.81 o                         
   7  -1   6          8.58          8.12         1.59 o                         
   8  -1   6          0.23          3.19         1.74 o                         
  -9   0   6         78.30         68.05         4.38 o                         
  -8   0   6        180.40        189.25         5.31 o                         
  -7   0   6          1.91          1.97         1.41 o                         
  -6   0   6        175.49        186.26         4.76 o                         
  -5   0   6         78.73         79.91         2.29 o                         
  -4   0   6         36.98         35.54         1.02 o                         
  -3   0   6        802.87        811.98        15.92 o                         
  -2   0   6        139.17        143.72         3.01 o                         
  -1   0   6        533.39        548.96         7.82 o                         
   0   0   6          7.82         12.04         0.63 o                         
   1   0   6        719.17        762.18        18.54 o                         
   2   0   6         17.81         21.78         0.65 o                         
   3   0   6        123.66        118.34         1.76 o                         
   4   0   6        415.13        429.05         7.77 o                         
   5   0   6        159.93        164.45         2.85 o                         
   6   0   6         19.87         23.06         0.96 o                         
   7   0   6          2.45          2.27         1.99 o                         
   8   0   6         16.53         25.37         3.70 o                         
  -9   1   6         38.53         39.44         3.55 o                         
  -8   1   6         26.73         25.47         2.22 o                         
  -7   1   6          1.55          0.09         1.12 o                         
  -6   1   6          3.37          6.20         0.78 o                         
  -5   1   6         26.83         24.47         1.04 o                         
  -4   1   6         60.49         60.32         1.57 o                         
  -3   1   6         11.41          8.14         0.59 o                         
  -2   1   6         14.33         10.91         0.53 o                         
  -1   1   6        347.99        338.82         8.06 o                         
   0   1   6        127.51        117.92         2.27 o                         
   1   1   6        155.81        165.14         3.41 o                         
   2   1   6          3.51          3.13         0.99 o                         
   3   1   6         63.32         55.06         1.18 o                         
   4   1   6          9.02         10.18         0.73 o                         
   5   1   6          6.10          4.70         0.41 o                         
   6   1   6         21.42         17.78         0.97 o                         
   7   1   6         80.76         87.17         3.54 o                         
   8   1   6         14.01         13.89         1.86 o                         
  -9   2   6          8.68          5.73         2.50 o                         
  -8   2   6          0.96          0.39         2.13 o                         
  -7   2   6         97.26         97.92         6.63 o                         
  -6   2   6        187.73        200.41         4.29 o                         
  -5   2   6        111.25        112.03         2.83 o                         
  -4   2   6         19.64         17.58         1.14 o                         
  -3   2   6        669.56        698.96        12.03 o                         
  -2   2   6        177.58        176.47         5.83 o                         
  -1   2   6         80.95         67.56         2.53 o                         
   0   2   6         74.24         76.26         2.03 o                         
   1   2   6        480.50        459.72         5.97 o                         
   2   2   6          7.31          6.20         0.57 o                         
   3   2   6        197.87        184.93         4.86 o                         
   4   2   6        441.77        409.37         9.80 o                         
   5   2   6        111.49        109.86         2.35 o                         
   6   2   6        215.98        221.18         4.18 o                         
   7   2   6         46.12         55.30         2.81 o                         
  -8   3   6        157.56        154.90         7.20 o                         
  -7   3   6         30.43         32.42         4.52 o                         
  -6   3   6          7.99          8.37         1.23 o                         
  -5   3   6        348.07        352.80        11.82 o                         
  -4   3   6         16.71         15.16         0.88 o                         
  -3   3   6         12.57          9.80         0.72 o                         
  -2   3   6          0.93          1.17         0.65 o                         
  -1   3   6        555.58        557.25        14.30 o                         
   0   3   6         14.21         13.33         0.62 o                         
   1   3   6          6.84          4.98         0.42 o                         
   2   3   6         22.62         20.18         0.96 o                         
   3   3   6         53.63         44.22         1.19 o                         
   4   3   6          0.12          0.32         1.14 o                         
   5   3   6         54.33         48.55         1.96 o                         
   6   3   6          6.43          9.76         2.16 o                         
   7   3   6         84.23         91.53         3.88 o                         
  -7   4   6         58.17         51.86         5.12 o                         
  -6   4   6          0.01          1.86         2.10 o                         
  -5   4   6         18.26         14.54         1.50 o                         
  -4   4   6         24.94         22.55         1.08 o                         
  -3   4   6          6.34          7.29         0.83 o                         
  -2   4   6         43.03         46.53         1.25 o                         
  -1   4   6         13.85         13.59         1.23 o                         
   0   4   6        690.04        675.06        16.52 o                         
   1   4   6         41.53         39.73         0.98 o                         
   2   4   6         71.14         75.00         1.60 o                         
   3   4   6        124.16        125.37         2.29 o                         
   4   4   6        101.73        101.81         2.82 o                         
   5   4   6         81.51         93.02         4.46 o                         
  -7   5   6          9.01          6.36         2.28 o                         
  -6   5   6         32.88         34.19         3.43 o                         
  -5   5   6         10.21         10.57         1.49 o                         
  -4   5   6        162.80        152.17         5.30 o                         
  -3   5   6         32.59         31.28         1.48 o                         
  -2   5   6         82.50         78.78         2.79 o                         
  -1   5   6         88.71         89.08         3.33 o                         
   0   5   6        138.87        142.98         2.93 o                         
   1   5   6        115.35        114.92         2.17 o                         
   2   5   6         63.76         61.39         1.65 o                         
   3   5   6         18.90         24.08         0.92 o                         
   4   5   6         24.93         29.61         4.44 o                         
   5   5   6         32.81         29.38         2.69 o                         
  -6   6   6         22.18         17.55         2.62 o                         
  -5   6   6         95.22         89.09        10.39 o                         
  -4   6   6          1.83          0.74         1.37 o                         
  -3   6   6         56.63         63.66         3.39 o                         
  -2   6   6          7.59          5.70         1.88 o                         
  -1   6   6         25.29         29.47         1.83 o                         
   0   6   6          0.02          0.33         0.72 o                         
   1   6   6         53.99         55.60         1.50 o                         
   2   6   6         51.86         47.88         3.59 o                         
   3   6   6          6.44          8.93         1.71 o                         
   4   6   6        118.61        129.45         7.05 o                         
   5   6   6          8.07         10.45         2.37 o                         
  -5   7   6         19.27         12.22         2.49 o                         
  -4   7   6         95.56         96.43        16.96 o                         
  -3   7   6          1.77          5.31         3.53 o                         
  -2   7   6         89.84        108.91        15.64 o                         
  -1   7   6          2.23          3.90         2.40 o                         
   0   7   6         24.29         21.99         1.69 o                         
   1   7   6         10.18         11.10         2.57 o                         
   2   7   6         55.14         61.86         3.40 o                         
   3   7   6         85.69        111.10         9.88 o                         
  -3   8   6         58.91         69.42         5.74 o                         
  -2   8   6        100.90        126.08         8.43 o                         
  -1   8   6          1.34          1.83         1.81 o                         
   0   8   6         27.51         30.78         2.52 o                         
   1   8   6         12.88         13.66         2.34 o                         
  -3  -9   7         86.87         84.77         5.11 o                         
  -2  -9   7          6.88          7.67         2.96 o                         
  -1  -9   7        116.85        127.66         6.16 o                         
   0  -9   7         91.43         83.02         4.59 o                         
   1  -9   7         42.97         39.11         2.60 o                         
   2  -9   7         36.43         31.32         2.39 o                         
   3  -9   7         56.64         48.99         2.92 o                         
  -5  -8   7         93.68         90.36         5.27 o                         
  -4  -8   7          4.22          2.97         2.31 o                         
  -3  -8   7          1.09          1.70         2.03 o                         
  -2  -8   7        135.21        141.16         7.14 o                         
  -1  -8   7          1.18          2.95         1.90 o                         
   0  -8   7         30.15         23.58         2.13 o                         
   1  -8   7         45.08         45.78         2.34 o                         
   2  -8   7          5.77          7.37         1.55 o                         
   3  -8   7         40.51         36.20         4.99 o                         
   4  -8   7          3.06          5.05         1.98 o                         
   5  -8   7         71.05         68.77         3.84 o                         
  -6  -7   7         20.29         20.86         2.79 o                         
  -5  -7   7         30.59         27.41         3.54 o                         
  -4  -7   7        412.89        422.70        11.98 o                         
  -3  -7   7         63.96         68.64         4.25 o                         
  -2  -7   7         53.08         50.60         3.38 o                         
  -1  -7   7         20.42         21.75         2.07 o                         
   0  -7   7         44.28         46.61         2.23 o                         
   1  -7   7          4.78          2.27         1.27 o                         
   2  -7   7         53.71         57.47         2.51 o                         
   3  -7   7        159.79        170.92         4.30 o                         
   4  -7   7          1.72          3.77         1.40 o                         
   5  -7   7         28.98         31.61         8.05 o                         
   6  -7   7          7.81         12.21         2.06 o                         
  -7  -6   7          2.02          0.22         3.59 o                         
  -6  -6   7          6.38          4.09         2.56 o                         
  -5  -6   7         18.44         18.08         2.17 o                         
  -4  -6   7         10.59          6.22         1.60 o                         
  -3  -6   7         50.75         51.63         1.32 o                         
  -2  -6   7          0.47         -0.16         0.84 o                         
  -1  -6   7        399.74        418.98         6.64 o                         
   0  -6   7         98.06         91.17         3.36 o                         
   1  -6   7         76.45         73.54         1.95 o                         
   2  -6   7        311.05        328.14         7.22 o                         
   3  -6   7        397.40        402.93         8.70 o                         
   4  -6   7        208.39        219.57         4.62 o                         
   5  -6   7          2.27          0.11         1.00 o                         
   6  -6   7         25.34         21.80         2.07 o                         
  -8  -5   7         14.01         15.79         2.65 o                         
  -7  -5   7         17.04         16.74         2.03 o                         
  -6  -5   7          5.54          4.62         1.50 o                         
  -5  -5   7        215.12        218.80         4.62 o                         
  -4  -5   7         30.75         28.61         1.24 o                         
  -3  -5   7         73.22         70.63         1.78 o                         
  -2  -5   7        288.79        286.18         4.95 o                         
  -1  -5   7         31.87         32.09         0.99 o                         
   0  -5   7        157.89        163.02         3.83 o                         
   1  -5   7         23.64         23.98         0.97 o                         
   2  -5   7        127.87        128.70         3.04 o                         
   3  -5   7          0.11          0.11         0.59 o                         
   4  -5   7         33.80         37.25         1.41 o                         
   5  -5   7         43.29         45.02         1.61 o                         
   6  -5   7         10.13         13.35         1.46 o                         
   7  -5   7         40.95         42.52         6.89 o                         
  -8  -4   7        229.97        231.95         9.90 o                         
  -7  -4   7         56.22         50.66         3.75 o                         
  -6  -4   7         40.93         39.86         2.04 o                         
  -5  -4   7        211.25        222.99         5.08 o                         
  -4  -4   7         69.67         67.44         1.76 o                         
  -3  -4   7        147.30        153.09         3.00 o                         
  -2  -4   7        321.02        332.66         5.65 o                         
  -1  -4   7        212.93        220.58         4.77 o                         
   0  -4   7         69.59         74.98         2.52 o                         
   1  -4   7        193.57        181.79         3.92 o                         
   2  -4   7         58.88         68.33         1.75 o                         
   3  -4   7         18.32         18.32         0.85 o                         
   4  -4   7        140.41        137.09         2.64 o                         
   5  -4   7        286.32        283.88         5.34 o                         
   6  -4   7         22.77         21.83         2.00 o                         
   7  -4   7         22.49         26.59         2.59 o                         
  -9  -3   7         12.61          9.43         2.60 o                         
  -8  -3   7         18.12         18.65         1.85 o                         
  -7  -3   7         54.08         49.32         4.20 o                         
  -6  -3   7          9.45          7.96         1.06 o                         
  -5  -3   7          0.85          0.90         0.88 o                         
  -4  -3   7         14.46         14.87         1.14 o                         
  -3  -3   7          7.39          7.51         0.77 o                         
  -2  -3   7         17.65         23.08         1.41 o                         
  -1  -3   7        166.54        158.81         3.27 o                         
   0  -3   7        105.22        109.99         1.85 o                         
   1  -3   7        196.57        197.95         3.29 o                         
   2  -3   7        103.68         86.90         2.13 o                         
   3  -3   7        120.27        126.66         1.99 o                         
   4  -3   7        299.76        307.07         6.75 o                         
   5  -3   7        175.07        166.05         3.50 o                         
   6  -3   7         83.71         90.24         2.99 o                         
   7  -3   7         35.06         34.69         2.59 o                         
   8  -3   7         77.50         83.96         5.66 o                         
  -9  -2   7        209.13        200.68         9.17 o                         
  -8  -2   7          7.44          8.23         1.66 o                         
  -7  -2   7         27.56         30.91         1.86 o                         
  -6  -2   7          2.15          2.73         0.93 o                         
  -5  -2   7        213.59        207.89         4.42 o                         
  -4  -2   7          1.82          0.46         0.72 o                         
  -3  -2   7        121.24        106.67         2.34 o                         
  -2  -2   7       4829.32       5020.60        71.72 o                         
  -1  -2   7        221.91        238.72         3.76 o                         
   0  -2   7        883.40        863.28        11.10 o                         
   1  -2   7        171.18        179.47         3.76 o                         
   2  -2   7        250.22        257.57         3.47 o                         
   3  -2   7         18.33         19.77         0.90 o                         
   4  -2   7          0.19          0.33         0.50 o                         
   5  -2   7        406.39        419.19         8.04 o                         
   6  -2   7          7.89          6.30         0.87 o                         
   7  -2   7        121.55        123.03         5.54 o                         
   8  -2   7         21.51         28.40         2.72 o                         
  -9  -1   7          1.84         -2.15         2.15 o                         
  -8  -1   7         97.90        108.07         3.12 o                         
  -7  -1   7         47.33         44.58         2.14 o                         
  -6  -1   7         66.80         57.65         1.74 o                         
  -5  -1   7          6.35          7.32         1.08 o                         
  -4  -1   7         22.46         17.35         0.96 o                         
  -3  -1   7          1.12         -0.26         0.80 o                         
  -2  -1   7       1424.13       1514.47        22.30 o                         
  -1  -1   7        212.12        223.37         4.44 o                         
   0  -1   7         18.67         16.69         0.63 o                         
   1  -1   7        267.15        260.77         4.64 o                         
   2  -1   7         48.51         47.75         1.92 o                         
   3  -1   7        373.37        332.10        34.73 o                         
   4  -1   7        131.43        134.19         2.07 o                         
   5  -1   7         44.81         46.93         1.79 o                         
   6  -1   7        302.17        323.07         8.17 o                         
   7  -1   7          7.74         12.13         3.37 o                         
   8  -1   7         43.29         39.33         2.92 o                         
  -9   0   7         73.09         63.65         4.48 o                         
  -8   0   7         35.68         30.54         2.09 o                         
  -7   0   7         74.43         77.88         2.57 o                         
  -6   0   7         19.94         23.53         1.11 o                         
  -5   0   7        147.88        145.64         2.74 o                         
  -4   0   7         18.42         18.38         0.85 o                         
  -3   0   7         84.12         75.72         2.60 o                         
  -2   0   7          1.57          1.63         0.53 o                         
  -1   0   7        149.01        141.91         3.23 o                         
   0   0   7         13.38         11.35         1.13 o                         
   1   0   7        739.26        753.84        22.81 o                         
   2   0   7        264.35        247.17         7.74 o                         
   3   0   7         12.76         15.03         0.55 o                         
   4   0   7        738.91        731.31        11.89 o                         
   5   0   7          7.82          6.81         0.60 o                         
   6   0   7          0.40          1.47         0.67 o                         
   7   0   7        168.40        190.19         7.36 o                         
   8   0   7         54.34         55.67         3.19 o                         
  -9   1   7          4.22          8.81         2.60 o                         
  -8   1   7          6.40          8.82         1.51 o                         
  -7   1   7         51.84         51.24         2.56 o                         
  -6   1   7        193.42        202.78         5.24 o                         
  -5   1   7        131.93        137.47         3.47 o                         
  -4   1   7        208.35        206.07         6.15 o                         
  -3   1   7          1.38          0.53         0.77 o                         
  -2   1   7        177.12        158.99         3.64 o                         
  -1   1   7         26.58         25.82         1.28 o                         
   0   1   7        268.99        255.04         5.37 o                         
   1   1   7        894.78        936.47        16.64 o                         
   2   1   7        178.88        160.30         3.57 o                         
   3   1   7        160.81        159.51         5.49 o                         
   4   1   7         98.20         96.96         1.63 o                         
   5   1   7         68.50         58.30         1.72 o                         
   6   1   7          0.01          1.26         1.14 o                         
   7   1   7         74.74         76.91         3.60 o                         
  -9   2   7         12.26          7.11         2.74 o                         
  -8   2   7          7.09          3.17         2.25 o                         
  -7   2   7        347.88        364.51         8.69 o                         
  -6   2   7          6.32          5.51         1.26 o                         
  -5   2   7         59.10         60.57         1.47 o                         
  -4   2   7        193.80        201.81         5.41 o                         
  -3   2   7        281.43        296.71         4.05 o                         
  -2   2   7          4.18          4.12         0.69 o                         
  -1   2   7         20.91         27.95         0.78 o                         
   0   2   7          9.09         10.55         0.54 o                         
   1   2   7         15.81         11.40         0.57 o                         
   2   2   7          5.89          9.51         0.93 o                         
   3   2   7        154.68        151.84         4.34 o                         
   4   2   7        125.28        119.19         2.91 o                         
   5   2   7        297.26        309.24         5.35 o                         
   6   2   7        171.95        180.12         5.68 o                         
   7   2   7          8.47         10.64         2.58 o                         
  -8   3   7         40.06         32.54         3.17 o                         
  -7   3   7        347.41        381.38        23.10 o                         
  -6   3   7          0.35          4.27         1.49 o                         
  -5   3   7         42.31         42.69         1.95 o                         
  -4   3   7         70.00         69.90         1.71 o                         
  -3   3   7         14.08         13.11         1.44 o                         
  -2   3   7          4.74          4.59         0.74 o                         
  -1   3   7        384.41        397.35        12.69 o                         
   0   3   7        243.57        249.45         5.55 o                         
   1   3   7        285.77        283.88         4.02 o                         
   2   3   7         22.71         20.13         0.78 o                         
   3   3   7          1.03          0.64         0.56 o                         
   4   3   7          5.75          5.13         0.69 o                         
   5   3   7         19.46         16.42         1.08 o                         
   6   3   7         31.02         29.05         2.23 o                         
  -8   4   7          4.56         12.46         2.79 o                         
  -7   4   7         22.04         20.86         2.65 o                         
  -6   4   7          5.08          3.22         1.58 o                         
  -5   4   7         40.97         41.21         2.30 o                         
  -4   4   7         29.05         25.53         1.27 o                         
  -3   4   7         49.37         46.18         1.34 o                         
  -2   4   7        310.78        325.18         7.74 o                         
  -1   4   7         13.57         13.32         0.89 o                         
   0   4   7          1.96          2.44         0.65 o                         
   1   4   7        294.17        290.71         5.13 o                         
   2   4   7         81.32         83.68         1.88 o                         
   3   4   7         13.29         13.81         0.92 o                         
   4   4   7          3.27          2.73         1.15 o                         
   5   4   7        142.52        133.14         6.63 o                         
  -7   5   7          0.79          2.70         2.40 o                         
  -6   5   7        114.44        136.83         6.39 o                         
  -5   5   7          4.40          2.55         1.27 o                         
  -4   5   7        354.48        356.53        15.91 o                         
  -3   5   7         50.57         56.12         2.22 o                         
  -2   5   7          1.17          1.06         1.10 o                         
  -1   5   7        609.22        642.24        12.06 o                         
   0   5   7         25.87         24.58         0.94 o                         
   1   5   7         39.10         36.94         1.03 o                         
   2   5   7          0.56          0.68         0.72 o                         
   3   5   7         42.50         47.23         2.55 o                         
   4   5   7          4.31          3.68         1.32 o                         
   5   5   7          8.63          7.94         1.77 o                         
  -6   6   7          0.00         -1.14         2.45 o                         
  -5   6   7         47.39         54.05         7.12 o                         
  -4   6   7          0.84          1.32         1.28 o                         
  -3   6   7          0.21         -0.20         1.36 o                         
  -2   6   7         13.61         14.29         1.47 o                         
  -1   6   7          3.20          5.07         1.06 o                         
   0   6   7          1.36          0.22         0.83 o                         
   1   6   7         70.39         70.35         5.91 o                         
   2   6   7         41.92         41.26         3.59 o                         
   3   6   7         10.17         12.37         1.98 o                         
   4   6   7         88.41         99.58         5.53 o                         
  -5   7   7         40.95         38.20         7.80 o                         
  -4   7   7          1.62          3.38         4.92 o                         
  -3   7   7          3.78          3.53         1.86 o                         
  -2   7   7         52.82         53.75         4.41 o                         
  -1   7   7         56.62         57.89         4.80 o                         
   0   7   7        109.52        124.89         7.77 o                         
   1   7   7         79.40         88.53         4.51 o                         
   2   7   7         79.44         91.79         9.61 o                         
   3   7   7          4.33          4.13         1.76 o                         
  -1   8   7         10.51          7.51         4.36 o                         
  -3  -9   8         17.08         14.59         2.87 o                         
  -2  -9   8          3.61          1.18         2.23 o                         
  -1  -9   8        113.21         99.61         5.85 o                         
   0  -9   8          5.51          1.75         1.95 o                         
   1  -9   8          0.21          0.65         1.87 o                         
   2  -9   8          0.57         -0.11         1.90 o                         
   3  -9   8          1.50          3.82         1.92 o                         
  -5  -8   8          0.01          6.54         3.84 o                         
  -4  -8   8        102.92        106.00         7.33 o                         
  -3  -8   8          4.48          9.68         3.29 o                         
  -2  -8   8         31.82         28.09         2.92 o                         
  -1  -8   8          0.03         -0.22         2.11 o                         
   0  -8   8          0.10          1.14         1.62 o                         
   1  -8   8         20.55         18.66         4.00 o                         
   2  -8   8          6.85          6.30         1.58 o                         
   3  -8   8         54.44         56.53         5.62 o                         
   4  -8   8         11.58          9.74         2.00 o                         
  -6  -7   8          6.44         10.75         8.45 o                         
  -5  -7   8         69.92         62.53         6.09 o                         
  -4  -7   8          4.04         -1.02         3.04 o                         
  -3  -7   8         17.13         19.30         2.58 o                         
  -2  -7   8         28.41         30.18         2.46 o                         
  -1  -7   8         62.87         57.14         3.84 o                         
   0  -7   8        187.42        194.93         4.53 o                         
   1  -7   8        307.85        323.46         6.78 o                         
   2  -7   8        230.18        235.87         6.13 o                         
   3  -7   8          1.48          1.07         0.95 o                         
   4  -7   8         29.82         27.00         1.46 o                         
   5  -7   8          0.35          3.95         2.40 o                         
  -7  -6   8          6.94          6.35         1.79 o                         
  -6  -6   8         85.46         82.99         4.49 o                         
  -5  -6   8         45.54         43.31         2.70 o                         
  -4  -6   8         57.87         57.66         2.31 o                         
  -3  -6   8         31.01         28.82         2.21 o                         
  -2  -6   8          0.32         -0.17         0.88 o                         
  -1  -6   8        245.71        237.72         7.09 o                         
   0  -6   8          0.27         -0.41         0.65 o                         
   1  -6   8         20.99         18.41         2.21 o                         
   2  -6   8        420.75        449.04        11.48 o                         
   3  -6   8          7.36          5.64         1.73 o                         
   4  -6   8          7.70          5.68         0.93 o                         
   5  -6   8         23.47         23.79         1.95 o                         
   6  -6   8         26.84         21.12         3.25 o                         
  -8  -5   8         19.28         15.43         2.88 o                         
  -7  -5   8         40.68         36.92         2.65 o                         
  -6  -5   8          3.84          3.28         1.23 o                         
  -5  -5   8         66.84         70.33         2.74 o                         
  -4  -5   8          0.87          0.79         0.85 o                         
  -3  -5   8          4.14          4.86         0.88 o                         
  -2  -5   8          0.16         -0.67         0.81 o                         
  -1  -5   8         62.59         62.70         2.61 o                         
   0  -5   8         15.20         14.49         0.86 o                         
   1  -5   8         23.05         21.01         1.28 o                         
   2  -5   8         22.04         16.72         1.02 o                         
   3  -5   8         47.94         46.52         1.82 o                         
   4  -5   8         86.67         80.94         3.05 o                         
   5  -5   8         23.08         22.38         1.80 o                         
   6  -5   8          5.28          4.78         1.52 o                         
   7  -5   8         96.12         95.48         5.12 o                         
  -8  -4   8         14.70         13.35         1.92 o                         
  -7  -4   8         33.85         30.64         4.52 o                         
  -6  -4   8         48.02         46.38         3.90 o                         
  -5  -4   8         87.36         84.36         2.26 o                         
  -4  -4   8        128.60        134.78         3.70 o                         
  -3  -4   8         31.56         33.23         1.26 o                         
  -2  -4   8        300.46        315.58         5.00 o                         
  -1  -4   8          9.63          9.77         0.93 o                         
   0  -4   8        371.89        390.40         5.53 o                         
   1  -4   8        446.68        421.72         8.48 o                         
   2  -4   8          0.95          0.52         0.72 o                         
   3  -4   8        280.88        287.65         5.85 o                         
   4  -4   8         28.34         28.20         0.95 o                         
   5  -4   8        130.48        119.76         3.17 o                         
   6  -4   8          6.57          8.96         2.14 o                         
   7  -4   8         13.58         14.63         3.30 o                         
  -8  -3   8         89.03         87.28         3.51 o                         
  -7  -3   8          4.93          4.32         1.47 o                         
  -6  -3   8         88.92         88.67         2.55 o                         
  -5  -3   8          0.11          1.23         0.86 o                         
  -4  -3   8        162.56        174.64         3.80 o                         
  -3  -3   8          6.06          4.80         0.81 o                         
  -2  -3   8         61.31         71.51         1.74 o                         
  -1  -3   8        140.67        140.59         3.41 o                         
   0  -3   8         77.41         71.57         1.60 o                         
   1  -3   8          8.26          7.41         0.62 o                         
   2  -3   8          4.01          2.61         0.67 o                         
   3  -3   8          2.61          1.05         0.62 o                         
   4  -3   8         31.72         30.38         1.33 o                         
   5  -3   8        129.64        119.87         2.71 o                         
   6  -3   8         44.89         44.73         2.74 o                         
   7  -3   8         87.28         85.77         6.55 o                         
  -9  -2   8         13.53         10.59         2.67 o                         
  -8  -2   8         19.56         19.89         2.00 o                         
  -7  -2   8         62.95         64.67         3.68 o                         
  -6  -2   8         12.17         13.22         1.59 o                         
  -5  -2   8         19.76         19.69         0.98 o                         
  -4  -2   8         87.21         87.46         2.76 o                         
  -3  -2   8        448.96        469.57         8.63 o                         
  -2  -2   8        255.90        249.46         6.74 o                         
  -1  -2   8          3.95          7.55         0.70 o                         
   0  -2   8         63.95         69.09         3.08 o                         
   1  -2   8         26.27         25.48         0.83 o                         
   2  -2   8        387.10        388.95         7.71 o                         
   3  -2   8        173.89        183.91         4.79 o                         
   4  -2   8        535.12        547.77        11.70 o                         
   5  -2   8         11.69         10.65         0.95 o                         
   6  -2   8         88.33         90.24         5.32 o                         
   7  -2   8         29.40         35.16         4.34 o                         
  -9  -1   8          1.90         -0.08         2.34 o                         
  -8  -1   8         27.70         27.52         1.70 o                         
  -7  -1   8         82.97         76.70         2.94 o                         
  -6  -1   8        275.42        286.02         6.08 o                         
  -5  -1   8         21.22         22.39         1.02 o                         
  -4  -1   8        117.28        126.48         2.39 o                         
  -3  -1   8        133.95        131.63         2.34 o                         
  -2  -1   8        116.97        122.47         2.85 o                         
  -1  -1   8         34.55         32.92         0.86 o                         
   0  -1   8          7.80          5.82         0.47 o                         
   1  -1   8        150.61        129.45         3.17 o                         
   2  -1   8         60.92         59.82         1.21 o                         
   3  -1   8        322.34        310.75         5.05 o                         
   4  -1   8        533.69        555.94         8.17 o                         
   5  -1   8         40.74         42.68         1.34 o                         
   6  -1   8         74.62         65.07         2.03 o                         
   7  -1   8          2.69          1.64         2.37 o                         
  -9   0   8         29.86         19.94         2.86 o                         
  -8   0   8          4.14          4.54         1.25 o                         
  -7   0   8          0.47          0.72         1.31 o                         
  -6   0   8        108.07        100.07         2.72 o                         
  -5   0   8        100.00        115.34         2.35 o                         
  -4   0   8        219.92        224.86         3.67 o                         
  -3   0   8        418.23        443.84        12.05 o                         
  -2   0   8          0.01         -0.51         0.51 o                         
  -1   0   8        987.95       1000.00        13.86 o                         
   0   0   8          0.14         -0.23         0.37 o                         
   1   0   8          3.57          5.48         1.19 o                         
   2   0   8        301.18        307.36         7.50 o                         
   3   0   8         63.52         69.52         3.22 o                         
   4   0   8          1.67          0.32         0.85 o                         
   5   0   8          8.76          9.18         1.00 o                         
   6   0   8         84.88         80.41         3.37 o                         
   7   0   8          0.34         -1.69         2.54 o                         
  -9   1   8          6.60         12.29         2.89 o                         
  -8   1   8          4.97          6.06         2.00 o                         
  -7   1   8        182.00        192.83         7.24 o                         
  -6   1   8          0.66          0.01         0.84 o                         
  -5   1   8        244.51        251.88         5.91 o                         
  -4   1   8         70.83         80.06         2.00 o                         
  -3   1   8          0.27         -0.57         0.70 o                         
  -2   1   8        359.63        352.30         8.79 o                         
  -1   1   8          2.53          2.75         1.01 o                         
   0   1   8        712.43        723.52        19.84 o                         
   1   1   8          0.77         -0.85         0.85 o                         
   2   1   8        168.85        158.65         3.71 o                         
   3   1   8          0.32         -0.75         0.75 o                         
   4   1   8          1.58          2.14         0.82 o                         
   5   1   8         34.32         38.52         1.21 o                         
   6   1   8         17.55         18.79         1.43 o                         
   7   1   8        247.42        280.17         9.84 o                         
  -8   2   8          6.76          7.75         3.64 o                         
  -7   2   8         72.17         77.30         3.73 o                         
  -6   2   8         21.35         22.55         1.79 o                         
  -5   2   8          5.29          6.28         0.81 o                         
  -4   2   8        187.67        182.48         3.46 o                         
  -3   2   8        255.98        267.93         6.43 o                         
  -2   2   8         56.32         59.04         2.36 o                         
  -1   2   8         43.59         42.56         0.96 o                         
   0   2   8          0.03          1.14         0.50 o                         
   1   2   8         59.89         50.87         1.70 o                         
   2   2   8         18.39         20.49         1.18 o                         
   3   2   8        183.97        174.41         4.43 o                         
   4   2   8         12.65          8.04         0.92 o                         
   5   2   8         61.72         66.67         5.69 o                         
   6   2   8         63.32         69.90         5.11 o                         
   7   2   8         35.09         39.86         2.43 o                         
  -8   3   8         25.24         22.06         7.64 o                         
  -7   3   8        252.86        274.98        17.10 o                         
  -6   3   8         43.52         39.32         2.76 o                         
  -5   3   8        140.98        142.38         5.31 o                         
  -4   3   8        107.07        102.82         2.74 o                         
  -3   3   8        182.02        182.22         3.64 o                         
  -2   3   8         28.95         33.27         1.02 o                         
  -1   3   8        711.07        703.55        27.88 o                         
   0   3   8        548.84        554.24        14.34 o                         
   1   3   8        211.45        211.20         3.47 o                         
   2   3   8        451.05        443.36        11.51 o                         
   3   3   8          4.16          5.95         1.41 o                         
   4   3   8         31.07         27.48         2.64 o                         
   5   3   8         24.73         18.62         1.30 o                         
   6   3   8          1.93          3.26         1.30 o                         
  -7   4   8          0.69         -1.62         2.10 o                         
  -6   4   8          1.62          0.07         2.04 o                         
  -5   4   8         97.77         97.18         4.31 o                         
  -4   4   8         69.62         69.88         4.22 o                         
  -3   4   8        367.11        374.42         9.25 o                         
  -2   4   8         36.76         40.91         1.74 o                         
  -1   4   8         26.64         31.04         1.03 o                         
   0   4   8         43.58         41.93         1.38 o                         
   1   4   8        283.69        259.49        22.56 o                         
   2   4   8         50.73         51.66         2.07 o                         
   3   4   8         17.38         20.60         0.88 o                         
   4   4   8         60.58         54.56         4.84 o                         
   5   4   8        119.35        119.44         5.69 o                         
  -7   5   8          0.63         -0.37         1.73 o                         
  -6   5   8          2.97          2.96         2.13 o                         
  -5   5   8          1.94          1.44         1.31 o                         
  -4   5   8        128.42        126.44         4.79 o                         
  -3   5   8          3.53          2.56         1.04 o                         
  -2   5   8        189.86        181.18         8.97 o                         
  -1   5   8         39.46         41.16         2.03 o                         
   0   5   8        151.23        150.67         3.30 o                         
   1   5   8         42.96         41.70         2.13 o                         
   2   5   8         19.43         16.28         3.64 o                         
   3   5   8        182.65        199.25         6.03 o                         
   4   5   8         36.35         35.78         2.43 o                         
  -4   6   8          4.39          2.27         1.77 o                         
  -3   6   8         64.98         68.51        13.72 o                         
  -2   6   8          1.90          0.52         1.44 o                         
  -1   6   8         57.04         60.46         3.88 o                         
   0   6   8          0.59          0.27         2.18 o                         
   1   6   8         39.64         41.55         2.08 o                         
   2   6   8        295.66        351.78        16.90 o                         
   3   6   8          2.04         -0.80         1.57 o                         
  -4   7   8          0.03          6.38         3.16 o                         
  -3   7   8         12.78          9.99         2.76 o                         
  -2   7   8         88.58         86.07         6.50 o                         
  -1   7   8          2.00          2.30         4.60 o                         
   0   7   8         34.16         28.38         4.39 o                         
   1   7   8         49.02         54.42         3.35 o                         
   2   7   8         11.10         13.17         2.06 o                         
  -3  -9   9          1.97         -1.21         2.46 o                         
  -2  -9   9         22.20         19.46         2.83 o                         
  -1  -9   9         61.35         64.22         4.53 o                         
   0  -9   9         12.30         13.28         2.39 o                         
   1  -9   9         26.59         22.59         2.28 o                         
   2  -9   9         14.18         15.37         2.68 o                         
  -5  -8   9        162.83        154.07         9.26 o                         
  -4  -8   9         55.90         51.29         3.93 o                         
  -3  -8   9         90.08         96.30         4.88 o                         
  -2  -8   9          3.14          1.84         2.04 o                         
  -1  -8   9          5.65          4.97         2.07 o                         
   0  -8   9         32.51         27.46         2.01 o                         
   1  -8   9         13.27         17.97         1.76 o                         
   2  -8   9        249.20        263.45         8.65 o                         
   3  -8   9         41.89         44.50         2.24 o                         
   4  -8   9         31.66         34.40         3.64 o                         
  -6  -7   9         26.63         24.24         4.57 o                         
  -5  -7   9         23.32         19.01         3.11 o                         
  -4  -7   9          9.08         10.16         3.63 o                         
  -3  -7   9          8.48          8.42         1.76 o                         
  -2  -7   9          2.70          3.32         1.11 o                         
  -1  -7   9         35.91         36.54         2.20 o                         
   0  -7   9          8.53         10.69         1.20 o                         
   1  -7   9         95.27        100.22         5.16 o                         
   2  -7   9         11.69         10.80         1.81 o                         
   3  -7   9         58.96         66.63         3.06 o                         
   4  -7   9          0.95          2.23         1.58 o                         
   5  -7   9         44.69         45.85         3.47 o                         
  -7  -6   9         18.80         18.20         5.25 o                         
  -6  -6   9         53.56         54.38         7.98 o                         
  -5  -6   9        125.24        127.20         6.06 o                         
  -4  -6   9          5.01          5.62         1.21 o                         
  -3  -6   9         89.77         90.27         3.11 o                         
  -2  -6   9         64.04         67.83         3.30 o                         
  -1  -6   9          7.19          8.68         0.99 o                         
   0  -6   9          1.57          1.01         1.14 o                         
   1  -6   9          4.74          4.35         1.00 o                         
   2  -6   9        114.40        111.59         3.15 o                         
   3  -6   9         23.09         24.98         1.33 o                         
   4  -6   9         35.34         39.17         1.93 o                         
   5  -6   9          3.47          2.41         1.53 o                         
   6  -6   9        111.97        123.45         5.95 o                         
  -7  -5   9         54.35         49.25         2.77 o                         
  -6  -5   9         13.14         14.84         3.21 o                         
  -5  -5   9          0.33          1.83         1.16 o                         
  -4  -5   9         97.71         96.98         2.65 o                         
  -3  -5   9         25.99         26.56         1.35 o                         
  -2  -5   9        303.79        316.01         6.72 o                         
  -1  -5   9          2.57          2.93         0.58 o                         
   0  -5   9        139.83        153.89         2.87 o                         
   1  -5   9         13.02         11.77         1.43 o                         
   2  -5   9          6.74          7.90         1.54 o                         
   3  -5   9         12.79         12.33         0.91 o                         
   4  -5   9          9.62          8.17         1.17 o                         
   5  -5   9        279.66        285.61         9.00 o                         
   6  -5   9          2.68          3.92         2.05 o                         
  -8  -4   9          2.06          4.30         3.41 o                         
  -7  -4   9          0.65         -0.16         1.59 o                         
  -6  -4   9        140.70        137.74         4.08 o                         
  -5  -4   9          3.20          1.12         1.08 o                         
  -4  -4   9          0.40          2.19         0.92 o                         
  -3  -4   9          2.18          4.00         0.88 o                         
  -2  -4   9         53.48         49.18         2.16 o                         
  -1  -4   9        137.57        145.49         4.01 o                         
   0  -4   9         89.00         81.01         1.47 o                         
   1  -4   9        423.37        463.97         6.89 o                         
   2  -4   9          7.68         10.64         0.91 o                         
   3  -4   9        164.27        176.50         4.67 o                         
   4  -4   9         35.08         33.69         1.30 o                         
   5  -4   9          1.59          1.71         1.05 o                         
   6  -4   9          5.57          5.57         1.84 o                         
   7  -4   9         33.87         26.49         2.64 o                         
  -8  -3   9         25.68         27.18         2.28 o                         
  -7  -3   9         72.26         68.02         4.03 o                         
  -6  -3   9         31.46         33.73         1.72 o                         
  -5  -3   9         23.77         21.58         1.54 o                         
  -4  -3   9        216.03        227.44         5.17 o                         
  -3  -3   9         48.53         49.30         2.62 o                         
  -2  -3   9        253.32        257.25         4.56 o                         
  -1  -3   9         48.87         48.04         1.21 o                         
   0  -3   9        123.08        123.44         3.49 o                         
   1  -3   9        193.57        210.96         3.39 o                         
   2  -3   9         30.15         34.73         0.87 o                         
   3  -3   9         91.83        101.03         2.09 o                         
   4  -3   9         23.75         22.64         1.07 o                         
   5  -3   9         19.74         16.35         1.70 o                         
   6  -3   9        104.45        114.89         6.93 o                         
   7  -3   9         78.52         72.15         4.02 o                         
  -8  -2   9         22.34         18.65         1.95 o                         
  -7  -2   9          8.28          2.82         1.39 o                         
  -6  -2   9          4.25          4.15         1.31 o                         
  -5  -2   9         44.70         44.05         2.75 o                         
  -4  -2   9        141.48        147.39         3.14 o                         
  -3  -2   9        415.00        448.72         7.39 o                         
  -2  -2   9          7.80         10.34         0.71 o                         
  -1  -2   9        217.03        235.85         4.65 o                         
   0  -2   9        329.24        325.49         6.15 o                         
   1  -2   9         16.94         18.38         0.81 o                         
   2  -2   9        314.24        310.33         5.01 o                         
   3  -2   9        129.13        134.51         3.32 o                         
   4  -2   9        285.69        284.81         4.63 o                         
   5  -2   9          0.28          1.24         0.64 o                         
   6  -2   9          1.90          2.71         1.35 o                         
   7  -2   9          3.10          2.42         1.62 o                         
  -8  -1   9          2.62          1.62         1.34 o                         
  -7  -1   9         62.22         62.39         2.25 o                         
  -6  -1   9        126.52        130.69         4.97 o                         
  -5  -1   9          2.13          1.24         0.91 o                         
  -4  -1   9        425.55        432.84        11.35 o                         
  -3  -1   9        148.44        149.60         2.49 o                         
  -2  -1   9        163.81        166.27         2.82 o                         
  -1  -1   9          0.07         -0.24         0.47 o                         
   0  -1   9         58.48         60.48         1.76 o                         
   1  -1   9        129.43        129.09         2.69 o                         
   2  -1   9        110.79        107.03         2.51 o                         
   3  -1   9        291.12        300.46         3.90 o                         
   4  -1   9        513.85        538.27         7.47 o                         
   5  -1   9         26.15         27.73         1.46 o                         
   6  -1   9          2.86          4.10         2.73 o                         
   7  -1   9          3.00         -0.78         2.99 o                         
  -8   0   9          6.40          8.83         1.71 o                         
  -7   0   9         10.04          8.89         1.40 o                         
  -6   0   9         28.70         27.40         1.24 o                         
  -5   0   9          0.57          1.06         0.78 o                         
  -4   0   9          3.11          3.33         0.95 o                         
  -3   0   9         16.39         15.04         0.81 o                         
  -2   0   9         92.04         92.29         1.74 o                         
  -1   0   9         90.54         91.71         1.71 o                         
   0   0   9        113.80        122.92         4.38 o                         
   1   0   9          1.36          1.33         1.29 o                         
   2   0   9        181.59        180.04         4.87 o                         
   3   0   9         10.79         10.39         1.16 o                         
   4   0   9         59.70         58.03         4.26 o                         
   5   0   9          9.31          9.81         1.41 o                         
   6   0   9         95.99        100.56         6.52 o                         
   7   0   9          0.04          1.60         1.76 o                         
  -8   1   9          1.02         -0.23         1.57 o                         
  -7   1   9         64.94         62.04         4.67 o                         
  -6   1   9          7.98          6.58         1.21 o                         
  -5   1   9          0.17         -0.59         0.89 o                         
  -4   1   9        232.68        232.27         4.10 o                         
  -3   1   9         39.74         38.29         1.16 o                         
  -2   1   9         17.08         13.67         1.01 o                         
  -1   1   9         41.59         45.03         1.70 o                         
   0   1   9        271.04        264.21         8.29 o                         
   1   1   9          1.49         -0.30         1.08 o                         
   2   1   9        235.19        215.07         4.63 o                         
   3   1   9        272.28        251.72         6.25 o                         
   4   1   9        157.01        144.99         3.13 o                         
   5   1   9        157.54        150.99         6.67 o                         
   6   1   9         23.39         24.06         3.14 o                         
  -8   2   9          0.78          1.70         2.28 o                         
  -7   2   9         11.63         10.78         2.03 o                         
  -6   2   9        141.82        141.00         3.77 o                         
  -5   2   9          2.89          2.21         1.01 o                         
  -4   2   9         15.63         15.74         1.04 o                         
  -3   2   9          1.80          2.50         0.62 o                         
  -2   2   9        105.45        114.74         2.42 o                         
  -1   2   9          1.34          3.76         1.26 o                         
   0   2   9         26.06         27.92         1.02 o                         
   1   2   9         50.13         45.40         1.65 o                         
   2   2   9        194.18        177.16         4.15 o                         
   3   2   9         49.46         52.08         2.06 o                         
   4   2   9         73.91         62.07         2.42 o                         
   5   2   9          5.69          2.09         3.20 o                         
  -8   3   9         47.50         42.85         3.67 o                         
  -6   3   9         38.23         38.41         3.22 o                         
  -5   3   9         13.65         15.14         1.64 o                         
  -4   3   9          6.25          6.39         1.38 o                         
  -3   3   9         75.92         81.33         1.84 o                         
  -2   3   9          0.53          0.84         1.74 o                         
  -1   3   9        788.88        791.08        13.83 o                         
   0   3   9         35.59         32.92         1.58 o                         
   1   3   9         15.44         17.84         1.41 o                         
   2   3   9        170.19        165.19         4.42 o                         
   3   3   9         26.65         30.88         1.97 o                         
   4   3   9         68.19         61.23         3.42 o                         
  -7   4   9          1.30          2.32         2.71 o                         
  -6   4   9         18.74         17.21         2.87 o                         
  -5   4   9          0.53          6.64         2.76 o                         
  -4   4   9         28.37         27.55         2.09 o                         
  -3   4   9         64.90         55.20         4.37 o                         
  -2   4   9          1.47          1.42         0.75 o                         
  -1   4   9        131.94        136.11         2.75 o                         
   0   4   9         24.73         23.22         2.55 o                         
   1   4   9         88.20         88.08         1.87 o                         
   2   4   9          1.51         -1.15         3.45 o                         
   3   4   9         25.09         22.32         6.60 o                         
   4   4   9         53.50         39.40         4.92 o                         
  -6   5   9         13.61         10.85         2.48 o                         
  -5   5   9          0.01         -1.85         3.00 o                         
  -4   5   9          6.88          7.70         2.13 o                         
  -3   5   9         17.31         11.88         1.99 o                         
  -2   5   9         12.16         11.81         2.55 o                         
  -1   5   9          5.88          5.69         0.84 o                         
   0   5   9         63.83         61.62         2.69 o                         
   1   5   9         57.36         54.76         3.24 o                         
   2   5   9          7.91          8.98         3.42 o                         
   3   5   9         57.35         51.46         2.45 o                         
   4   5   9         51.71         46.54         5.32 o                         
  -4   6   9          0.35          3.22         2.50 o                         
  -2   6   9         11.22         12.13         2.30 o                         
  -1   6   9          1.69          1.90         1.77 o                         
   0   6   9         28.71         28.36         2.22 o                         
   1   6   9         22.42         26.24         3.12 o                         
   2   6   9        128.20        136.71         5.73 o                         
   3   6   9         22.65         31.24         5.60 o                         
  -2   7   9          2.92          1.25         2.16 o                         
  -1   7   9         21.15         24.26         2.54 o                         
   0   7   9          1.73          1.47         3.41 o                         
  -2  -9  10          1.50         -2.46         2.46 o                         
  -1  -9  10          0.02         -3.27         4.39 o                         
   0  -9  10          8.25          8.43         2.76 o                         
   1  -9  10          8.79          8.88         1.91 o                         
  -4  -8  10          0.44          4.35         2.46 o                         
  -3  -8  10         15.28          8.95         2.01 o                         
  -2  -8  10          0.77          3.36         2.22 o                         
  -1  -8  10         13.11         14.16         3.83 o                         
   0  -8  10          4.80          4.94         1.48 o                         
   1  -8  10         34.40         36.47         2.45 o                         
   2  -8  10         61.37         57.84         2.62 o                         
   3  -8  10          7.13          1.40         2.20 o                         
  -6  -7  10          1.05          2.14         2.45 o                         
  -5  -7  10         28.74         20.48         3.77 o                         
  -4  -7  10         12.44          6.43         2.24 o                         
  -3  -7  10          1.98          1.02         1.49 o                         
  -2  -7  10         26.46         25.15         2.24 o                         
  -1  -7  10         42.32         41.42         3.56 o                         
   0  -7  10         83.31         78.99         2.36 o                         
   1  -7  10         38.73         42.76         3.83 o                         
   2  -7  10        185.44        186.92         4.14 o                         
   3  -7  10        121.25        116.10         3.77 o                         
   4  -7  10          7.65          5.85         1.85 o                         
  -6  -6  10        114.02        116.76         6.51 o                         
  -5  -6  10          1.25          0.53         1.91 o                         
  -4  -6  10         99.07        103.72         3.43 o                         
  -3  -6  10         89.99         90.03         4.21 o                         
  -2  -6  10        152.44        153.49         7.54 o                         
  -1  -6  10         43.70         47.85         2.37 o                         
   0  -6  10         26.46         26.96         1.55 o                         
   1  -6  10        197.60        207.72         7.69 o                         
   2  -6  10          2.55         -0.19         0.98 o                         
   3  -6  10          8.45         10.10         1.17 o                         
   4  -6  10         19.56         19.33         1.51 o                         
   5  -6  10          8.01          8.31         2.20 o                         
  -7  -5  10         25.54         27.93         2.44 o                         
  -6  -5  10          8.00          8.73         1.66 o                         
  -5  -5  10         25.38         28.40         1.85 o                         
  -4  -5  10         25.89         25.57         1.48 o                         
  -3  -5  10        179.35        188.57         4.58 o                         
  -2  -5  10         60.01         57.43         2.20 o                         
  -1  -5  10         30.29         25.31         1.03 o                         
   0  -5  10         95.35         88.84         1.79 o                         
   1  -5  10         39.57         37.67         1.48 o                         
   2  -5  10         25.84         28.72         1.42 o                         
   3  -5  10         13.77         14.35         1.05 o                         
   4  -5  10        102.31         99.98         3.14 o                         
   5  -5  10         14.71         12.83         2.13 o                         
   6  -5  10         24.40         21.56         2.47 o                         
  -8  -4  10          7.51          5.28         1.97 o                         
  -7  -4  10          1.34          0.46         1.94 o                         
  -6  -4  10         16.90         19.61         1.60 o                         
  -5  -4  10          2.06          0.87         1.28 o                         
  -4  -4  10          2.76          3.32         1.02 o                         
  -3  -4  10         53.53         55.02         1.89 o                         
  -2  -4  10         31.68         30.54         1.19 o                         
  -1  -4  10          4.23          4.58         1.16 o                         
   0  -4  10         31.25         31.51         0.91 o                         
   1  -4  10         65.47         56.66         1.47 o                         
   2  -4  10          0.16         -0.66         0.66 o                         
   3  -4  10        250.20        249.03         5.89 o                         
   4  -4  10          5.36          4.84         0.93 o                         
   5  -4  10         43.07         44.54         2.50 o                         
   6  -4  10          0.24         -1.51         1.51 o                         
  -8  -3  10          5.42         11.70         1.97 o                         
  -7  -3  10          1.90          2.14         1.57 o                         
  -6  -3  10         72.18         73.75         3.01 o                         
  -5  -3  10          0.10          1.15         1.07 o                         
  -4  -3  10        161.44        164.72         3.64 o                         
  -3  -3  10       1430.31       1541.13        24.55 o                         
  -2  -3  10        306.98        329.51         6.28 o                         
  -1  -3  10        257.46        256.84         4.38 o                         
   0  -3  10          0.01         -0.41         0.53 o                         
   1  -3  10          3.81          2.85         0.54 o                         
   2  -3  10         12.69         10.73         1.05 o                         
   3  -3  10          2.30          2.46         0.55 o                         
   4  -3  10        378.74        404.57        11.41 o                         
   5  -3  10          0.51          0.03         1.62 o                         
   6  -3  10        119.60        129.47         5.63 o                         
  -8  -2  10         84.99         83.74         4.01 o                         
  -7  -2  10          1.95          0.89         1.24 o                         
  -6  -2  10          0.49          0.38         1.02 o                         
  -5  -2  10         41.03         41.41         1.76 o                         
  -4  -2  10         30.64         33.48         1.13 o                         
  -3  -2  10         53.82         51.12         1.72 o                         
  -2  -2  10        228.00        243.81         3.95 o                         
  -1  -2  10        105.94         97.37         1.99 o                         
   0  -2  10        142.65        148.55         3.58 o                         
   1  -2  10         44.96         45.32         1.40 o                         
   2  -2  10        201.84        206.81         4.55 o                         
   3  -2  10        131.03        122.38         6.14 o                         
   4  -2  10          0.15          0.40         0.65 o                         
   5  -2  10        144.11        147.39         7.11 o                         
   6  -2  10         27.77         30.34         2.21 o                         
  -8  -1  10         25.03         23.57         1.83 o                         
  -7  -1  10         91.82        100.06         3.10 o                         
  -6  -1  10         43.77         39.72         1.57 o                         
  -5  -1  10          2.46          1.32         0.91 o                         
  -4  -1  10         65.54         68.35         1.81 o                         
  -3  -1  10          8.39          8.84         0.69 o                         
  -2  -1  10         83.73         85.16         2.03 o                         
  -1  -1  10          0.24          0.15         0.70 o                         
   0  -1  10        746.50        759.52        11.64 o                         
   1  -1  10          2.73          2.34         0.33 o                         
   2  -1  10         16.94         17.85         1.83 o                         
   3  -1  10        402.81        398.57        10.60 o                         
   4  -1  10          2.22          2.22         0.57 o                         
   5  -1  10         16.30         15.51         2.25 o                         
   6  -1  10         95.80         95.64         8.10 o                         
  -8   0  10         36.78         38.66         2.46 o                         
  -7   0  10         70.82         66.46         2.48 o                         
  -6   0  10         60.33         60.83         1.97 o                         
  -5   0  10          8.43          6.62         1.05 o                         
  -4   0  10          1.99         -0.05         0.70 o                         
  -3   0  10         14.40         15.84         0.83 o                         
  -2   0  10          0.73         -0.22         0.54 o                         
  -1   0  10        131.33        125.25         3.32 o                         
   0   0  10        360.02        362.64        10.73 o                         
   1   0  10        353.88        366.33         8.82 o                         
   2   0  10         39.32         35.53         1.93 o                         
   3   0  10         15.17         14.62         1.40 o                         
   4   0  10         30.12         28.30         2.43 o                         
   5   0  10          4.33          2.88         1.18 o                         
   6   0  10         83.12         97.98         6.53 o                         
  -8   1  10        136.51        125.36         7.13 o                         
  -7   1  10         54.44         64.96         2.62 o                         
  -6   1  10          0.50          0.99         1.09 o                         
  -5   1  10        168.94        176.34         6.85 o                         
  -4   1  10        243.20        257.79         7.06 o                         
  -3   1  10        112.71        113.30         2.61 o                         
  -2   1  10         41.84         49.11         1.30 o                         
  -1   1  10          8.80         11.34         0.58 o                         
   0   1  10        143.97        139.72         3.52 o                         
   1   1  10          8.49          8.05         1.18 o                         
   2   1  10        232.03        224.55         5.02 o                         
   3   1  10        100.02         92.71         2.66 o                         
   4   1  10        307.69        280.22        18.46 o                         
   5   1  10        133.71        150.76         7.73 o                         
   6   1  10         41.29         45.37         4.39 o                         
  -8   2  10         89.98         97.56        16.15 o                         
  -7   2  10          0.65          1.53         1.59 o                         
  -6   2  10        165.07        178.94         4.12 o                         
  -5   2  10          0.16          1.37         1.84 o                         
  -4   2  10         18.64         17.24         1.22 o                         
  -3   2  10          1.53          1.46         0.60 o                         
  -2   2  10        265.52        278.46         6.10 o                         
  -1   2  10         31.08         33.02         0.94 o                         
   0   2  10         64.75         57.79         2.29 o                         
   1   2  10         11.14         10.22         1.21 o                         
   2   2  10          0.24         -0.89         1.21 o                         
   3   2  10          0.99          3.75         1.39 o                         
   4   2  10         10.38          8.70         2.46 o                         
  -7   3  10          1.11          0.47         2.11 o                         
  -6   3  10          0.03          0.66         3.17 o                         
  -5   3  10          4.33          1.05         1.17 o                         
  -4   3  10         18.86         16.07         1.50 o                         
  -3   3  10        204.23        211.56         5.84 o                         
  -2   3  10          1.44          0.89         0.61 o                         
  -1   3  10         61.40         62.88         1.77 o                         
   0   3  10         34.75         31.10         2.14 o                         
   1   3  10         95.23         93.37         3.16 o                         
   2   3  10         29.11         26.37         2.83 o                         
   3   3  10        108.82         95.62         5.93 o                         
   4   3  10         91.10         86.27         7.09 o                         
  -6   4  10         12.39         12.44         3.06 o                         
  -5   4  10        263.37        285.17        24.90 o                         
  -4   4  10         26.39         27.14         1.65 o                         
  -3   4  10         41.15         38.56         3.45 o                         
  -2   4  10        382.00        404.52         8.97 o                         
  -1   4  10         41.04         39.05         2.67 o                         
   0   4  10         79.21         79.52         2.25 o                         
   1   4  10          0.12         -1.75         1.75 o                         
   2   4  10         20.11         25.50         2.28 o                         
   3   4  10         19.49         27.71         4.48 o                         
   4   4  10         27.86          9.00         4.27 o                         
  -5   5  10          1.13         -1.78         2.56 o                         
  -4   5  10         17.68         19.31         3.09 o                         
  -1   5  10          0.22         -0.17         1.51 o                         
   0   5  10         56.30         59.49         3.28 o                         
   1   5  10         21.45         20.06         5.08 o                         
   2   5  10         16.57         17.30         4.01 o                         
   3   5  10        118.12        126.79         9.49 o                         
  -4   6  10          1.23          0.72         2.49 o                         
  -2   6  10         18.53         19.39         2.69 o                         
  -1   6  10        134.09        166.07         9.10 o                         
   0   6  10         23.69         23.05         2.07 o                         
   1   6  10        112.23        116.90         8.68 o                         
  -4  -8  11         21.10         20.15         3.56 o                         
  -3  -8  11         15.45         16.20         2.73 o                         
  -2  -8  11         15.60         15.65         2.47 o                         
  -1  -8  11        113.33        108.24         9.73 o                         
   0  -8  11         21.28         18.92         2.01 o                         
   1  -8  11         81.81         72.87         3.52 o                         
   2  -8  11          3.79          0.67         1.50 o                         
   3  -8  11         17.17         14.82         2.42 o                         
  -5  -7  11          0.01         -2.74         2.74 o                         
  -4  -7  11         16.25         11.34         2.97 o                         
  -3  -7  11         15.74         12.65         2.39 o                         
  -2  -7  11        184.73        188.44         7.91 o                         
  -1  -7  11          1.02         -1.86         1.90 o                         
   0  -7  11         42.53         40.60         2.13 o                         
   1  -7  11        222.98        246.79         5.25 o                         
   2  -7  11         30.98         25.08         2.02 o                         
   3  -7  11         20.86         20.93         2.52 o                         
   4  -7  11         31.44         30.84         3.01 o                         
  -6  -6  11         35.00         32.37         5.97 o                         
  -5  -6  11          0.34          2.38         2.05 o                         
  -4  -6  11          0.76         -0.60         1.19 o                         
  -3  -6  11          0.69          0.85         1.20 o                         
  -2  -6  11         35.65         32.34         1.82 o                         
  -1  -6  11         30.37         29.05         1.15 o                         
   0  -6  11          8.12          7.27         0.99 o                         
   1  -6  11          6.44          6.61         1.35 o                         
   2  -6  11         54.51         56.51         2.01 o                         
   3  -6  11         10.35          6.97         2.40 o                         
   4  -6  11          4.84          8.77         1.51 o                         
   5  -6  11          1.99          0.66         3.45 o                         
  -7  -5  11         14.68         15.78         3.74 o                         
  -6  -5  11         83.51         86.11         3.56 o                         
  -5  -5  11         27.34         22.21         4.14 o                         
  -4  -5  11          3.36          1.48         1.18 o                         
  -3  -5  11         21.27         21.22         1.39 o                         
  -2  -5  11         10.42         11.23         1.21 o                         
  -1  -5  11         49.30         48.12         2.52 o                         
   0  -5  11        110.43        106.06         2.28 o                         
   1  -5  11          4.83          4.09         0.80 o                         
   2  -5  11         42.57         50.74         1.86 o                         
   3  -5  11         31.41         33.53         2.32 o                         
   4  -5  11        121.63        124.24         4.42 o                         
   5  -5  11         11.57         16.70         2.11 o                         
  -7  -4  11         16.48         21.12         2.16 o                         
  -6  -4  11         10.80          8.45         2.21 o                         
  -5  -4  11         13.86         14.92         1.47 o                         
  -4  -4  11          1.52          1.26         1.40 o                         
  -3  -4  11          7.52          7.45         1.46 o                         
  -2  -4  11         10.28          8.56         0.89 o                         
  -1  -4  11         87.27         85.40         2.32 o                         
   0  -4  11         32.57         32.17         1.46 o                         
   1  -4  11         13.83         12.98         0.99 o                         
   2  -4  11          0.00          0.09         0.71 o                         
   3  -4  11         43.69         45.75         1.98 o                         
   4  -4  11        148.43        156.34         4.51 o                         
   5  -4  11         43.85         48.97         2.99 o                         
   6  -4  11         72.95         81.99         4.38 o                         
  -8  -3  11         11.37         10.82         1.77 o                         
  -7  -3  11          3.39          3.92         3.66 o                         
  -6  -3  11         35.47         42.39         2.56 o                         
  -5  -3  11          4.76          4.78         1.08 o                         
  -4  -3  11        115.04        114.77         5.61 o                         
  -3  -3  11        367.47        396.80         6.93 o                         
  -2  -3  11         25.29         25.47         1.05 o                         
  -1  -3  11          8.32          9.67         0.97 o                         
   0  -3  11         15.81         16.10         0.74 o                         
   1  -3  11        161.43        164.76         3.65 o                         
   2  -3  11        176.95        162.99         3.69 o                         
   3  -3  11         72.03         74.44         3.02 o                         
   4  -3  11          8.67          7.75         1.03 o                         
   5  -3  11         13.68         10.76         1.53 o                         
   6  -3  11         26.42         26.28         2.53 o                         
  -8  -2  11         20.65         16.03         1.86 o                         
  -7  -2  11         34.30         37.90         2.86 o                         
  -6  -2  11          0.17          0.84         0.93 o                         
  -5  -2  11         10.61         10.52         1.08 o                         
  -4  -2  11         15.70         15.36         1.20 o                         
  -3  -2  11        375.30        395.95         7.64 o                         
  -2  -2  11          0.48          0.90         0.76 o                         
  -1  -2  11         12.58         11.86         1.48 o                         
   0  -2  11          4.81          5.05         0.63 o                         
   1  -2  11         17.28         14.80         0.94 o                         
   2  -2  11        235.06        246.80         8.61 o                         
   3  -2  11         79.10         80.43         2.06 o                         
   4  -2  11          7.25          6.16         0.93 o                         
   5  -2  11         73.79         72.40         3.21 o                         
   6  -2  11          0.81          1.31         2.64 o                         
  -8  -1  11          1.14         -1.46         1.46 o                         
  -7  -1  11         14.90         12.55         2.95 o                         
  -6  -1  11         36.65         38.20         1.68 o                         
  -5  -1  11         63.67         68.68         2.06 o                         
  -4  -1  11        101.01        102.62         3.11 o                         
  -3  -1  11         19.22         19.95         0.96 o                         
  -2  -1  11        207.27        207.16         4.39 o                         
  -1  -1  11         22.06         22.75         0.79 o                         
   0  -1  11          5.84          6.73         1.58 o                         
   1  -1  11        121.99        117.72         9.43 o                         
   2  -1  11         10.71         11.48         1.28 o                         
   3  -1  11         58.92         62.41         3.74 o                         
   4  -1  11         31.53         28.83         6.99 o                         
   5  -1  11          6.29          7.51         3.07 o                         
   6  -1  11         10.58          8.74         3.46 o                         
  -8   0  11         34.26         32.15         3.16 o                         
  -7   0  11          0.31          0.11         1.59 o                         
  -6   0  11         95.90         93.60         5.27 o                         
  -5   0  11         27.71         32.95         1.44 o                         
  -4   0  11          0.44          0.55         0.76 o                         
  -3   0  11        187.01        188.14         3.39 o                         
  -2   0  11          2.67          1.64         0.64 o                         
  -1   0  11        247.41        267.68         7.53 o                         
   0   0  11         32.13         39.16         1.70 o                         
   1   0  11         17.75         19.05         1.32 o                         
   2   0  11          4.56          4.60         1.52 o                         
   3   0  11         70.68         60.32         2.52 o                         
   4   0  11         29.07         25.94         2.06 o                         
   5   0  11         15.33         22.51         3.47 o                         
   6   0  11        102.41        104.09         7.52 o                         
  -8   1  11        119.65        112.33         4.86 o                         
  -7   1  11         15.01         13.68         1.59 o                         
  -6   1  11          0.04          1.24         0.97 o                         
  -5   1  11         24.15         23.73         1.42 o                         
  -4   1  11         26.06         25.48         1.11 o                         
  -3   1  11         33.51         28.54         1.02 o                         
  -2   1  11         33.12         32.61         1.07 o                         
  -1   1  11         13.89         15.72         0.96 o                         
   0   1  11          0.02          0.61         1.18 o                         
   1   1  11         34.80         31.93         1.58 o                         
   2   1  11         19.24         14.60         2.77 o                         
   3   1  11          4.07          1.84         1.51 o                         
   4   1  11        110.16        113.63         4.48 o                         
  -7   2  11         49.42         44.02         3.77 o                         
  -6   2  11          3.08          2.63         1.18 o                         
  -5   2  11         25.11         22.24         1.39 o                         
  -4   2  11          2.65          4.48         1.37 o                         
  -3   2  11         34.55         35.97         1.11 o                         
  -2   2  11        238.38        244.06         5.50 o                         
  -1   2  11        219.78        217.90         5.02 o                         
   0   2  11        286.93        276.69         8.82 o                         
   1   2  11         58.95         54.79         3.05 o                         
   2   2  11          2.96          3.00         1.92 o                         
   3   2  11          0.50         -1.35         1.35 o                         
   4   2  11          0.24         10.76         3.81 o                         
  -7   3  11          3.34          4.14         3.42 o                         
  -5   3  11         12.01          5.69         2.69 o                         
  -4   3  11         71.79         69.51         2.37 o                         
  -3   3  11         35.53         37.72         1.59 o                         
  -2   3  11         12.02         13.17         1.37 o                         
  -1   3  11         23.22         18.29         1.97 o                         
   0   3  11        412.78        373.72        27.49 o                         
   1   3  11        124.38        118.30         5.80 o                         
   2   3  11          0.19          0.96         1.53 o                         
   3   3  11         15.50         14.14         2.40 o                         
   4   3  11         48.96         47.65         5.85 o                         
  -6   4  11          2.18          3.22         3.29 o                         
  -5   4  11        157.23        167.34         9.79 o                         
  -4   4  11         12.45         15.23         2.69 o                         
  -3   4  11         48.67         53.59         4.46 o                         
  -2   4  11         42.30         38.74         2.78 o                         
  -1   4  11         50.07         49.30         3.58 o                         
   0   4  11          7.19          6.39         0.98 o                         
   1   4  11          7.15          5.50         3.27 o                         
   2   4  11        114.40        110.40         7.41 o                         
   3   4  11          0.03          1.77         3.61 o                         
  -5   5  11          0.04         -0.20         2.82 o                         
  -4   5  11          4.47          3.15         2.30 o                         
  -3   5  11          9.18         11.33         2.29 o                         
   0   5  11         41.67         40.72         2.37 o                         
   1   5  11        110.20        114.37         8.19 o                         
   2   5  11          3.75          2.76         3.74 o                         
  -1   6  11         45.75         48.43         3.24 o                         
  -3  -8  12          2.94          4.61         2.76 o                         
  -2  -8  12          6.42          8.18         2.32 o                         
  -1  -8  12         24.67         23.48         3.54 o                         
   0  -8  12        121.43        127.01        12.57 o                         
   1  -8  12         47.84         47.66         4.61 o                         
   2  -8  12         11.68          8.34         1.82 o                         
  -5  -7  12         23.42         19.02         4.52 o                         
  -4  -7  12          5.51          3.20         2.14 o                         
  -3  -7  12         24.30         19.25         2.46 o                         
  -2  -7  12          4.47          5.77         1.37 o                         
  -1  -7  12          1.03          1.04         1.35 o                         
   0  -7  12          3.93          3.72         1.72 o                         
   1  -7  12        191.54        193.67         7.33 o                         
   2  -7  12         62.11         67.11         4.55 o                         
   3  -7  12          0.44         -0.75         1.89 o                         
  -6  -6  12          3.45          7.06         4.29 o                         
  -5  -6  12         41.15         37.92         6.59 o                         
  -4  -6  12         32.54         32.19         4.10 o                         
  -3  -6  12         60.60         57.91         4.72 o                         
  -2  -6  12          0.11          1.20         1.39 o                         
  -1  -6  12         27.63         24.16         1.29 o                         
   0  -6  12          0.09         -0.26         1.05 o                         
   1  -6  12          0.21         -1.03         1.03 o                         
   2  -6  12          0.78          2.20         1.15 o                         
   3  -6  12         63.00         68.80         3.03 o                         
   4  -6  12         75.31         73.98         4.12 o                         
  -6  -5  12          0.24          2.32         1.85 o                         
  -5  -5  12         27.88         29.71         7.45 o                         
  -4  -5  12          3.19          3.64         1.77 o                         
  -3  -5  12        154.94        153.28         8.13 o                         
  -2  -5  12         52.68         51.62         1.73 o                         
  -1  -5  12        186.29        195.17         6.46 o                         
   0  -5  12        168.21        175.29         5.83 o                         
   1  -5  12          5.45          7.90         0.87 o                         
   2  -5  12        126.99        133.92         6.10 o                         
   3  -5  12          0.78         -0.48         1.61 o                         
   4  -5  12         28.48         33.11         1.92 o                         
   5  -5  12          0.57          0.75         1.90 o                         
  -7  -4  12         29.53         28.84         2.52 o                         
  -6  -4  12          0.04         -0.58         1.57 o                         
  -5  -4  12         87.26         81.62         3.92 o                         
  -4  -4  12          5.51          8.63         1.53 o                         
  -3  -4  12        137.59        135.25         5.18 o                         
  -2  -4  12        117.28        115.53         4.50 o                         
  -1  -4  12         62.01         59.39         1.61 o                         
   0  -4  12         14.99         14.80         1.47 o                         
   1  -4  12          5.52          4.99         0.81 o                         
   2  -4  12         16.06         16.88         0.92 o                         
   3  -4  12          9.24         10.66         1.02 o                         
   4  -4  12         21.74         18.28         1.57 o                         
   5  -4  12         95.08        109.81         5.47 o                         
  -7  -3  12          0.00         -0.58         1.37 o                         
  -6  -3  12         18.11         14.75         1.96 o                         
  -5  -3  12         72.71         69.90         4.03 o                         
  -4  -3  12        256.70        265.25         7.28 o                         
  -3  -3  12          0.06          0.34         0.86 o                         
  -2  -3  12         66.00         69.93         1.71 o                         
  -1  -3  12        191.33        199.80         6.80 o                         
   0  -3  12          6.75          6.32         0.63 o                         
   1  -3  12        196.52        211.37         8.29 o                         
   2  -3  12          5.37          4.14         0.67 o                         
   3  -3  12        252.51        260.39        11.10 o                         
   4  -3  12          4.97          4.96         3.00 o                         
   5  -3  12         19.11         19.23         3.72 o                         
  -7  -2  12         93.60         98.60         5.62 o                         
  -6  -2  12         39.73         35.46         1.70 o                         
  -5  -2  12        153.63        151.44         3.50 o                         
  -4  -2  12         36.76         36.99         2.67 o                         
  -3  -2  12         32.59         31.73         1.82 o                         
  -2  -2  12          4.40          2.98         0.86 o                         
  -1  -2  12          5.79          6.07         0.68 o                         
   0  -2  12        285.68        277.35        10.36 o                         
   1  -2  12          1.73          0.64         0.63 o                         
   2  -2  12        252.75        264.39         7.14 o                         
   3  -2  12        451.92        484.65        14.24 o                         
   4  -2  12         45.00         52.67         4.51 o                         
   5  -2  12         18.89         19.32         3.72 o                         
  -7  -1  12          0.01          0.80         1.68 o                         
  -6  -1  12         33.15         35.33         2.48 o                         
  -5  -1  12         50.42         49.21         1.78 o                         
  -4  -1  12         44.49         44.94         1.57 o                         
  -3  -1  12         33.72         31.96         1.46 o                         
  -2  -1  12        166.60        168.32         2.93 o                         
  -1  -1  12         27.44         29.86         1.75 o                         
   0  -1  12          1.18          0.75         0.64 o                         
   1  -1  12        309.65        311.12        22.67 o                         
   2  -1  12         50.30         53.35         2.44 o                         
   3  -1  12         74.71         64.72         4.85 o                         
   4  -1  12          0.22         -1.57         2.81 o                         
   5  -1  12         51.99         53.49         5.36 o                         
  -7   0  12          0.99          2.02         1.40 o                         
  -6   0  12          8.71         11.83         1.75 o                         
  -5   0  12         93.66         90.93         3.80 o                         
  -4   0  12         11.78          9.94         1.04 o                         
  -3   0  12         25.18         25.31         1.69 o                         
  -2   0  12         17.66         15.11         0.86 o                         
  -1   0  12        183.33        173.19         4.95 o                         
   0   0  12          0.20         -0.52         1.19 o                         
   1   0  12        167.91        163.37         4.66 o                         
   2   0  12         64.25         59.19         3.06 o                         
   3   0  12        120.14        105.57         4.77 o                         
   4   0  12         41.78         36.64         5.24 o                         
   5   0  12         15.31          9.44         3.47 o                         
  -7   1  12         34.22         31.20         3.58 o                         
  -6   1  12          1.96          3.29         1.29 o                         
  -5   1  12         30.20         32.63         2.63 o                         
  -4   1  12         41.16         44.73         2.49 o                         
  -3   1  12          3.50          3.75         0.96 o                         
  -2   1  12          5.26          6.51         0.69 o                         
  -1   1  12         14.10         10.79         0.75 o                         
   0   1  12         83.71         80.21         4.78 o                         
   1   1  12         96.28         88.21         3.69 o                         
   2   1  12        203.21        204.17         6.74 o                         
   3   1  12         15.40         12.25         3.17 o                         
   4   1  12         38.61         39.64         4.85 o                         
  -7   2  12          3.48          4.50         1.62 o                         
  -6   2  12         64.16         69.30         4.48 o                         
  -5   2  12          0.92          1.19         1.15 o                         
  -4   2  12        132.07        147.06         3.40 o                         
  -3   2  12         15.62         16.97         1.47 o                         
  -2   2  12        515.98        548.22        17.23 o                         
  -1   2  12          0.40          1.75         0.64 o                         
   0   2  12         25.69         23.45         2.83 o                         
   1   2  12        222.48        218.76        12.29 o                         
   2   2  12          3.68          3.95         3.68 o                         
   3   2  12         86.31         84.50         4.39 o                         
   4   2  12         10.24          0.79         3.81 o                         
  -6   3  12          2.32          4.64         2.15 o                         
  -5   3  12         58.97         65.85         3.92 o                         
  -4   3  12         57.75         46.52         4.53 o                         
  -3   3  12          5.87          6.67         1.53 o                         
  -2   3  12         69.68         63.28         6.80 o                         
  -1   3  12          0.03          1.11         0.58 o                         
   0   3  12          1.67          1.95         5.39 o                         
   1   3  12          1.20          1.82         1.83 o                         
   2   3  12         21.95         18.76         4.84 o                         
   3   3  12         59.67         52.91         5.97 o                         
  -5   4  12          1.62          1.77         2.82 o                         
  -4   4  12         31.50         34.87         3.41 o                         
  -3   4  12         25.51         22.28         2.22 o                         
  -2   4  12          8.20          9.28         2.46 o                         
  -1   4  12        105.90         99.80        11.03 o                         
   0   4  12         14.45         14.49         2.88 o                         
   1   4  12         35.16         31.71         4.97 o                         
   2   4  12         46.59         49.24         5.50 o                         
  -3   5  12         26.51         17.08         2.81 o                         
  -2   5  12          5.88          7.78         1.96 o                         
   0   5  12         19.66         14.57         4.11 o                         
   1   5  12        147.40        142.81        10.07 o                         
  -2  -8  13         18.40         19.04         5.15 o                         
  -1  -8  13         26.16         24.10         2.89 o                         
   0  -8  13          4.74          3.30         2.25 o                         
  -4  -7  13         11.91          9.50         2.44 o                         
  -3  -7  13         86.47         76.17        12.46 o                         
  -2  -7  13          0.39          3.37         1.97 o                         
  -1  -7  13          9.67          7.27         2.11 o                         
   0  -7  13         59.78         56.40         4.30 o                         
   1  -7  13          0.45          3.93         1.66 o                         
   2  -7  13          0.61          0.96         4.31 o                         
  -5  -6  13          2.20          6.00         2.19 o                         
  -4  -6  13         45.28         50.47         8.47 o                         
  -3  -6  13         28.95         25.45         1.83 o                         
  -2  -6  13          9.20          8.41         1.36 o                         
  -1  -6  13         55.37         60.37         3.71 o                         
   0  -6  13         14.91         16.87         3.66 o                         
   1  -6  13         11.50          8.64         2.32 o                         
   2  -6  13          0.16          2.45         1.54 o                         
   3  -6  13          6.34          3.22         1.60 o                         
  -6  -5  13          1.84         -0.96         1.97 o                         
  -5  -5  13          1.61          0.41         2.27 o                         
  -4  -5  13         34.12         28.35         2.09 o                         
  -3  -5  13          0.31          1.13         1.07 o                         
  -2  -5  13          1.95          0.41         1.17 o                         
  -1  -5  13          5.03          4.03         0.97 o                         
   0  -5  13         51.35         54.35         4.13 o                         
   1  -5  13          6.93          5.31         1.22 o                         
   2  -5  13         97.59        106.85         3.50 o                         
   3  -5  13         68.21         72.15         3.14 o                         
   4  -5  13          1.48          2.11         1.48 o                         
  -6  -4  13          0.16          2.93         2.14 o                         
  -5  -4  13         86.21         92.16         3.80 o                         
  -4  -4  13        170.23        159.81         4.14 o                         
  -3  -4  13         89.73         91.26         3.78 o                         
  -2  -4  13         13.27         14.79         1.30 o                         
  -1  -4  13          6.05          6.44         0.87 o                         
   0  -4  13         61.16         61.66         2.80 o                         
   1  -4  13         37.01         36.84         2.00 o                         
   2  -4  13         19.68         17.25         2.41 o                         
   3  -4  13        147.65        152.30         4.96 o                         
   4  -4  13          1.62          0.34         1.99 o                         
  -7  -3  13          0.01         -0.83         1.68 o                         
  -6  -3  13          8.18          8.02         1.55 o                         
  -5  -3  13         29.93         27.94         1.67 o                         
  -4  -3  13         39.53         41.36         1.62 o                         
  -3  -3  13         11.01         11.37         1.20 o                         
  -2  -3  13         35.31         35.72         1.35 o                         
  -1  -3  13         40.71         41.54         1.85 o                         
   0  -3  13         48.28         47.25         2.67 o                         
   1  -3  13         72.33         76.60         4.95 o                         
   2  -3  13        107.77        102.60         6.20 o                         
   3  -3  13         45.90         46.10         1.88 o                         
   4  -3  13         20.39         19.61         1.80 o                         
   5  -3  13          7.77          9.08         3.59 o                         
  -7  -2  13          0.83          1.93         1.56 o                         
  -6  -2  13          2.31         -0.34         1.53 o                         
  -5  -2  13         35.55         35.56         1.81 o                         
  -4  -2  13         15.07         17.03         2.20 o                         
  -3  -2  13         52.82         57.84         2.74 o                         
  -2  -2  13         15.69         15.41         0.92 o                         
  -1  -2  13        277.23        284.44         9.39 o                         
   0  -2  13         34.41         30.68         3.14 o                         
   1  -2  13          0.75          0.83         1.39 o                         
   2  -2  13        140.71        143.99        11.42 o                         
   3  -2  13         39.91         37.04         2.90 o                         
   4  -2  13         36.44         46.40         4.71 o                         
   5  -2  13         12.71          9.15         3.66 o                         
  -7  -1  13          3.81          4.64         1.50 o                         
  -6  -1  13          2.98          3.36         2.33 o                         
  -5  -1  13          6.22          5.97         1.14 o                         
  -4  -1  13          3.40          0.80         0.91 o                         
  -3  -1  13         12.91         13.00         0.93 o                         
  -2  -1  13         28.85         27.26         1.18 o                         
  -1  -1  13         21.63         19.26         2.98 o                         
   0  -1  13        142.30        139.59         4.29 o                         
   1  -1  13          0.81          2.81         1.39 o                         
   2  -1  13          0.19          2.88         2.69 o                         
   3  -1  13          3.08          1.70         3.15 o                         
   5  -1  13         87.43         94.70         7.73 o                         
  -7   0  13         23.81         22.99         1.93 o                         
  -6   0  13         24.74         29.53         1.96 o                         
  -5   0  13         67.78         67.10         3.03 o                         
  -4   0  13         67.36         67.23         2.04 o                         
  -3   0  13          6.45          7.11         1.38 o                         
  -2   0  13         23.30         24.39         1.49 o                         
  -1   0  13         97.77        100.27         7.22 o                         
   0   0  13         37.81         38.79         2.18 o                         
   1   0  13        139.64        141.62         5.45 o                         
   2   0  13         26.09         23.95         6.19 o                         
   3   0  13        194.32        176.64        15.05 o                         
   4   0  13         81.28         84.26         7.48 o                         
  -6   1  13         27.82         30.95         2.40 o                         
  -5   1  13          2.63          1.87         1.59 o                         
  -4   1  13          2.79          1.66         1.08 o                         
  -3   1  13         85.51         85.98         2.35 o                         
  -2   1  13          0.71          1.94         1.33 o                         
  -1   1  13          1.01         -0.77         3.90 o                         
   0   1  13         10.24          8.77         3.19 o                         
   1   1  13          4.32          2.52         1.72 o                         
   2   1  13          0.39         -2.72         3.34 o                         
   3   1  13          6.41          2.78         1.86 o                         
   4   1  13         14.81         15.66         4.26 o                         
  -6   2  13          0.79          1.01         2.38 o                         
  -5   2  13          0.02          0.35         1.58 o                         
  -4   2  13         56.30         53.96         3.77 o                         
  -3   2  13         10.03         11.36         1.83 o                         
  -2   2  13        119.40        126.71         5.32 o                         
  -1   2  13         27.66         27.06         1.79 o                         
   0   2  13         29.61         24.44         2.38 o                         
   1   2  13          5.01          3.66         1.96 o                         
   2   2  13        155.55        152.67         6.81 o                         
   3   2  13          9.45         13.82         3.99 o                         
  -5   3  13          1.70         -0.97         2.46 o                         
  -4   3  13         61.23         61.55         9.61 o                         
  -3   3  13         53.71         43.63         4.74 o                         
  -2   3  13         48.80         40.39         4.67 o                         
  -1   3  13         51.23         44.06         4.41 o                         
   0   3  13         21.21         19.71         7.66 o                         
   1   3  13          0.93         -1.74         1.74 o                         
   2   3  13          9.48          5.29         1.82 o                         
  -4   4  13          7.75          4.84         2.35 o                         
  -3   4  13         29.46         28.82         2.44 o                         
  -2   4  13          0.49         -0.59         1.15 o                         
  -1   4  13         33.70         26.97         3.89 o                         
   0   4  13         16.92         12.16         2.53 o                         
   1   4  13          1.26          1.83         4.38 o                         
  -3  -7  14          1.18         -1.90         2.01 o                         
  -2  -7  14         24.76         26.12         2.19 o                         
  -1  -7  14          0.21          1.96         1.63 o                         
   0  -7  14         25.75         28.08         2.83 o                         
   1  -7  14         25.91         22.85         5.02 o                         
  -4  -6  14          8.44          7.73         3.66 o                         
  -3  -6  14         18.84         17.65         2.25 o                         
  -2  -6  14         16.24         19.42         2.07 o                         
  -1  -6  14         33.11         40.05         2.95 o                         
   0  -6  14          0.79          8.90         3.32 o                         
   1  -6  14          6.60          7.99         2.04 o                         
   2  -6  14         13.57         16.43         1.95 o                         
  -5  -5  14          0.61         -0.37         2.30 o                         
  -4  -5  14          3.77          3.70         1.60 o                         
  -3  -5  14          2.88          5.45         1.55 o                         
  -2  -5  14         37.28         32.02         3.48 o                         
  -1  -5  14         26.87         27.39         1.51 o                         
   0  -5  14          7.95          9.29         2.29 o                         
   1  -5  14          3.64          2.64         1.40 o                         
   2  -5  14         49.61         53.89         2.71 o                         
   3  -5  14         37.52         39.73         2.32 o                         
  -6  -4  14          3.09          4.12         1.66 o                         
  -5  -4  14         38.60         39.50         2.19 o                         
  -4  -4  14        317.38        328.49        19.94 o                         
  -3  -4  14         56.76         55.46         3.22 o                         
  -2  -4  14         20.96         21.23         2.28 o                         
  -1  -4  14         16.76         16.73         1.29 o                         
   0  -4  14         59.60         66.49         6.40 o                         
   1  -4  14         37.57         37.89         3.11 o                         
   2  -4  14          3.21          5.90         1.71 o                         
   3  -4  14         54.10         56.05         2.62 o                         
   4  -4  14          0.19          0.20         1.57 o                         
  -6  -3  14         15.65         17.26         1.89 o                         
  -5  -3  14         11.81          9.22         1.52 o                         
  -4  -3  14        227.05        221.24         5.34 o                         
  -3  -3  14         78.94         78.28         2.79 o                         
  -2  -3  14          6.58          5.69         1.01 o                         
  -1  -3  14         15.36         16.36         1.54 o                         
   0  -3  14         15.09         13.89         1.10 o                         
   1  -3  14        139.66        149.65         8.11 o                         
   2  -3  14          2.12          0.07         1.42 o                         
   3  -3  14          0.26          0.02         2.04 o                         
   4  -3  14         48.37         39.65         5.04 o                         
  -6  -2  14          8.33          7.14         2.03 o                         
  -5  -2  14         31.65         32.50         2.50 o                         
  -4  -2  14          6.15          6.50         1.36 o                         
  -3  -2  14          8.04         11.88         1.56 o                         
  -2  -2  14          0.50          1.94         0.72 o                         
  -1  -2  14         22.26         21.74         3.34 o                         
   0  -2  14         22.32         22.14         1.05 o                         
   1  -2  14          1.65          3.11         1.49 o                         
   2  -2  14        120.63        120.18        13.00 o                         
   3  -2  14         61.50         52.81         5.57 o                         
   4  -2  14          0.02          3.01         3.47 o                         
  -6  -1  14         15.07         14.96         2.06 o                         
  -5  -1  14          0.81          1.45         1.29 o                         
  -4  -1  14         67.82         70.37         4.58 o                         
  -3  -1  14          4.99          1.08         1.32 o                         
  -2  -1  14         80.57         86.86         5.22 o                         
  -1  -1  14        102.69        113.84         4.42 o                         
   0  -1  14         30.77         31.29         2.27 o                         
   1  -1  14         31.42         32.74         2.06 o                         
   2  -1  14         68.13         55.52         3.44 o                         
   3  -1  14         43.39         38.18         3.08 o                         
  -6   0  14         15.28         15.92         2.20 o                         
  -5   0  14         18.28         14.70         2.69 o                         
  -4   0  14          1.87          3.35         3.34 o                         
  -3   0  14         34.60         34.81         1.92 o                         
  -2   0  14          4.36          3.37         0.90 o                         
  -1   0  14          0.47         -1.68         1.68 o                         
   0   0  14          1.88          2.96         1.35 o                         
   1   0  14          4.36          5.36         2.38 o                         
   2   0  14          3.48          3.53         1.91 o                         
   3   0  14        114.35        106.50         6.02 o                         
  -6   1  14          0.00         -0.29         1.83 o                         
  -5   1  14          3.32          1.95         1.61 o                         
  -4   1  14          0.41          2.40         2.13 o                         
  -3   1  14         84.94         91.59         4.47 o                         
  -2   1  14         61.82         57.59         3.16 o                         
  -1   1  14        108.94        104.87         6.21 o                         
   0   1  14          1.09          3.24         2.10 o                         
   1   1  14          2.77          0.15         2.12 o                         
   2   1  14          8.20          6.00         1.93 o                         
   3   1  14         19.31         21.32         4.25 o                         
  -5   2  14          0.17          3.19         1.73 o                         
  -4   2  14         47.08         48.55         3.08 o                         
  -3   2  14          3.73          4.21         1.60 o                         
  -2   2  14          1.11         -2.62         2.62 o                         
  -1   2  14        190.32        197.96        11.53 o                         
   0   2  14        112.99        107.76         5.44 o                         
   1   2  14          0.05          1.51         2.19 o                         
   2   2  14         10.08          8.27         2.06 o                         
  -4   3  14          2.72          4.80         3.29 o                         
  -3   3  14         87.58         98.78        10.51 o                         
  -2   3  14          0.63         -1.97         2.49 o                         
  -1   3  14         16.52         11.81         2.76 o                         
   0   3  14          0.04         -0.91         5.43 o                         
   1   3  14         39.44         32.89         3.40 o                         
  -3  -6  15          0.00         -2.32         2.45 o                         
  -2  -6  15         62.49         64.49         3.79 o                         
  -1  -6  15         29.36         24.77         2.52 o                         
   0  -6  15          5.39          4.37         1.90 o                         
   1  -6  15         40.93         41.76         3.80 o                         
  -4  -5  15         18.63         14.61         2.51 o                         
  -3  -5  15         55.33         57.23         3.76 o                         
  -2  -5  15         16.46         16.58         2.24 o                         
  -1  -5  15          0.05         -1.29         2.06 o                         
   0  -5  15          0.64         -1.44         1.90 o                         
   1  -5  15          1.37          1.76         1.80 o                         
   2  -5  15          5.79          5.54         1.74 o                         
  -5  -4  15        104.31        103.40         6.99 o                         
  -4  -4  15          7.22         10.08         2.38 o                         
  -3  -4  15          0.07          4.68         1.89 o                         
  -2  -4  15         20.93         23.91         2.32 o                         
  -1  -4  15          8.69          7.71         1.34 o                         
   0  -4  15         58.83         52.80         5.78 o                         
   1  -4  15         74.97         75.92         5.84 o                         
   2  -4  15         61.16         58.81         4.27 o                         
   3  -4  15         12.59          9.94         3.47 o                         
  -5  -3  15          7.07         11.72         2.03 o                         
  -4  -3  15          4.52          3.22         1.59 o                         
  -3  -3  15          2.16          3.78         1.83 o                         
  -2  -3  15          4.46          7.06         2.26 o                         
  -1  -3  15         72.29         65.90         3.32 o                         
   0  -3  15         16.91         18.96         2.18 o                         
   1  -3  15        127.72        130.44        10.64 o                         
   2  -3  15        121.62         95.21         7.92 o                         
  -5  -2  15         11.51         13.46         2.21 o                         
  -4  -2  15         42.08         39.66         2.47 o                         
  -3  -2  15        111.13        124.54         6.36 o                         
  -2  -2  15          2.07         -1.38         2.33 o                         
  -1  -2  15          8.31         10.09         1.04 o                         
   0  -2  15        159.58        160.05         8.52 o                         
   1  -2  15         33.78         33.58         3.02 o                         
   2  -2  15         20.06         20.06         2.94 o                         
   3  -2  15          0.32          5.89         3.53 o                         
  -5  -1  15          6.22          6.79         1.77 o                         
  -4  -1  15         16.57         12.86         2.24 o                         
  -3  -1  15         11.49          9.65         1.70 o                         
  -2  -1  15        119.50        119.33         9.40 o                         
  -1  -1  15          2.38          4.94         0.98 o                         
   0  -1  15         66.40         55.93         3.65 o                         
   1  -1  15          3.77          1.96         1.58 o                         
   2  -1  15         13.94          9.48         2.50 o                         
   3  -1  15          4.98          3.09         4.08 o                         
  -5   0  15         58.35         58.36         3.20 o                         
  -4   0  15          8.37          9.14         1.74 o                         
  -3   0  15          1.12         -2.23         2.53 o                         
  -2   0  15          0.28          1.21         3.15 o                         
  -1   0  15         37.10         30.51         9.17 o                         
   0   0  15          0.10          0.52         1.85 o                         
   1   0  15        128.73        110.55         5.94 o                         
   2   0  15         11.67          7.89         3.52 o                         
  -5   1  15         43.54         55.59         7.19 o                         
  -4   1  15         71.20         85.66         4.11 o                         
  -3   1  15        165.17        180.85         6.25 o                         
  -2   1  15          3.40          2.94         2.29 o                         
  -1   1  15         67.58         64.12         5.49 o                         
   0   1  15        116.14        113.61         9.18 o                         
   1   1  15          7.65          8.18         2.35 o                         
   2   1  15         49.95         39.99         4.53 o                         
  -4   2  15         13.11         10.16         3.54 o                         
  -3   2  15          6.39          9.17         1.83 o                         
  -2   2  15          8.48          5.82         3.67 o                         
  -1   2  15         37.16         30.99         4.51 o                         
   0   2  15         13.13         15.12         2.51 o                         
   1   2  15          6.09          7.10         2.29 o                         
  -3  -5  16          0.66         -2.06         2.06 o                         
  -2  -5  16          4.68          9.47         2.15 o                         
  -1  -5  16         48.16         40.36         4.54 o                         
   0  -5  16         30.43         33.49         2.86 o                         
  -4  -4  16         13.45         11.03         2.49 o                         
  -3  -4  16          1.08         -1.90         1.90 o                         
  -2  -4  16         11.20         13.17         2.92 o                         
  -1  -4  16         14.94         13.68         1.71 o                         
   0  -4  16         33.52         31.11         4.03 o                         
   1  -4  16         28.86         31.36         4.85 o                         
  -4  -3  16         29.91         27.22         3.98 o                         
  -3  -3  16         18.38         20.60         2.11 o                         
  -2  -3  16         24.14         20.04         2.19 o                         
  -1  -3  16          0.00          0.73         1.55 o                         
   0  -3  16          8.08          9.71         2.62 o                         
   1  -3  16         92.51         84.77        16.78 o                         
   2  -3  16        126.82        111.13        19.86 o                         
  -4  -2  16          3.59          7.72         3.83 o                         
  -3  -2  16          7.58         10.24         1.88 o                         
  -2  -2  16          0.59          1.09         1.27 o                         
  -1  -2  16          3.02          4.02         1.79 o                         
   0  -2  16          2.97         -0.53         2.51 o                         
   1  -2  16          0.01          1.02         2.31 o                         
   2  -2  16         32.89         28.21         5.29 o                         
  -4  -1  16          2.15          3.94         4.80 o                         
  -3  -1  16         12.90         20.42         3.79 o                         
  -2  -1  16         23.72         20.62         1.77 o                         
  -1  -1  16         29.29         27.30         2.68 o                         
   0  -1  16         25.57         21.72         2.13 o                         
   1  -1  16          8.72          7.24         6.03 o                         
  -4   0  16          5.64          8.95         1.69 o                         
  -3   0  16          1.51         -1.71         2.58 o                         
  -2   0  16          3.91          1.91         4.12 o                         
  -1   0  16         11.07         10.99         2.48 o                         
   0   0  16         17.07         10.44         2.07 o                         
   1   0  16          5.51          6.98         2.32 o                         
  -3   1  16         89.25         88.27         4.05 o                         
  -2   1  16         41.43         28.51         4.18 o                         
  -1   1  16          0.23          1.30         3.39 o                         
   0   1  16          0.79         -0.92         3.49 o                         
  -2  -3  17         46.23         41.98         3.78 o                         
  -1  -3  17          0.03          0.94         1.94 o                         
  -2  -2  17         61.48         56.87         4.83 o                         
  -1  -2  17         70.53         56.03         3.85 o                         
  -2  -1  17          7.02          3.65         3.91 o                         
  -1  -1  17          0.08         -0.76         1.93 o                         
                                                                                
